# Supplementary material for: Genetic and epigenetic features of promoters with ubiquitous chromatin accessibility support ubiquitous transcription of cell-essential genes
Source: Nucleic Acids Res. 2021 May 12;49(10):5705–25. doi: 10.1093/nar/gkab345 (PMC8191798; doi:10.1093/nar/gkab345)
Supplement: gkab345_Supplemental_Files [file gkab345_supplemental_files.zip]

Archive with 6 entries (6 files):
- Fan et al. Supplementary Figures.pdf
- Fan et al. Supplementary Table S1.xlsx
- Fan et al. Supplementary Table S2.xlsx
- Fan et al. Supplementary Table S3.xlsx
- Fan et al. Supplementary Table S4.xlsx
- Fan et al. Supplementary Table S5.xlsx
