# Supplementary material for: Genetic and epigenetic features of promoters with ubiquitous chromatin accessibility support ubiquitous transcription of cell-essential genes
Source: Nucleic Acids Res. 2021 May 12;49(10):5705–25. doi: 10.1093/nar/gkab345 (PMC8191798; doi:10.1093/nar/gkab345)
Supplement: gkab345_Supplemental_Files [file gkab345_supplemental_files.zip › Fan et al. Supplementary Table S2.xlsx]

## Sheet: Contents
Supplemental Table S2. Lists of ubi-rDHSs as well as genes and TSSs overlapping ubi-PLSs in human and mouse. Clicking on a gene symbol opens up the GeneCards web page of the gene whose TSS overlaps the cCRE-PLS.
Table S2A	Human ubi-rDHSs.
Table S2B	Genes with TSSs overlapping human ubi-PLSs.
Table S2C	TSSs overlapping human ubi-PLSs.
Table S2D	Mouse ubi-rDHSs.
Table S2E	Genes with TSSs overlapping mouse ubi-PLSs.
Table S2F	TSSs overlapping human ubi-PLSs.

## Sheet: Table S2A. Human ubi-rDHSs
Table S2A. 15,989 human ubi-rDHSs.
Chr	Start	End	rDHS ID	cCRE ID	cCRE category
chr1	629870	630075	EH38D2115308	---	---
chr1	633906	634232	EH38D2115318	---	---
chr1	778562	778912	EH38D2115324	EH38E1310158	PLS
chr1	827342	827691	EH38D2115342	EH38E1310172	PLS
chr1	959147	959495	EH38D2115511	EH38E1310295	PLS
chr1	1000068	1000409	EH38D2115579	EH38E1310345	PLS
chr1	1013312	1013662	EH38D2115605	EH38E1310368	PLS
chr1	1116104	1116453	EH38D2115767	EH38E1310479	PLS
chr1	1231931	1232278	EH38D2115975	EH38E1310649	PLS
chr1	1273721	1274068	EH38D2116035	EH38E1310704	PLS
chr1	1307899	1308224	EH38D2116092	EH38E1310755	PLS
chr1	1308340	1308689	EH38D2116093	EH38E1310756	PLS
chr1	1324512	1324861	EH38D2116112	EH38E1310773	PLS
chr1	1375270	1375620	EH38D2116193	EH38E1310849	PLS
chr1	1399277	1399627	EH38D2116208	EH38E1310862	PLS
chr1	1407129	1407478	EH38D2116222	EH38E1310875	PLS
chr1	1471521	1471871	EH38D2116314	EH38E1310951	PLS
chr1	1511682	1511834	EH38D2116331	EH38E1310965	pELS
chr1	1511850	1512200	EH38D2116332	EH38E1310966	PLS
chr1	1574759	1575077	EH38D2116398	EH38E1311017	PLS
chr1	1615185	1615535	EH38D2116457	EH38E1311055	PLS
chr1	1615653	1615924	EH38D2116458	EH38E1311056	PLS
chr1	1658919	1659268	EH38D2116512	EH38E1311100	PLS
chr1	1692751	1693020	EH38D2116542	EH38E1311122	PLS
chr1	1724230	1724579	EH38D2116558	EH38E1311130	PLS
chr1	1890996	1891331	EH38D2116728	EH38E1311282	PLS
chr1	1906245	1906562	EH38D2116754	EH38E1311306	dELS
chr1	1909061	1909411	EH38D2116762	EH38E1311314	dELS
chr1	1919364	1919714	EH38D2116786	EH38E1311335	pELS
chr1	2133135	2133482	EH38D2117055	EH38E1311523	dELS
chr1	2189468	2189818	EH38D2117120	EH38E1311579	dELS
chr1	2195092	2195412	EH38D2117135	EH38E1311594	pELS
chr1	2205084	2205394	EH38D2117150	EH38E1311609	dELS
chr1	2212467	2212811	EH38D2117170	EH38E1311628	PLS
chr1	2227625	2227975	EH38D2117192	EH38E1311646	pELS
chr1	2229183	2229402	EH38D2117195	EH38E1311649	pELS
chr1	2391522	2391872	EH38D2117466	EH38E1311879	PLS
chr1	2412496	2412846	EH38D2117487	EH38E1311900	PLS
chr1	2526149	2526461	EH38D2117623	EH38E1312024	pELS
chr1	2526469	2526728	EH38D2117624	EH38E1312025	PLS
chr1	2586367	2586717	EH38D2117732	EH38E1312120	pELS
chr1	2643077	2643427	EH38D2117830	EH38E1312165	dELS
chr1	3618986	3619333	EH38D2118831	EH38E1312857	DNase-H3K4me3
chr1	3624691	3625040	EH38D2118841	EH38E1312866	PLS
chr1	3649944	3650293	EH38D2118862	EH38E1312885	PLS
chr1	3796383	3796733	EH38D2119055	EH38E1313041	PLS
chr1	3857152	3857502	EH38D2119111	EH38E1313084	PLS
chr1	3900085	3900426	EH38D2119156	EH38E1313124	PLS
chr1	3900571	3900921	EH38D2119157	EH38E1313125	pELS
chr1	3900994	3901195	EH38D2119158	EH38E1313126	pELS
chr1	3901227	3901577	EH38D2119159	EH38E1313127	pELS
chr1	5992407	5992757	EH38D2120848	EH38E1314003	PLS
chr1	6199504	6199854	EH38D2121107	EH38E1314191	PLS
chr1	6235829	6236178	EH38D2121146	EH38E1314225	PLS
chr1	6245066	6245412	EH38D2121166	EH38E1314242	pELS
chr1	6393282	6393628	EH38D2121362	EH38E1314401	PLS
chr1	6393654	6393903	EH38D2121363	EH38E1314402	PLS
chr1	6393927	6394132	EH38D2121364	EH38E1314403	pELS
chr1	6486512	6486776	EH38D2121487	EH38E1314508	pELS
chr1	6554401	6554750	EH38D2121571	EH38E1314581	PLS
chr1	6579728	6580078	EH38D2121591	EH38E1314595	PLS
chr1	6602807	6603157	EH38D2121635	EH38E1314635	PLS
chr1	6603245	6603589	EH38D2121636	EH38E1314636	pELS
chr1	6613422	6613759	EH38D2121650	EH38E1314649	PLS
chr1	6624982	6625331	EH38D2121668	EH38E1314663	PLS
chr1	6701731	6702081	EH38D2121748	EH38E1314732	PLS
chr1	6784517	6784841	EH38D2121821	EH38E1314784	PLS
chr1	6785026	6785375	EH38D2121822	EH38E1314785	PLS
chr1	7667562	7667911	EH38D2122782	EH38E1315412	dELS
chr1	7771070	7771420	EH38D2122884	EH38E1315489	PLS
chr1	7783869	7784219	EH38D2122897	EH38E1315501	pELS
chr1	7961394	7961743	EH38D2123032	EH38E1315587	PLS
chr1	7982311	7982649	EH38D2123052	EH38E1315606	pELS
chr1	8026188	8026537	EH38D2123124	EH38E1315675	PLS
chr1	8525849	8526199	EH38D2123730	EH38E1316208	PLS
chr1	8703300	8703650	EH38D2123960	EH38E1316413	dELS
chr1	8817620	8817968	EH38D2124080	EH38E1316507	PLS
chr1	8848845	8849184	EH38D2124112	EH38E1316532	dELS
chr1	8877867	8878212	EH38D2124161	EH38E1316576	PLS
chr1	8878608	8878956	EH38D2124163	EH38E1316578	PLS
chr1	8878991	8879309	EH38D2124164	EH38E1316579	pELS
chr1	9110650	9110997	EH38D2124409	EH38E1316783	dELS
chr1	9234412	9234727	EH38D2124547	EH38E1316901	pELS
chr1	9234742	9235042	EH38D2124548	EH38E1316902	PLS
chr1	9428807	9429157	EH38D2124798	EH38E1317123	dELS
chr1	9491063	9491403	EH38D2124864	EH38E1317183	dELS
chr1	9539153	9539496	EH38D2124904	EH38E1317212	PLS
chr1	9588464	9588810	EH38D2124953	EH38E1317256	pELS
chr1	9823884	9824234	EH38D2125237	EH38E1317496	PLS
chr1	9874906	9875256	EH38D2125312	EH38E1317566	dELS
chr1	9910178	9910328	EH38D2125354	EH38E1317603	PLS
chr1	9910329	9910675	EH38D2125355	EH38E1317604	PLS
chr1	9910741	9910982	EH38D2125356	EH38E1317605	pELS
chr1	9942985	9943186	EH38D2125385	EH38E1317630	PLS
chr1	9943188	9943529	EH38D2125386	EH38E1317631	PLS
chr1	9950353	9950702	EH38D2125391	EH38E1317635	dELS
chr1	10032624	10032974	EH38D2125455	EH38E1317680	PLS
chr1	10209816	10210165	EH38D2125619	EH38E1317822	pELS
chr1	10210271	10210621	EH38D2125620	EH38E1317823	pELS
chr1	10398746	10399096	EH38D2125770	EH38E1317949	PLS
chr1	10428036	10428384	EH38D2125798	EH38E1317975	pELS
chr1	10430289	10430520	EH38D2125801	EH38E1317978	PLS
chr1	10430521	10430808	EH38D2125802	EH38E1317979	PLS
chr1	10472477	10472827	EH38D2125839	EH38E1318009	PLS
chr1	10474762	10475093	EH38D2125843	EH38E1318013	PLS
chr1	11012279	11012491	EH38D2126507	EH38E1318553	PLS
chr1	11012493	11012701	EH38D2126508	EH38E1318554	PLS
chr1	11037619	11037963	EH38D2126528	EH38E1318566	DNase-H3K4me3
chr1	11059941	11060291	EH38D2126552	EH38E1318588	PLS
chr1	11099745	11100094	EH38D2126582	EH38E1318615	PLS
chr1	11262542	11262892	EH38D2126730	EH38E1318738	pELS
chr1	11272915	11273265	EH38D2126737	EH38E1318744	PLS
chr1	11273367	11273545	EH38D2126738	EH38E1318745	PLS
chr1	11681068	11681399	EH38D2127143	EH38E1318998	PLS
chr1	11735844	11736189	EH38D2127212	EH38E1319055	PLS
chr1	11803620	11803969	EH38D2127301	EH38E1319118	pELS
chr1	11805860	11806210	EH38D2127306	EH38E1319123	PLS
chr1	11907779	11908028	EH38D2127419	EH38E1319206	pELS
chr1	11908198	11908388	EH38D2127420	EH38E1319207	PLS
chr1	11908391	11908740	EH38D2127421	EH38E1319208	pELS
chr1	11908836	11909060	EH38D2127422	EH38E1319209	pELS
chr1	11909501	11909851	EH38D2127423	EH38E1319210	pELS
chr1	11926347	11926697	EH38D2127448	EH38E1319233	PLS
chr1	11934498	11934840	EH38D2127459	EH38E1319243	PLS
chr1	11979890	11980047	EH38D2127491	EH38E1319273	pELS
chr1	11980081	11980431	EH38D2127492	EH38E1319274	PLS
chr1	12019190	12019540	EH38D2127537	EH38E1319316	PLS
chr1	12208868	12209211	EH38D2127776	EH38E1319517	dELS
chr1	12619904	12620103	EH38D2128260	EH38E1319938	pELS
chr1	12659000	12659348	EH38D2128294	EH38E1319963	DNase-H3K4me3
chr1	13749142	13749491	EH38D2128704	EH38E1320244	PLS
chr1	15323555	15323901	EH38D2130351	EH38E1321399	dELS
chr1	15524248	15524522	EH38D2130595	EH38E1321618	PLS
chr1	15524527	15524681	EH38D2130596	EH38E1321619	PLS
chr1	15524811	15525144	EH38D2130597	EH38E1321620	pELS
chr1	15525230	15525381	EH38D2130598	EH38E1321621	pELS
chr1	15526529	15526879	EH38D2130602	EH38E1321625	PLS
chr1	15603478	15603828	EH38D2130663	EH38E1321675	PLS
chr1	15617221	15617571	EH38D2130673	EH38E1321685	PLS
chr1	15834339	15834689	EH38D2130928	EH38E1321910	dELS
chr1	15834803	15835153	EH38D2130929	EH38E1321911	dELS
chr1	15835784	15836134	EH38D2130931	EH38E1321913	dELS
chr1	15847462	15847812	EH38D2130949	EH38E1321928	pELS
chr1	15849322	15849672	EH38D2130954	EH38E1321933	pELS
chr1	15975912	15976260	EH38D2131096	EH38E1322047	PLS
chr1	16009118	16009320	EH38D2131120	EH38E1322063	dELS
chr1	16056095	16056441	EH38D2131178	EH38E1322110	dELS
chr1	16078897	16079236	EH38D2131212	EH38E1322136	dELS
chr1	16187775	16188124	EH38D2131397	EH38E1322281	dELS
chr1	16206545	16206895	EH38D2131416	EH38E1322296	dELS
chr1	16206903	16207164	EH38D2131417	EH38E1322297	dELS
chr1	16217335	16217682	EH38D2131433	EH38E1322312	pELS
chr1	16237029	16237378	EH38D2131461	EH38E1322330	PLS
chr1	16244440	16244790	EH38D2131472	EH38E1322336	dELS
chr1	16352350	16352700	EH38D2131570	EH38E1322411	PLS
chr1	16352715	16352869	EH38D2131571	EH38E1322412	pELS
chr1	16366930	16367280	EH38D2131580	EH38E1322420	PLS
chr1	16367395	16367546	EH38D2131581	EH38E1322421	pELS
chr1	16367685	16367988	EH38D2131582	EH38E1322422	pELS
chr1	16440488	16440837	EH38D2131650	EH38E1322471	PLS
chr1	16499041	16499390	EH38D2131697	EH38E1322511	PLS
chr1	16513945	16514108	EH38D2131715	EH38E1322521	pELS
chr1	16612493	16612812	EH38D2131766	EH38E1322549	pELS
chr1	16613161	16613362	EH38D2131768	EH38E1322551	pELS
chr1	16613404	16613753	EH38D2131769	EH38E1322552	PLS
chr1	16613788	16613955	EH38D2131770	EH38E1322553	pELS
chr1	16621020	16621365	EH38D2131784	EH38E1322563	dELS
chr1	16644574	16644923	EH38D2131833	EH38E1322606	PLS
chr1	16896123	16896309	EH38D2131953	EH38E1322681	pELS
chr1	16904762	16905108	EH38D2131972	EH38E1322697	PLS
chr1	16905118	16905300	EH38D2131973	EH38E1322698	pELS
chr1	16905383	16905731	EH38D2131974	EH38E1322699	pELS
chr1	16913849	16914198	EH38D2131987	EH38E1322711	dELS
chr1	17053998	17054348	EH38D2132138	EH38E1322835	PLS
chr1	17237100	17237419	EH38D2132358	EH38E1323023	dELS
chr1	17439635	17439984	EH38D2132551	EH38E1323173	PLS
chr1	18902488	18902690	EH38D2133986	EH38E1324101	PLS
chr1	18902690	18903039	EH38D2133987	EH38E1324102	PLS
chr1	18956665	18957015	EH38D2134075	EH38E1324186	PLS
chr1	19210204	19210552	EH38D2134338	EH38E1324403	PLS
chr1	19251423	19251770	EH38D2134362	EH38E1324424	PLS
chr1	19312016	19312354	EH38D2134415	EH38E1324469	PLS
chr1	19485450	19485799	EH38D2134659	EH38E1324694	PLS
chr1	19485807	19486098	EH38D2134660	EH38E1324695	pELS
chr1	19596719	19597069	EH38D2134756	EH38E1324759	PLS
chr1	19653803	19654148	EH38D2134826	EH38E1324825	dELS
chr1	19659742	19660086	EH38D2134836	EH38E1324834	dELS
chr1	19715605	19715943	EH38D2134884	EH38E1324871	CTCF-only
chr1	19882172	19882517	EH38D2135058	EH38E1325004	PLS
chr1	19918036	19918384	EH38D2135087	EH38E1325029	dELS
chr1	20493846	20494194	EH38D2135641	EH38E1325443	dELS
chr1	20507990	20508337	EH38D2135650	EH38E1325452	PLS
chr1	20522339	20522686	EH38D2135657	EH38E1325457	DNase-H3K4me3
chr1	20661331	20661681	EH38D2135792	EH38E1325561	PLS
chr1	20696580	20696739	EH38D2135819	EH38E1325578	dELS
chr1	20696768	20697118	EH38D2135820	EH38E1325579	dELS
chr1	20786687	20787037	EH38D2135920	EH38E1325654	PLS
chr1	20787551	20787762	EH38D2135922	EH38E1325656	pELS
chr1	21176782	21177132	EH38D2136245	EH38E1325891	PLS
chr1	21195173	21195481	EH38D2136261	EH38E1325904	dELS
chr1	21255228	21255562	EH38D2136313	EH38E1325948	dELS
chr1	21345413	21345748	EH38D2136460	EH38E1326088	PLS
chr1	21368440	21368784	EH38D2136482	EH38E1326105	CTCF-only
chr1	21439917	21440266	EH38D2136532	EH38E1326133	PLS
chr1	21782445	21782697	EH38D2136916	EH38E1326452	pELS
chr1	21783029	21783373	EH38D2136918	EH38E1326454	PLS
chr1	21783477	21783824	EH38D2136919	EH38E1326455	PLS
chr1	22024994	22025306	EH38D2137193	EH38E1326683	pELS
chr1	22025308	22025571	EH38D2137194	EH38E1326684	PLS
chr1	22025769	22026119	EH38D2137195	EH38E1326685	pELS
chr1	22052477	22052827	EH38D2137229	EH38E1326713	PLS
chr1	22053414	22053764	EH38D2137232	EH38E1326716	pELS
chr1	22451675	22452025	EH38D2137666	EH38E1327025	PLS
chr1	22704490	22704826	EH38D2137915	EH38E1327191	dELS
chr1	23019256	23019605	EH38D2138266	EH38E1327456	PLS
chr1	23168727	23169071	EH38D2138423	EH38E1327575	PLS
chr1	23344378	23344728	EH38D2138582	EH38E1327695	pELS
chr1	23344811	23345053	EH38D2138583	EH38E1327696	pELS
chr1	23368226	23368576	EH38D2138605	EH38E1327716	PLS
chr1	23368754	23369104	EH38D2138606	EH38E1327717	pELS
chr1	23403802	23404147	EH38D2138658	EH38E1327764	dELS
chr1	23484167	23484514	EH38D2138742	EH38E1327835	PLS
chr1	23484545	23484879	EH38D2138743	EH38E1327836	PLS
chr1	23531199	23531549	EH38D2138798	EH38E1327881	PLS
chr1	23539728	23540078	EH38D2138813	EH38E1327893	pELS
chr1	23544745	23545085	EH38D2138818	EH38E1327896	dELS
chr1	23554817	23555166	EH38D2138834	EH38E1327912	dELS
chr1	23559545	23559868	EH38D2138849	EH38E1327927	PLS
chr1	23562360	23562706	EH38D2138855	EH38E1327932	dELS
chr1	23635032	23635267	EH38D2138962	EH38E1328030	dELS
chr1	23637425	23637770	EH38D2138965	EH38E1328033	pELS
chr1	23691577	23691925	EH38D2139000	EH38E1328061	PLS
chr1	23772137	23772480	EH38D2139068	EH38E1328124	DNase-H3K4me3
chr1	23777887	23778230	EH38D2139077	EH38E1328133	pELS
chr1	23778257	23778607	EH38D2139078	EH38E1328134	PLS
chr1	23790929	23791278	EH38D2139091	EH38E1328145	PLS
chr1	23800685	23801035	EH38D2139109	EH38E1328163	PLS
chr1	23825303	23825653	EH38D2139129	EH38E1328180	PLS
chr1	23868191	23868535	EH38D2139162	EH38E1328204	PLS
chr1	23958989	23959339	EH38D2139250	EH38E1328284	pELS
chr1	23959357	23959536	EH38D2139251	EH38E1328285	pELS
chr1	23959543	23959892	EH38D2139252	EH38E1328286	PLS
chr1	23980262	23980612	EH38D2139282	EH38E1328314	PLS
chr1	24070864	24071194	EH38D2139359	EH38E1328372	dELS
chr1	24150494	24150843	EH38D2139434	EH38E1328432	dELS
chr1	24391318	24391651	EH38D2139696	EH38E1328647	dELS
chr1	24413593	24413936	EH38D2139715	EH38E1328663	PLS
chr1	24415520	24415870	EH38D2139720	EH38E1328668	PLS
chr1	24502716	24503063	EH38D2139802	EH38E1328738	PLS
chr1	24642871	24643221	EH38D2139923	EH38E1328842	PLS
chr1	24744842	24745075	EH38D2140031	EH38E1328940	pELS
chr1	24745076	24745414	EH38D2140032	EH38E1328941	PLS
chr1	24848073	24848421	EH38D2140127	EH38E1329023	dELS
chr1	25232342	25232692	EH38D2140589	EH38E1329391	PLS
chr1	25233074	25233424	EH38D2140591	EH38E1329393	pELS
chr1	25239705	25240053	EH38D2140601	EH38E1329403	dELS
chr1	25240064	25240241	EH38D2140602	EH38E1329404	dELS
chr1	25247379	25247713	EH38D2140615	EH38E1329417	PLS
chr1	25247771	25247951	EH38D2140616	EH38E1329418	PLS
chr1	25338288	25338636	EH38D2140685	EH38E1329460	pELS
chr1	25430172	25430521	EH38D2140766	EH38E1329504	PLS
chr1	25430654	25430984	EH38D2140767	EH38E1329505	PLS
chr1	25796875	25797155	EH38D2141204	EH38E1329882	dELS
chr1	25819795	25820145	EH38D2141240	EH38E1329916	PLS
chr1	25859339	25859689	EH38D2141279	EH38E1329947	PLS
chr1	25895383	25895733	EH38D2141330	EH38E1329993	dELS
chr1	25905419	25905769	EH38D2141344	EH38E1330007	pELS
chr1	25906315	25906665	EH38D2141346	EH38E1330009	PLS
chr1	25997750	25998018	EH38D2141448	EH38E1330092	PLS
chr1	25998031	25998381	EH38D2141449	EH38E1330093	PLS
chr1	26035320	26035670	EH38D2141507	EH38E1330147	dELS
chr1	26111550	26111900	EH38D2141606	EH38E1330230	PLS
chr1	26145101	26145451	EH38D2141649	EH38E1330261	CTCF-only
chr1	26169669	26170019	EH38D2141689	EH38E1330285	PLS
chr1	26233887	26234237	EH38D2141739	EH38E1330322	PLS
chr1	26234321	26234548	EH38D2141740	EH38E1330323	pELS
chr1	26275564	26275851	EH38D2141773	EH38E1330350	dELS
chr1	26279653	26279862	EH38D2141781	EH38E1330358	pELS
chr1	26279878	26280227	EH38D2141782	EH38E1330359	PLS
chr1	26306535	26306883	EH38D2141833	EH38E1330403	PLS
chr1	26321525	26321873	EH38D2141852	EH38E1330419	dELS
chr1	26432008	26432356	EH38D2141966	EH38E1330512	PLS
chr1	26472045	26472215	EH38D2141994	EH38E1330537	pELS
chr1	26472264	26472553	EH38D2141995	EH38E1330538	PLS
chr1	26472976	26473319	EH38D2141997	EH38E1330540	pELS
chr1	26500278	26500486	EH38D2142020	EH38E1330557	dELS
chr1	26500930	26501182	EH38D2142022	EH38E1330559	dELS
chr1	26620108	26620339	EH38D2142147	EH38E1330660	dELS
chr1	26620402	26620743	EH38D2142148	EH38E1330661	dELS
chr1	26620749	26621068	EH38D2142149	EH38E1330662	dELS
chr1	26621104	26621289	EH38D2142150	EH38E1330663	dELS
chr1	26621338	26621625	EH38D2142151	EH38E1330664	dELS
chr1	26677550	26677899	EH38D2142190	EH38E1330690	dELS
chr1	26692305	26692654	EH38D2142203	EH38E1330701	pELS
chr1	26692774	26692948	EH38D2142204	EH38E1330702	pELS
chr1	26692968	26693317	EH38D2142205	EH38E1330703	pELS
chr1	26695478	26695826	EH38D2142211	EH38E1330709	pELS
chr1	26698113	26698446	EH38D2142219	EH38E1330717	pELS
chr1	26723551	26723901	EH38D2142249	EH38E1330747	dELS
chr1	26787808	26788157	EH38D2142321	EH38E1330813	PLS
chr1	26789158	26789502	EH38D2142325	EH38E1330816	pELS
chr1	26865062	26865410	EH38D2142403	EH38E1330891	dELS
chr1	26877981	26878318	EH38D2142416	EH38E1330902	dELS
chr1	26890108	26890458	EH38D2142424	EH38E1330910	PLS
chr1	26900284	26900634	EH38D2142430	EH38E1330916	PLS
chr1	26921495	26921845	EH38D2142444	EH38E1330928	PLS
chr1	26997660	26998003	EH38D2142515	EH38E1330986	dELS
chr1	27012843	27013185	EH38D2142552	EH38E1331021	PLS
chr1	27044563	27044913	EH38D2142582	EH38E1331045	dELS
chr1	27097440	27097782	EH38D2142630	EH38E1331083	dELS
chr1	27154967	27155200	EH38D2142715	EH38E1331166	PLS
chr1	27155232	27155578	EH38D2142716	EH38E1331167	pELS
chr1	27234307	27234657	EH38D2142757	EH38E1331192	PLS
chr1	27300668	27301018	EH38D2142812	EH38E1331238	dELS
chr1	27322026	27322376	EH38D2142837	EH38E1331253	PLS
chr1	27365446	27365796	EH38D2142889	EH38E1331297	pELS
chr1	27365798	27366050	EH38D2142890	EH38E1331298	pELS
chr1	27392327	27392675	EH38D2142919	EH38E1331325	PLS
chr1	27490082	27490432	EH38D2143046	EH38E1331441	PLS
chr1	27490459	27490623	EH38D2143047	EH38E1331442	pELS
chr1	27556882	27557055	EH38D2143145	EH38E1331530	dELS
chr1	27568445	27568795	EH38D2143172	EH38E1331552	dELS
chr1	27603970	27604320	EH38D2143242	EH38E1331619	pELS
chr1	27606467	27606668	EH38D2143248	EH38E1331625	dELS
chr1	27608697	27609040	EH38D2143252	EH38E1331629	dELS
chr1	27659978	27660269	EH38D2143324	EH38E1331697	dELS
chr1	27663146	27663477	EH38D2143330	EH38E1331703	pELS
chr1	27672161	27672500	EH38D2143347	EH38E1331718	PLS
chr1	27725606	27725956	EH38D2143384	EH38E1331745	PLS
chr1	27772976	27773326	EH38D2143420	EH38E1331769	PLS
chr1	27830587	27830937	EH38D2143468	EH38E1331803	PLS
chr1	27858080	27858430	EH38D2143484	EH38E1331816	dELS
chr1	27914568	27914918	EH38D2143544	EH38E1331869	PLS
chr1	28088380	28088543	EH38D2143700	EH38E1331995	PLS
chr1	28088564	28088914	EH38D2143701	EH38E1331996	PLS
chr1	28232858	28233207	EH38D2143832	EH38E1332116	PLS
chr1	28235885	28236235	EH38D2143836	EH38E1332120	PLS
chr1	28247169	28247519	EH38D2143858	EH38E1332139	PLS
chr1	28248498	28248845	EH38D2143862	EH38E1332143	pELS
chr1	28259204	28259554	EH38D2143872	EH38E1332152	PLS
chr1	28328805	28329155	EH38D2143946	EH38E1332216	PLS
chr1	28369465	28369799	EH38D2143977	EH38E1332245	PLS
chr1	28505751	28506101	EH38D2144087	EH38E1332328	PLS
chr1	28518072	28518410	EH38D2144118	EH38E1332358	PLS
chr1	28552800	28553150	EH38D2144150	EH38E1332385	PLS
chr1	28581724	28582074	EH38D2144178	EH38E1332409	PLS
chr1	28642791	28642965	EH38D2144222	EH38E1332444	PLS
chr1	28642975	28643325	EH38D2144223	EH38E1332445	PLS
chr1	28648291	28648484	EH38D2144233	EH38E1332453	pELS
chr1	28648568	28648855	EH38D2144234	EH38E1332454	PLS
chr1	28648857	28649007	EH38D2144235	EH38E1332455	pELS
chr1	28649074	28649225	EH38D2144236	EH38E1332456	pELS
chr1	28668654	28668869	EH38D2144253	EH38E1332472	PLS
chr1	28736708	28737058	EH38D2144290	EH38E1332500	PLS
chr1	28785117	28785441	EH38D2144335	EH38E1332538	dELS
chr1	28877188	28877530	EH38D2144422	EH38E1332589	PLS
chr1	28882106	28882455	EH38D2144426	EH38E1332593	pELS
chr1	28914297	28914647	EH38D2144464	EH38E1332626	PLS
chr1	29181327	29181646	EH38D2144690	EH38E1332797	pELS
chr1	29181836	29182186	EH38D2144692	EH38E1332799	PLS
chr1	29202831	29203181	EH38D2144717	EH38E1332820	dELS
chr1	29230796	29231146	EH38D2144742	EH38E1332843	PLS
chr1	30718134	30718453	EH38D2146190	EH38E1333498	pELS
chr1	30718512	30718744	EH38D2146191	EH38E1333499	PLS
chr1	30718830	30719152	EH38D2146192	EH38E1333500	pELS
chr1	30824413	30824763	EH38D2146345	EH38E1333641	pELS
chr1	30911346	30911686	EH38D2146449	EH38E1333722	dELS
chr1	31065370	31065574	EH38D2146633	EH38E1333873	pELS
chr1	31065638	31065987	EH38D2146634	EH38E1333874	PLS
chr1	31296741	31297091	EH38D2146808	EH38E1334006	PLS
chr1	31394727	31395070	EH38D2146895	EH38E1334073	dELS
chr1	31422900	31423051	EH38D2146937	EH38E1334108	dELS
chr1	31548887	31549229	EH38D2147088	EH38E1334230	dELS
chr1	31644493	31644753	EH38D2147230	EH38E1334339	PLS
chr1	31644811	31645140	EH38D2147231	EH38E1334340	PLS
chr1	31645142	31645314	EH38D2147232	EH38E1334341	PLS
chr1	31788513	31788821	EH38D2147451	EH38E1334527	pELS
chr1	31789185	31789534	EH38D2147453	EH38E1334529	pELS
chr1	31938367	31938716	EH38D2147615	EH38E1334666	PLS
chr1	31938739	31938899	EH38D2147616	EH38E1334667	pELS
chr1	31964118	31964457	EH38D2147649	EH38E1334696	dELS
chr1	32013204	32013434	EH38D2147694	EH38E1334730	pELS
chr1	32013555	32013905	EH38D2147695	EH38E1334731	PLS
chr1	32072719	32073069	EH38D2147749	EH38E1334777	PLS
chr1	32073173	32073519	EH38D2147750	EH38E1334778	PLS
chr1	32107833	32108183	EH38D2147776	EH38E1334801	PLS
chr1	32179484	32179819	EH38D2147846	EH38E1334861	PLS
chr1	32179821	32180028	EH38D2147847	EH38E1334862	PLS
chr1	32205442	32205790	EH38D2147879	EH38E1334892	PLS
chr1	32222203	32222553	EH38D2147897	EH38E1334907	PLS
chr1	32291801	32292150	EH38D2147980	EH38E1334983	PLS
chr1	32351118	32351282	EH38D2148044	EH38E1335037	pELS
chr1	32351407	32351757	EH38D2148045	EH38E1335038	pELS
chr1	32394359	32394709	EH38D2148087	EH38E1335076	PLS
chr1	32394729	32394940	EH38D2148088	EH38E1335077	pELS
chr1	32650396	32650746	EH38D2148282	EH38E1335203	PLS
chr1	32650894	32651244	EH38D2148283	EH38E1335204	PLS
chr1	32651291	32651543	EH38D2148284	EH38E1335205	PLS
chr1	32773000	32773348	EH38D2148439	EH38E1335337	dELS
chr1	32817301	32817650	EH38D2148486	EH38E1335379	PLS
chr1	32964764	32965114	EH38D2148654	EH38E1335525	pELS
chr1	33036782	33037132	EH38D2148752	EH38E1335613	PLS
chr1	33055229	33055521	EH38D2148767	EH38E1335627	dELS
chr1	33080914	33081264	EH38D2148788	EH38E1335641	PLS
chr1	33086406	33086679	EH38D2148797	EH38E1335649	dELS
chr1	33127232	33127582	EH38D2148832	EH38E1335679	dELS
chr1	33180712	33181058	EH38D2148899	EH38E1335740	pELS
chr1	33181959	33182309	EH38D2148903	EH38E1335744	pELS
chr1	33367790	33368097	EH38D2149128	EH38E1335928	dELS
chr1	33430926	33431275	EH38D2149210	EH38E1336002	dELS
chr1	33455934	33456094	EH38D2149239	EH38E1336027	dELS
chr1	33470655	33471002	EH38D2149257	EH38E1336044	pELS
chr1	33472400	33472750	EH38D2149260	EH38E1336047	PLS
chr1	33633060	33633352	EH38D2149363	EH38E1336103	CTCF-only
chr1	34852682	34853031	EH38D2150242	EH38E1336506	dELS
chr1	34859682	34860031	EH38D2150250	EH38E1336512	PLS
chr1	35031540	35031733	EH38D2150372	EH38E1336599	PLS
chr1	35031747	35032096	EH38D2150373	EH38E1336600	PLS
chr1	35079118	35079278	EH38D2150407	EH38E1336615	PLS
chr1	35079288	35079638	EH38D2150408	EH38E1336616	PLS
chr1	35193094	35193444	EH38D2150510	EH38E1336680	PLS
chr1	35202132	35202466	EH38D2150521	EH38E1336688	dELS
chr1	35268480	35268830	EH38D2150559	EH38E1336712	pELS
chr1	35557355	35557520	EH38D2150775	EH38E1336883	PLS
chr1	35557547	35557896	EH38D2150776	EH38E1336884	PLS
chr1	35641396	35641746	EH38D2150881	EH38E1336964	pELS
chr1	35769289	35769638	EH38D2150974	EH38E1337023	pELS
chr1	35769866	35770216	EH38D2150976	EH38E1337025	PLS
chr1	35882972	35883315	EH38D2151051	EH38E1337090	PLS
chr1	35931009	35931359	EH38D2151092	EH38E1337123	PLS
chr1	36088648	36088992	EH38D2151198	EH38E1337181	PLS
chr1	36149390	36149740	EH38D2151273	EH38E1337239	PLS
chr1	36150882	36151221	EH38D2151277	EH38E1337243	pELS
chr1	36155791	36156019	EH38D2151284	EH38E1337250	PLS
chr1	36188067	36188416	EH38D2151334	EH38E1337294	dELS
chr1	36223844	36224008	EH38D2151366	EH38E1337316	pELS
chr1	36224107	36224457	EH38D2151367	EH38E1337317	PLS
chr1	36224534	36224701	EH38D2151368	EH38E1337318	PLS
chr1	36224784	36225073	EH38D2151369	EH38E1337319	pELS
chr1	36306860	36307210	EH38D2151450	EH38E1337389	PLS
chr1	36373823	36374173	EH38D2151525	EH38E1337458	dELS
chr1	36385896	36386246	EH38D2151543	EH38E1337475	PLS
chr1	36386513	36386863	EH38D2151544	EH38E1337476	pELS
chr1	36397766	36398112	EH38D2151559	EH38E1337491	PLS
chr1	36420798	36421148	EH38D2151582	EH38E1337511	dELS
chr1	36450337	36450686	EH38D2151605	EH38E1337531	PLS
chr1	36450732	36450984	EH38D2151606	EH38E1337532	pELS
chr1	36464263	36464613	EH38D2151619	EH38E1337544	PLS
chr1	37474331	37474681	EH38D2152485	EH38E1338050	PLS
chr1	37514633	37514982	EH38D2152535	EH38E1338098	PLS
chr1	37515021	37515177	EH38D2152536	EH38E1338099	pELS
chr1	37554167	37554516	EH38D2152563	EH38E1338119	PLS
chr1	37595830	37596180	EH38D2152596	EH38E1338148	PLS
chr1	37690437	37690785	EH38D2152684	EH38E1338212	PLS
chr1	37692188	37692537	EH38D2152689	EH38E1338217	PLS
chr1	37808096	37808401	EH38D2152786	EH38E1338273	PLS
chr1	37811126	37811364	EH38D2152793	EH38E1338280	dELS
chr1	37859487	37859837	EH38D2152843	EH38E1338321	PLS
chr1	37860070	37860418	EH38D2152845	EH38E1338323	pELS
chr1	37931643	37931993	EH38D2152912	EH38E1338382	PLS
chr1	37989954	37990304	EH38D2152962	EH38E1338422	pELS
chr1	38012425	38012775	EH38D2152998	EH38E1338452	PLS
chr1	38835275	38835549	EH38D2153715	EH38E1338906	dELS
chr1	38859661	38860010	EH38D2153738	EH38E1338926	PLS
chr1	38873252	38873601	EH38D2153754	EH38E1338941	PLS
chr1	38991033	38991381	EH38D2153864	EH38E1339015	PLS
chr1	39026165	39026506	EH38D2153907	EH38E1339049	PLS
chr1	39026616	39026949	EH38D2153908	EH38E1339050	pELS
chr1	39098581	39098930	EH38D2153969	EH38E1339102	dELS
chr1	39408634	39408984	EH38D2154294	EH38E1339381	pELS
chr1	39576742	39577092	EH38D2154455	EH38E1339511	PLS
chr1	39606279	39606430	EH38D2154474	EH38E1339524	dELS
chr1	39653570	39653914	EH38D2154528	EH38E1339566	dELS
chr1	39738649	39738999	EH38D2154618	EH38E1339634	PLS
chr1	39883362	39883712	EH38D2154762	EH38E1339743	PLS
chr1	39954897	39955247	EH38D2154847	EH38E1339818	PLS
chr1	40039779	40040123	EH38D2154956	EH38E1339913	pELS
chr1	40040449	40040796	EH38D2154958	EH38E1339915	PLS
chr1	40161139	40161489	EH38D2155067	EH38E1339993	PLS
chr1	40257640	40257793	EH38D2155136	EH38E1340046	pELS
chr1	40257923	40258273	EH38D2155137	EH38E1340047	PLS
chr1	40338711	40339060	EH38D2155207	EH38E1340103	dELS
chr1	40373486	40373836	EH38D2155234	EH38E1340124	dELS
chr1	40374436	40374753	EH38D2155237	EH38E1340127	dELS
chr1	40449889	40450239	EH38D2155322	EH38E1340200	PLS
chr1	40450240	40450464	EH38D2155323	EH38E1340201	pELS
chr1	40531395	40531745	EH38D2155355	EH38E1340224	PLS
chr1	40691455	40691804	EH38D2155490	EH38E1340311	PLS
chr1	40691931	40692281	EH38D2155491	EH38E1340312	PLS
chr1	40709067	40709407	EH38D2155512	EH38E1340332	PLS
chr1	40862273	40862623	EH38D2155694	EH38E1340494	PLS
chr1	40979517	40979828	EH38D2155810	EH38E1340595	pELS
chr1	40979840	40980016	EH38D2155811	EH38E1340596	pELS
chr1	41361027	41361374	EH38D2156159	EH38E1340844	pELS
chr1	41417126	41417351	EH38D2156245	EH38E1340916	dELS
chr1	41516087	41516434	EH38D2156397	EH38E1341057	dELS
chr1	41574052	41574400	EH38D2156451	EH38E1341087	dELS
chr1	42035835	42036185	EH38D2156980	EH38E1341520	dELS
chr1	42335139	42335489	EH38D2157250	EH38E1341706	PLS
chr1	42456276	42456626	EH38D2157354	EH38E1341781	PLS
chr1	42463031	42463381	EH38D2157361	EH38E1341787	dELS
chr1	42658191	42658541	EH38D2157464	EH38E1341836	PLS
chr1	42682126	42682475	EH38D2157487	EH38E1341856	PLS
chr1	42765985	42766182	EH38D2157584	EH38E1341933	pELS
chr1	42766958	42767308	EH38D2157588	EH38E1341937	PLS
chr1	42816930	42817173	EH38D2157630	EH38E1341967	PLS
chr1	42817246	42817528	EH38D2157631	EH38E1341968	PLS
chr1	42846333	42846683	EH38D2157670	EH38E1342000	PLS
chr1	42924186	42924467	EH38D2157730	EH38E1342030	dELS
chr1	42958795	42959143	EH38D2157818	EH38E1342112	PLS
chr1	42959144	42959388	EH38D2157819	EH38E1342113	PLS
chr1	43073651	43073994	EH38D2157972	EH38E1342249	dELS
chr1	43172196	43172504	EH38D2158024	EH38E1342280	PLS
chr1	43172506	43172795	EH38D2158025	EH38E1342281	PLS
chr1	43358682	43359030	EH38D2158220	EH38E1342416	PLS
chr1	43367924	43368274	EH38D2158233	EH38E1342429	PLS
chr1	43368331	43368641	EH38D2158234	EH38E1342430	pELS
chr1	43389708	43390026	EH38D2158257	EH38E1342450	PLS
chr1	43453782	43454132	EH38D2158340	EH38E1342497	PLS
chr1	43529155	43529499	EH38D2158418	EH38E1342552	pELS
chr1	43649849	43650199	EH38D2158568	EH38E1342670	PLS
chr1	43650239	43650535	EH38D2158569	EH38E1342671	pELS
chr1	43707298	43707624	EH38D2158616	EH38E1342714	PLS
chr1	43763403	43763750	EH38D2158655	EH38E1342745	dELS
chr1	43946225	43946397	EH38D2158882	EH38E1342938	PLS
chr1	43946414	43946764	EH38D2158883	EH38E1342939	PLS
chr1	43946816	43947016	EH38D2158884	EH38E1342940	PLS
chr1	43969737	43970087	EH38D2158905	EH38E1342959	PLS
chr1	43974703	43975051	EH38D2158915	EH38E1342967	PLS
chr1	43991504	43991851	EH38D2158941	EH38E1342992	PLS
chr1	44030035	44030385	EH38D2158987	EH38E1343036	pELS
chr1	44213257	44213604	EH38D2159118	EH38E1343118	PLS
chr1	44355148	44355498	EH38D2159304	EH38E1343271	PLS
chr1	44631751	44632101	EH38D2159584	EH38E1343499	dELS
chr1	44632178	44632523	EH38D2159585	EH38E1343500	dELS
chr1	44674107	44674313	EH38D2159644	EH38E1343552	pELS
chr1	44674387	44674737	EH38D2159645	EH38E1343553	PLS
chr1	44729242	44729591	EH38D2159704	EH38E1343605	pELS
chr1	44730744	44731086	EH38D2159707	EH38E1343608	pELS
chr1	44731232	44731571	EH38D2159708	EH38E1343609	pELS
chr1	44739546	44739896	EH38D2159717	EH38E1343618	PLS
chr1	44775378	44775728	EH38D2159735	EH38E1343631	PLS
chr1	44799793	44800015	EH38D2159777	EH38E1343666	pELS
chr1	44800037	44800386	EH38D2159778	EH38E1343667	PLS
chr1	44807665	44807972	EH38D2159798	EH38E1343684	pELS
chr1	44819572	44819907	EH38D2159824	EH38E1343706	pELS
chr1	44819931	44820268	EH38D2159825	EH38E1343707	PLS
chr1	44835895	44836241	EH38D2159847	EH38E1343729	dELS
chr1	44986528	44986869	EH38D2159951	EH38E1343803	PLS
chr1	45011193	45011543	EH38D2159971	EH38E1343813	PLS
chr1	45011963	45012313	EH38D2159973	EH38E1343815	PLS
chr1	45014522	45014801	EH38D2159977	EH38E1343819	dELS
chr1	45303565	45303912	EH38D2160157	EH38E1343913	PLS
chr1	45303933	45304243	EH38D2160158	EH38E1343914	PLS
chr1	45339587	45339852	EH38D2160200	EH38E1343947	PLS
chr1	45339931	45340281	EH38D2160201	EH38E1343948	PLS
chr1	45340311	45340529	EH38D2160202	EH38E1343949	PLS
chr1	45490857	45491117	EH38D2160315	EH38E1344030	PLS
chr1	45491178	45491528	EH38D2160316	EH38E1344031	PLS
chr1	45500001	45500351	EH38D2160325	EH38E1344040	PLS
chr1	45521744	45522093	EH38D2160364	EH38E1344068	PLS
chr1	45522123	45522275	EH38D2160365	EH38E1344069	pELS
chr1	45550670	45551017	EH38D2160394	EH38E1344089	PLS
chr1	45570071	45570412	EH38D2160413	EH38E1344107	dELS
chr1	45583321	45583671	EH38D2160425	EH38E1344117	pELS
chr1	45583835	45584185	EH38D2160426	EH38E1344118	PLS
chr1	45584614	45584890	EH38D2160428	EH38E1344120	pELS
chr1	45584892	45585095	EH38D2160429	EH38E1344121	pELS
chr1	45686446	45686796	EH38D2160522	EH38E1344194	PLS
chr1	45686847	45687023	EH38D2160523	EH38E1344195	pELS
chr1	45687036	45687386	EH38D2160524	EH38E1344196	PLS
chr1	45688005	45688324	EH38D2160527	EH38E1344199	pELS
chr1	45688327	45688503	EH38D2160528	EH38E1344200	pELS
chr1	45750322	45750532	EH38D2160555	EH38E1344214	pELS
chr1	45750534	45750884	EH38D2160556	EH38E1344215	PLS
chr1	45803357	45803707	EH38D2160595	EH38E1344240	PLS
chr1	46037048	46037395	EH38D2160798	EH38E1344400	dELS
chr1	46132570	46132775	EH38D2160867	EH38E1344458	PLS
chr1	46132903	46133253	EH38D2160868	EH38E1344459	PLS
chr1	46179589	46179808	EH38D2160917	EH38E1344502	pELS
chr1	46223500	46223841	EH38D2160976	EH38E1344549	dELS
chr1	46247245	46247419	EH38D2160992	EH38E1344562	pELS
chr1	46247461	46247804	EH38D2160993	EH38E1344563	PLS
chr1	46303138	46303488	EH38D2161043	EH38E1344603	PLS
chr1	46303497	46303780	EH38D2161044	EH38E1344604	PLS
chr1	46340580	46340930	EH38D2161094	EH38E1344642	pELS
chr1	46340933	46341282	EH38D2161095	EH38E1344643	PLS
chr1	46604146	46604496	EH38D2161372	EH38E1344842	PLS
chr1	46719065	46719414	EH38D2161485	EH38E1344940	PLS
chr1	46725237	46725556	EH38D2161491	EH38E1344946	dELS
chr1	47179090	47179440	EH38D2161705	EH38E1345070	PLS
chr1	47314152	47314502	EH38D2161857	EH38E1345187	PLS
chr1	47333628	47333977	EH38D2161876	EH38E1345198	PLS
chr1	47334052	47334398	EH38D2161877	EH38E1345199	pELS
chr1	47334534	47334792	EH38D2161878	EH38E1345200	pELS
chr1	47437684	47438032	EH38D2161968	EH38E1345264	pELS
chr1	47726375	47726525	EH38D2162324	EH38E1345471	dELS
chr1	48472117	48472461	EH38D2162981	EH38E1345868	PLS
chr1	50348753	50348955	EH38D2164032	EH38E1346422	CTCF-only
chr1	50960166	50960511	EH38D2164437	EH38E1346635	PLS
chr1	50968104	50968338	EH38D2164448	EH38E1346642	pELS
chr1	50968441	50968791	EH38D2164449	EH38E1346643	PLS
chr1	50969976	50970310	EH38D2164453	EH38E1346647	PLS
chr1	51236114	51236464	EH38D2164648	EH38E1346774	PLS
chr1	51296841	51297184	EH38D2164710	EH38E1346819	pELS
chr1	51519218	51519565	EH38D2164914	EH38E1346974	PLS
chr1	51616889	51617239	EH38D2165008	EH38E1347050	PLS
chr1	51617252	51617436	EH38D2165009	EH38E1347051	pELS
chr1	51878708	51879058	EH38D2165248	EH38E1347244	PLS
chr1	51879147	51879305	EH38D2165249	EH38E1347245	pELS
chr1	52002360	52002617	EH38D2165375	EH38E1347345	CTCF-only
chr1	52033621	52033971	EH38D2165399	EH38E1347365	PLS
chr1	52055130	52055343	EH38D2165412	EH38E1347374	PLS
chr1	52055395	52055559	EH38D2165413	EH38E1347375	pELS
chr1	52056041	52056391	EH38D2165415	EH38E1347377	PLS
chr1	52366116	52366454	EH38D2165628	EH38E1347520	PLS
chr1	52404358	52404708	EH38D2165649	EH38E1347535	PLS
chr1	52553043	52553358	EH38D2165744	EH38E1347597	PLS
chr1	52553364	52553713	EH38D2165745	EH38E1347598	pELS
chr1	52698141	52698490	EH38D2165874	EH38E1347702	PLS
chr1	52702948	52703253	EH38D2165878	EH38E1347705	dELS
chr1	52703255	52703550	EH38D2165879	EH38E1347706	dELS
chr1	52726257	52726607	EH38D2165892	EH38E1347714	PLS
chr1	53014741	53015091	EH38D2166094	EH38E1347860	PLS
chr1	53182017	53182366	EH38D2166298	EH38E1348008	pELS
chr1	53196645	53196995	EH38D2166320	EH38E1348025	pELS
chr1	53220298	53220449	EH38D2166338	EH38E1348042	pELS
chr1	53220461	53220808	EH38D2166339	EH38E1348043	PLS
chr1	53238396	53238746	EH38D2166349	EH38E1348049	PLS
chr1	53838045	53838252	EH38D2167071	EH38E1348500	pELS
chr1	53838298	53838637	EH38D2167072	EH38E1348501	pELS
chr1	53889705	53890055	EH38D2167108	EH38E1348523	PLS
chr1	53945686	53946035	EH38D2167168	EH38E1348577	PLS
chr1	53946128	53946360	EH38D2167169	EH38E1348578	PLS
chr1	54053004	54053225	EH38D2167266	EH38E1348649	PLS
chr1	54053248	54053598	EH38D2167267	EH38E1348650	PLS
chr1	54199937	54200286	EH38D2167395	EH38E1348728	PLS
chr1	54406297	54406647	EH38D2167680	EH38E1348986	PLS
chr1	54407522	54407850	EH38D2167683	EH38E1348989	pELS
chr1	54488243	54488592	EH38D2167772	EH38E1349057	dELS
chr1	54489316	54489659	EH38D2167775	EH38E1349060	dELS
chr1	54715619	54715969	EH38D2167992	EH38E1349200	PLS
chr1	54764445	54764791	EH38D2168032	EH38E1349221	PLS
chr1	54887126	54887476	EH38D2168178	EH38E1349335	PLS
chr1	54945140	54945415	EH38D2168235	EH38E1349380	dELS
chr1	54950806	54951134	EH38D2168245	EH38E1349390	dELS
chr1	55022024	55022339	EH38D2168324	EH38E1349449	dELS
chr1	55140563	55140911	EH38D2168434	EH38E1349529	dELS
chr1	55215261	55215611	EH38D2168514	EH38E1349597	pELS
chr1	55277524	55277859	EH38D2168568	EH38E1349641	dELS
chr1	56831917	56832223	EH38D2170015	EH38E1350687	dELS
chr1	58546162	58546512	EH38D2171385	EH38E1351437	pELS
chr1	58546620	58546970	EH38D2171386	EH38E1351438	PLS
chr1	58699941	58700291	EH38D2171531	EH38E1351544	PLS
chr1	58784025	58784375	EH38D2171634	EH38E1351623	PLS
chr1	58784505	58784767	EH38D2171635	EH38E1351624	pELS
chr1	58784939	58785289	EH38D2171636	EH38E1351625	PLS
chr1	58816241	58816591	EH38D2171671	EH38E1351654	dELS
chr1	58903635	58903968	EH38D2171780	EH38E1351745	PLS
chr1	59296494	59296651	EH38D2172193	EH38E1352063	pELS
chr1	59296771	59297120	EH38D2172194	EH38E1352064	PLS
chr1	59759501	59759828	EH38D2172669	EH38E1352440	dELS
chr1	61050009	61050359	EH38D2173658	EH38E1353036	dELS
chr1	61076983	61077332	EH38D2173701	EH38E1353071	PLS
chr1	61077907	61078256	EH38D2173703	EH38E1353073	pELS
chr1	61453426	61453648	EH38D2174168	EH38E1353476	dELS
chr1	61724999	61725332	EH38D2174393	EH38E1353612	PLS
chr1	61725344	61725681	EH38D2174394	EH38E1353613	PLS
chr1	62436028	62436371	EH38D2174975	EH38E1354001	PLS
chr1	62436373	62436722	EH38D2174976	EH38E1354002	PLS
chr1	62436917	62437067	EH38D2174977	EH38E1354003	pELS
chr1	62783645	62783970	EH38D2175195	EH38E1354158	pELS
chr1	62783975	62784254	EH38D2175196	EH38E1354159	PLS
chr1	63367405	63367755	EH38D2175584	EH38E1354367	PLS
chr1	63523122	63523472	EH38D2175664	EH38E1354404	PLS
chr1	63523615	63523865	EH38D2175665	EH38E1354405	pELS
chr1	63593573	63593921	EH38D2175709	EH38E1354434	PLS
chr1	63615867	63616157	EH38D2175734	EH38E1354451	dELS
chr1	64269132	64269430	EH38D2176469	EH38E1355032	dELS
chr1	64824161	64824505	EH38D2176929	EH38E1355325	dELS
chr1	64966419	64966769	EH38D2177099	EH38E1355482	PLS
chr1	65067604	65067948	EH38D2177195	EH38E1355558	PLS
chr1	65419984	65420138	EH38D2177518	EH38E1355809	pELS
chr1	65420219	65420530	EH38D2177519	EH38E1355810	pELS
chr1	65420586	65420748	EH38D2177520	EH38E1355811	PLS
chr1	66242675	66243012	EH38D2178083	EH38E1356155	dELS
chr1	66924746	66925095	EH38D2178736	EH38E1356652	PLS
chr1	66925163	66925513	EH38D2178737	EH38E1356653	pELS
chr1	66929847	66930065	EH38D2178746	EH38E1356662	pELS
chr1	66930073	66930423	EH38D2178747	EH38E1356663	PLS
chr1	67430342	67430692	EH38D2179165	EH38E1356956	PLS
chr1	67430694	67430846	EH38D2179166	EH38E1356957	pELS
chr1	67430848	67431191	EH38D2179167	EH38E1356958	pELS
chr1	67500436	67500783	EH38D2179236	EH38E1357002	DNase-H3K4me3
chr1	67685088	67685389	EH38D2179435	EH38E1357169	PLS
chr1	67686679	67687022	EH38D2179439	EH38E1357173	pELS
chr1	68496981	68497331	EH38D2180227	EH38E1357733	PLS
chr1	70205473	70205823	EH38D2181236	EH38E1358150	PLS
chr1	70205863	70206064	EH38D2181237	EH38E1358151	pELS
chr1	70221237	70221587	EH38D2181253	EH38E1358162	pELS
chr1	70221595	70221879	EH38D2181254	EH38E1358163	pELS
chr1	70354428	70354638	EH38D2181333	EH38E1358217	PLS
chr1	70354652	70354952	EH38D2181334	EH38E1358218	PLS
chr1	70354957	70355109	EH38D2181335	EH38E1358219	PLS
chr1	70410683	70410950	EH38D2181380	EH38E1358244	pELS
chr1	70410975	70411325	EH38D2181381	EH38E1358245	PLS
chr1	71080997	71081168	EH38D2181857	EH38E1358539	PLS
chr1	71081168	71081435	EH38D2181858	EH38E1358540	PLS
chr1	74198034	74198384	EH38D2183506	EH38E1359223	PLS
chr1	74733010	74733355	EH38D2183871	EH38E1359429	PLS
chr1	75724277	75724462	EH38D2184421	EH38E1359719	PLS
chr1	75724489	75724837	EH38D2184422	EH38E1359720	PLS
chr1	75785999	75786349	EH38D2184458	EH38E1359744	PLS
chr1	75991570	75991915	EH38D2184586	EH38E1359818	CTCF-only
chr1	76154220	76154492	EH38D2184754	EH38E1359921	dELS
chr1	77219255	77219604	EH38D2185571	EH38E1360372	PLS
chr1	77682393	77682614	EH38D2185980	EH38E1360643	PLS
chr1	77682639	77682989	EH38D2185981	EH38E1360644	PLS
chr1	77683139	77683289	EH38D2185982	EH38E1360645	pELS
chr1	77683321	77683671	EH38D2185983	EH38E1360646	PLS
chr1	77759705	77760055	EH38D2186038	EH38E1360686	PLS
chr1	77779418	77779767	EH38D2186053	EH38E1360694	PLS
chr1	77978181	77978530	EH38D2186195	EH38E1360807	pELS
chr1	77979012	77979361	EH38D2186198	EH38E1360810	PLS
chr1	77979399	77979597	EH38D2186199	EH38E1360811	pELS
chr1	78004675	78005025	EH38D2186227	EH38E1360836	PLS
chr1	78114363	78114712	EH38D2186338	EH38E1360926	dELS
chr1	78617562	78617910	EH38D2186686	EH38E1361131	dELS
chr1	83999321	83999472	EH38D2190286	EH38E1362928	pELS
chr1	84479118	84479378	EH38D2190683	EH38E1363196	PLS
chr1	84479381	84479714	EH38D2190684	EH38E1363197	pELS
chr1	84506099	84506448	EH38D2190710	EH38E1363217	PLS
chr1	84506501	84506784	EH38D2190711	EH38E1363218	PLS
chr1	84573910	84574260	EH38D2190767	EH38E1363242	pELS
chr1	84574279	84574629	EH38D2190768	EH38E1363243	PLS
chr1	84690423	84690760	EH38D2190863	EH38E1363310	PLS
chr1	84753521	84753858	EH38D2190929	EH38E1363364	dELS
chr1	84772397	84772671	EH38D2190952	EH38E1363377	dELS
chr1	84945015	84945339	EH38D2191124	EH38E1363505	dELS
chr1	85062082	85062432	EH38D2191223	EH38E1363574	PLS
chr1	85259623	85259968	EH38D2191395	EH38E1363691	PLS
chr1	85276227	85276395	EH38D2191408	EH38E1363704	PLS
chr1	85276510	85276847	EH38D2191409	EH38E1363705	PLS
chr1	85308159	85308509	EH38D2191437	EH38E1363728	dELS
chr1	85708299	85708649	EH38D2191844	EH38E1364079	PLS
chr1	86396203	86396552	EH38D2192289	EH38E1364303	PLS
chr1	86704381	86704587	EH38D2192519	EH38E1364427	PLS
chr1	86704589	86704908	EH38D2192520	EH38E1364428	PLS
chr1	86705237	86705400	EH38D2192522	EH38E1364430	pELS
chr1	86833647	86833982	EH38D2192636	EH38E1364525	dELS
chr1	86914043	86914230	EH38D2192702	EH38E1364565	PLS
chr1	86914276	86914626	EH38D2192703	EH38E1364566	PLS
chr1	86915447	86915773	EH38D2192706	EH38E1364569	pELS
chr1	87131855	87132146	EH38D2192891	EH38E1364710	PLS
chr1	87328274	87328624	EH38D2193108	EH38E1364865	PLS
chr1	87328672	87328979	EH38D2193109	EH38E1364866	pELS
chr1	88683751	88683975	EH38D2194208	EH38E1365502	pELS
chr1	88683995	88684345	EH38D2194209	EH38E1365503	PLS
chr1	88684383	88684591	EH38D2194210	EH38E1365504	PLS
chr1	88891436	88891786	EH38D2194345	EH38E1365603	PLS
chr1	88992636	88992986	EH38D2194414	EH38E1365653	PLS
chr1	88993018	88993320	EH38D2194415	EH38E1365654	pELS
chr1	89524631	89524980	EH38D2194787	EH38E1365901	PLS
chr1	89804682	89805031	EH38D2195100	EH38E1366164	CTCF-only
chr1	89820769	89821092	EH38D2195117	EH38E1366179	PLS
chr1	89994889	89995239	EH38D2195331	EH38E1366371	PLS
chr1	89995246	89995434	EH38D2195332	EH38E1366372	pELS
chr1	91021371	91021720	EH38D2196029	EH38E1366771	PLS
chr1	91022066	91022416	EH38D2196031	EH38E1366773	PLS
chr1	91500783	91501010	EH38D2196294	EH38E1366914	PLS
chr1	91501013	91501174	EH38D2196295	EH38E1366915	PLS
chr1	91501187	91501480	EH38D2196296	EH38E1366916	pELS
chr1	92080285	92080635	EH38D2196910	EH38E1367417	PLS
chr1	92298640	92298792	EH38D2197026	EH38E1367472	pELS
chr1	92298794	92299143	EH38D2197027	EH38E1367473	PLS
chr1	92784701	92784980	EH38D2197373	EH38E1367699	dELS
chr1	92785073	92785411	EH38D2197374	EH38E1367700	dELS
chr1	92785505	92785698	EH38D2197375	EH38E1367701	dELS
chr1	92831821	92832170	EH38D2197411	EH38E1367732	PLS
chr1	92832184	92832420	EH38D2197412	EH38E1367733	pELS
chr1	92960423	92960690	EH38D2197546	EH38E1367847	pELS
chr1	93079022	93079372	EH38D2197664	EH38E1367949	PLS
chr1	93179564	93179913	EH38D2197740	EH38E1367999	PLS
chr1	93180068	93180337	EH38D2197741	EH38E1368000	PLS
chr1	93180385	93180735	EH38D2197742	EH38E1368001	PLS
chr1	93345660	93346010	EH38D2197854	EH38E1368066	PLS
chr1	93629575	93629780	EH38D2198133	EH38E1368275	dELS
chr1	93814019	93814354	EH38D2198373	EH38E1368500	dELS
chr1	93846210	93846501	EH38D2198421	EH38E1368543	pELS
chr1	93847156	93847365	EH38D2198423	EH38E1368545	PLS
chr1	93847382	93847731	EH38D2198424	EH38E1368546	pELS
chr1	93847826	93848176	EH38D2198425	EH38E1368547	pELS
chr1	93879069	93879419	EH38D2198446	EH38E1368559	PLS
chr1	93909391	93909741	EH38D2198472	EH38E1368580	PLS
chr1	94417806	94418048	EH38D2199006	EH38E1369001	pELS
chr1	94418118	94418468	EH38D2199007	EH38E1369002	PLS
chr1	94854464	94854809	EH38D2199479	EH38E1369390	pELS
chr1	95043473	95043669	EH38D2199723	EH38E1369607	dELS
chr1	95072565	95072788	EH38D2199743	EH38E1369621	pELS
chr1	95072790	95073103	EH38D2199744	EH38E1369622	PLS
chr1	95233974	95234324	EH38D2199875	EH38E1369717	PLS
chr1	96721542	96721891	EH38D2200838	EH38E1370199	PLS
chr1	96966603	96966869	EH38D2200994	EH38E1370275	dELS
chr1	97920897	97921247	EH38D2201687	EH38E1370612	PLS
chr1	97921289	97921576	EH38D2201688	EH38E1370613	pELS
chr1	98051171	98051334	EH38D2201797	EH38E1370682	CTCF-only
chr1	99180383	99180647	EH38D2202578	EH38E1371072	dELS
chr1	99808720	99809069	EH38D2203081	EH38E1371372	dELS
chr1	99849924	99850273	EH38D2203114	EH38E1371393	PLS
chr1	99969749	99970097	EH38D2203189	EH38E1371437	PLS
chr1	100037865	100038215	EH38D2203236	EH38E1371465	PLS
chr1	100132854	100133204	EH38D2203314	EH38E1371516	PLS
chr1	100133237	100133431	EH38D2203315	EH38E1371517	PLS
chr1	100249729	100250079	EH38D2203385	EH38E1371574	PLS
chr1	100266006	100266356	EH38D2203397	EH38E1371584	PLS
chr1	100351180	100351529	EH38D2203471	EH38E1371635	pELS
chr1	100351544	100351846	EH38D2203472	EH38E1371636	pELS
chr1	100352200	100352545	EH38D2203474	EH38E1371638	PLS
chr1	100459624	100459788	EH38D2203585	EH38E1371732	dELS
chr1	100894701	100895049	EH38D2203936	EH38E1371968	PLS
chr1	100895072	100895284	EH38D2203937	EH38E1371969	PLS
chr1	100895695	100895872	EH38D2203939	EH38E1371971	pELS
chr1	100895923	100896273	EH38D2203940	EH38E1371972	PLS
chr1	101025660	101026010	EH38D2204050	EH38E1372062	PLS
chr1	101238765	101239114	EH38D2204253	EH38E1372223	dELS
chr1	103525637	103525831	EH38D2205596	EH38E1372876	PLS
chr1	103525833	103526000	EH38D2205597	EH38E1372877	PLS
chr1	103526068	103526268	EH38D2205598	EH38E1372878	PLS
chr1	107056499	107056844	EH38D2206952	EH38E1373399	PLS
chr1	108125516	108125866	EH38D2207908	EH38E1374046	dELS
chr1	108200155	108200505	EH38D2207965	EH38E1374092	PLS
chr1	108559786	108560135	EH38D2208053	EH38E1374151	PLS
chr1	108692134	108692460	EH38D2208166	EH38E1374239	PLS
chr1	108692477	108692628	EH38D2208167	EH38E1374240	pELS
chr1	108692642	108692978	EH38D2208168	EH38E1374241	pELS
chr1	108746424	108746774	EH38D2208224	EH38E1374282	PLS
chr1	108746881	108747141	EH38D2208225	EH38E1374283	pELS
chr1	108747284	108747626	EH38D2208226	EH38E1374284	pELS
chr1	108828221	108828449	EH38D2208279	EH38E1374325	dELS
chr1	108876780	108877130	EH38D2208324	EH38E1374364	PLS
chr1	108963239	108963589	EH38D2208383	EH38E1374404	PLS
chr1	109041931	109042280	EH38D2208426	EH38E1374435	PLS
chr1	109075893	109076241	EH38D2208451	EH38E1374454	PLS
chr1	109090519	109090869	EH38D2208466	EH38E1374468	PLS
chr1	109099944	109100294	EH38D2208477	EH38E1374479	PLS
chr1	109112642	109112992	EH38D2208492	EH38E1374491	PLS
chr1	109213702	109214048	EH38D2208595	EH38E1374579	PLS
chr1	109263668	109263982	EH38D2208659	EH38E1374634	dELS
chr1	109283141	109283489	EH38D2208691	EH38E1374657	PLS
chr1	109426381	109426731	EH38D2208837	EH38E1374786	pELS
chr1	109426772	109426935	EH38D2208838	EH38E1374787	pELS
chr1	109483724	109484067	EH38D2208886	EH38E1374820	PLS
chr1	109484095	109484343	EH38D2208887	EH38E1374821	pELS
chr1	109493957	109494220	EH38D2208903	EH38E1374835	PLS
chr1	109494228	109494381	EH38D2208904	EH38E1374836	PLS
chr1	109546308	109546657	EH38D2208967	EH38E1374887	dELS
chr1	109548376	109548726	EH38D2208973	EH38E1374893	PLS
chr1	109620857	109621207	EH38D2209044	EH38E1374958	PLS
chr1	109773669	109774008	EH38D2209239	EH38E1375092	CTCF-only
chr1	109776855	109777196	EH38D2209245	EH38E1375097	dELS
chr1	109984522	109984872	EH38D2209509	EH38E1375333	PLS
chr1	110029613	110029888	EH38D2209555	EH38E1375379	pELS
chr1	110034368	110034718	EH38D2209564	EH38E1375387	PLS
chr1	110338249	110338427	EH38D2209897	EH38E1375658	PLS
chr1	110338430	110338690	EH38D2209898	EH38E1375659	PLS
chr1	110338773	110339037	EH38D2209899	EH38E1375660	pELS
chr1	110339039	110339343	EH38D2209900	EH38E1375661	PLS
chr1	110339466	110339739	EH38D2209901	EH38E1375662	PLS
chr1	110407560	110407910	EH38D2209970	EH38E1375719	PLS
chr1	110460274	110460624	EH38D2210016	EH38E1375751	DNase-H3K4me3
chr1	110963901	110964251	EH38D2210423	EH38E1376043	PLS
chr1	111139948	111140295	EH38D2210517	EH38E1376105	PLS
chr1	111346415	111346765	EH38D2210726	EH38E1376281	PLS
chr1	111449181	111449531	EH38D2210819	EH38E1376346	PLS
chr1	111508193	111508540	EH38D2210888	EH38E1376407	dELS
chr1	111619595	111619944	EH38D2211005	EH38E1376501	PLS
chr1	111739350	111739699	EH38D2211134	EH38E1376605	PLS
chr1	111755427	111755760	EH38D2211163	EH38E1376629	pELS
chr1	111755764	111755927	EH38D2211164	EH38E1376630	PLS
chr1	112369681	112370028	EH38D2211638	EH38E1376900	CTCF-only
chr1	112390817	112391167	EH38D2211656	EH38E1376913	dELS
chr1	112395937	112396287	EH38D2211666	EH38E1376923	PLS
chr1	112466222	112466569	EH38D2211750	EH38E1376996	PLS
chr1	112619050	112619301	EH38D2211886	EH38E1377102	PLS
chr1	112619587	112619937	EH38D2211888	EH38E1377104	pELS
chr1	112674392	112674734	EH38D2211929	EH38E1377143	PLS
chr1	112700783	112701086	EH38D2211959	EH38E1377166	dELS
chr1	112704974	112705322	EH38D2211969	EH38E1377173	pELS
chr1	112707278	112707628	EH38D2211976	EH38E1377179	PLS
chr1	112715287	112715637	EH38D2211992	EH38E1377193	PLS
chr1	112716256	112716595	EH38D2211995	EH38E1377196	pELS
chr1	112880970	112881281	EH38D2212174	EH38E1377326	dELS
chr1	112956104	112956454	EH38D2212244	EH38E1377383	PLS
chr1	113072704	113072861	EH38D2212352	EH38E1377469	pELS
chr1	113072861	113073185	EH38D2212353	EH38E1377470	PLS
chr1	113073209	113073470	EH38D2212354	EH38E1377471	PLS
chr1	113389965	113390140	EH38D2212620	EH38E1377647	pELS
chr1	113390142	113390492	EH38D2212621	EH38E1377648	pELS
chr1	113759416	113759632	EH38D2212878	EH38E1377802	PLS
chr1	113759661	113760009	EH38D2212879	EH38E1377803	pELS
chr1	113812281	113812631	EH38D2212938	EH38E1377855	PLS
chr1	113904545	113904769	EH38D2213010	EH38E1377914	PLS
chr1	113904963	113905312	EH38D2213011	EH38E1377915	PLS
chr1	113929400	113929750	EH38D2213032	EH38E1377930	PLS
chr1	113978803	113979146	EH38D2213077	EH38E1377970	pELS
chr1	114282817	114283166	EH38D2213363	EH38E1378176	CTCF-only
chr1	114346532	114346882	EH38D2213420	EH38E1378216	dELS
chr1	114511087	114511435	EH38D2213538	EH38E1378299	PLS
chr1	114581557	114581907	EH38D2213591	EH38E1378339	PLS
chr1	114669990	114670336	EH38D2213638	EH38E1378370	PLS
chr1	114716656	114717004	EH38D2213672	EH38E1378398	PLS
chr1	114757362	114757712	EH38D2213709	EH38E1378431	pELS
chr1	114757914	114758264	EH38D2213710	EH38E1378432	PLS
chr1	114780538	114780884	EH38D2213722	EH38E1378441	PLS
chr1	115138958	115139289	EH38D2213919	EH38E1378568	dELS
chr1	116139035	116139384	EH38D2214852	EH38E1379241	dELS
chr1	116152059	116152409	EH38D2214863	EH38E1379248	dELS
chr1	116373041	116373391	EH38D2215117	EH38E1379454	PLS
chr1	116418483	116418833	EH38D2215196	EH38E1379529	PLS
chr1	116485186	116485521	EH38D2215280	EH38E1379602	dELS
chr1	116570396	116570745	EH38D2215387	EH38E1379703	pELS
chr1	116570900	116571249	EH38D2215388	EH38E1379704	PLS
chr1	117059973	117060321	EH38D2215978	EH38E1380195	PLS
chr1	117121656	117122005	EH38D2216040	EH38E1380249	PLS
chr1	117122009	117122280	EH38D2216041	EH38E1380250	pELS
chr1	117366669	117366986	EH38D2216272	EH38E1380408	pELS
chr1	117367244	117367594	EH38D2216274	EH38E1380410	PLS
chr1	117605730	117606080	EH38D2216468	EH38E1380516	PLS
chr1	117758792	117759120	EH38D2216655	EH38E1380676	dELS
chr1	117929578	117929928	EH38D2216792	EH38E1380768	PLS
chr1	119140193	119140520	EH38D2217606	EH38E1381243	PLS
chr1	119140522	119140838	EH38D2217607	EH38E1381244	PLS
chr1	119613831	119614082	EH38D2217991	EH38E1381492	CTCF-only
chr1	119675603	119675890	EH38D2218076	EH38E1381557	dELS
chr1	119744193	119744359	EH38D2218146	EH38E1381607	dELS
chr1	119948647	119948995	EH38D2218339	EH38E1381735	dELS
chr1	120176343	120176693	EH38D2218429	EH38E1381800	PLS
chr1	121184544	121184894	EH38D2218554	EH38E1381861	PLS
chr1	144412474	144412824	EH38D2218923	EH38E1382006	PLS
chr1	145281043	145281393	EH38D2218992	EH38E1382036	PLS
chr1	145607865	145608212	EH38D2219055	EH38E1382066	PLS
chr1	145823847	145824197	EH38D2219187	EH38E1382156	PLS
chr1	145824308	145824476	EH38D2219188	EH38E1382157	PLS
chr1	145845480	145845760	EH38D2219205	EH38E1382171	PLS
chr1	145858895	145859245	EH38D2219220	EH38E1382182	PLS
chr1	145859262	145859492	EH38D2219221	EH38E1382183	pELS
chr1	145859659	145859990	EH38D2219222	EH38E1382184	pELS
chr1	145892027	145892377	EH38D2219252	EH38E1382208	pELS
chr1	145918693	145919043	EH38D2219273	EH38E1382225	PLS
chr1	145927126	145927343	EH38D2219280	EH38E1382232	PLS
chr1	145927375	145927725	EH38D2219281	EH38E1382233	PLS
chr1	145957909	145958259	EH38D2219313	EH38E1382260	PLS
chr1	145964519	145964868	EH38D2219329	EH38E1382275	PLS
chr1	145977531	145977880	EH38D2219336	EH38E1382280	dELS
chr1	145979407	145979754	EH38D2219341	EH38E1382285	dELS
chr1	145996500	145996850	EH38D2219381	EH38E1382324	PLS
chr1	146007234	146007580	EH38D2219395	EH38E1382338	dELS
chr1	146035509	146035822	EH38D2219427	EH38E1382359	dELS
chr1	146036899	146037249	EH38D2219431	EH38E1382363	dELS
chr1	146037344	146037585	EH38D2219432	EH38E1382364	dELS
chr1	146037688	146037910	EH38D2219433	EH38E1382365	dELS
chr1	146037980	146038330	EH38D2219434	EH38E1382366	dELS
chr1	146039076	146039420	EH38D2219436	EH38E1382368	dELS
chr1	146051882	146052220	EH38D2219454	EH38E1382384	PLS
chr1	146052354	146052692	EH38D2219455	EH38E1382385	PLS
chr1	146376352	146376562	EH38D2219465	EH38E1382389	pELS
chr1	146377016	146377348	EH38D2219467	EH38E1382391	PLS
chr1	146387379	146387668	EH38D2219472	EH38E1382394	dELS
chr1	146938281	146938631	EH38D2219554	EH38E1382422	pELS
chr1	147084776	147085029	EH38D2219619	EH38E1382458	pELS
chr1	147172379	147172729	EH38D2219702	EH38E1382508	PLS
chr1	147172797	147173000	EH38D2219703	EH38E1382509	PLS
chr1	147242447	147242796	EH38D2219756	EH38E1382546	PLS
chr1	147242940	147243204	EH38D2219757	EH38E1382547	pELS
chr1	147541166	147541516	EH38D2219935	EH38E1382661	PLS
chr1	147599624	147599931	EH38D2220003	EH38E1382706	dELS
chr1	147599955	147600149	EH38D2220004	EH38E1382707	dELS
chr1	147670385	147670735	EH38D2220080	EH38E1382768	PLS
chr1	147928268	147928617	EH38D2220312	EH38E1382929	PLS
chr1	148152187	148152363	EH38D2220368	EH38E1382951	PLS
chr1	148334691	148334852	EH38D2220464	EH38E1383019	PLS
chr1	148334871	148335218	EH38D2220465	EH38E1383020	pELS
chr1	148388759	148389109	EH38D2220534	EH38E1383076	pELS
chr1	148522172	148522325	EH38D2220579	EH38E1383102	pELS
chr1	148522543	148522893	EH38D2220580	EH38E1383103	PLS
chr1	149636311	149636588	EH38D2220660	EH38E1383141	pELS
chr1	149636664	149637014	EH38D2220661	EH38E1383142	PLS
chr1	149812312	149812662	EH38D2220696	EH38E1383161	PLS
chr1	149813661	149813840	EH38D2220697	EH38E1383162	PLS
chr1	149885589	149885939	EH38D2220731	EH38E1383192	pELS
chr1	149886621	149886971	EH38D2220733	EH38E1383194	PLS
chr1	149887428	149887778	EH38D2220735	EH38E1383196	pELS
chr1	149887923	149888273	EH38D2220736	EH38E1383197	PLS
chr1	149888355	149888705	EH38D2220737	EH38E1383198	pELS
chr1	149899502	149899717	EH38D2220749	EH38E1383205	PLS
chr1	149899761	149899914	EH38D2220750	EH38E1383206	pELS
chr1	149927684	149928034	EH38D2220775	EH38E1383228	pELS
chr1	150010605	150010955	EH38D2220852	EH38E1383296	PLS
chr1	150067199	150067520	EH38D2220896	EH38E1383327	PLS
chr1	150067544	150067891	EH38D2220897	EH38E1383328	PLS
chr1	150213527	150213877	EH38D2221032	EH38E1383439	dELS
chr1	150234579	150234929	EH38D2221044	EH38E1383450	PLS
chr1	150235993	150236343	EH38D2221048	EH38E1383454	PLS
chr1	150255426	150255733	EH38D2221059	EH38E1383458	pELS
chr1	150256042	150256245	EH38D2221061	EH38E1383460	pELS
chr1	150268884	150269234	EH38D2221081	EH38E1383477	PLS
chr1	150282202	150282542	EH38D2221095	EH38E1383489	PLS
chr1	150293641	150293991	EH38D2221105	EH38E1383495	PLS
chr1	150321307	150321657	EH38D2221122	EH38E1383510	PLS
chr1	150363601	150363835	EH38D2221139	EH38E1383523	pELS
chr1	150363854	150364204	EH38D2221140	EH38E1383524	pELS
chr1	150364211	150364443	EH38D2221141	EH38E1383525	pELS
chr1	150364486	150364836	EH38D2221142	EH38E1383526	PLS
chr1	150487146	150487496	EH38D2221228	EH38E1383590	PLS
chr1	150515517	150515867	EH38D2221243	EH38E1383604	PLS
chr1	150532612	150532806	EH38D2221259	EH38E1383618	dELS
chr1	150561009	150561247	EH38D2221313	EH38E1383664	dELS
chr1	150561325	150561672	EH38D2221314	EH38E1383665	dELS
chr1	150562022	150562372	EH38D2221316	EH38E1383667	dELS
chr1	150578503	150578852	EH38D2221359	EH38E1383709	pELS
chr1	150579494	150579842	EH38D2221362	EH38E1383712	PLS
chr1	150579875	150580025	EH38D2221363	EH38E1383713	pELS
chr1	150629091	150629441	EH38D2221411	EH38E1383756	PLS
chr1	150629508	150629858	EH38D2221412	EH38E1383757	PLS
chr1	150697106	150697450	EH38D2221458	EH38E1383792	pELS
chr1	150876654	150877004	EH38D2221595	EH38E1383885	PLS
chr1	150926131	150926480	EH38D2221641	EH38E1383918	PLS
chr1	150979474	150979822	EH38D2221684	EH38E1383956	dELS
chr1	151006667	151007014	EH38D2221713	EH38E1383983	PLS
chr1	151008218	151008567	EH38D2221716	EH38E1383986	PLS
chr1	151048384	151048726	EH38D2221742	EH38E1384012	pELS
chr1	151059472	151059821	EH38D2221763	EH38E1384032	PLS
chr1	151070445	151070795	EH38D2221779	EH38E1384046	PLS
chr1	151071002	151071351	EH38D2221780	EH38E1384047	pELS
chr1	151146558	151146908	EH38D2221844	EH38E1384095	PLS
chr1	151165839	151166189	EH38D2221865	EH38E1384114	PLS
chr1	151190035	151190384	EH38D2221881	EH38E1384129	PLS
chr1	151196299	151196637	EH38D2221887	EH38E1384134	dELS
chr1	151198312	151198662	EH38D2221891	EH38E1384138	PLS
chr1	151254528	151254878	EH38D2221938	EH38E1384175	PLS
chr1	151281287	151281637	EH38D2221956	EH38E1384191	pELS
chr1	151281642	151281801	EH38D2221957	EH38E1384192	pELS
chr1	151281934	151282284	EH38D2221958	EH38E1384193	PLS
chr1	151282382	151282543	EH38D2221959	EH38E1384194	PLS
chr1	151300992	151301254	EH38D2221981	EH38E1384210	pELS
chr1	151327363	151327516	EH38D2222010	EH38E1384237	PLS
chr1	151327534	151327884	EH38D2222011	EH38E1384238	PLS
chr1	151346822	151347132	EH38D2222030	EH38E1384255	PLS
chr1	151347217	151347567	EH38D2222031	EH38E1384256	PLS
chr1	151399299	151399648	EH38D2222074	EH38E1384285	PLS
chr1	151458232	151458481	EH38D2222120	EH38E1384319	pELS
chr1	151459336	151459685	EH38D2222123	EH38E1384322	PLS
chr1	151540060	151540409	EH38D2222202	EH38E1384383	PLS
chr1	151611885	151612235	EH38D2222277	EH38E1384449	PLS
chr1	151735073	151735322	EH38D2222389	EH38E1384543	CTCF-only
chr1	151763362	151763710	EH38D2222407	EH38E1384555	PLS
chr1	151790459	151790809	EH38D2222427	EH38E1384571	PLS
chr1	151909385	151909735	EH38D2222565	EH38E1384687	PLS
chr1	151909765	151909919	EH38D2222566	EH38E1384688	PLS
chr1	152001635	152001985	EH38D2222699	EH38E1384809	dELS
chr1	152047933	152048279	EH38D2222749	EH38E1384852	dELS
chr1	152052583	152052930	EH38D2222759	EH38E1384861	dELS
chr1	153510919	153511267	EH38D2223624	EH38E1385418	dELS
chr1	153533141	153533467	EH38D2223649	EH38E1385442	pELS
chr1	153568553	153568873	EH38D2223718	EH38E1385507	pELS
chr1	153633806	153634156	EH38D2223799	EH38E1385580	PLS
chr1	153634285	153634631	EH38D2223800	EH38E1385581	PLS
chr1	153658535	153658856	EH38D2223827	EH38E1385605	PLS
chr1	153670946	153671296	EH38D2223840	EH38E1385617	PLS
chr1	153671380	153671567	EH38D2223841	EH38E1385618	pELS
chr1	153727710	153728060	EH38D2223895	EH38E1385659	PLS
chr1	153749434	153749783	EH38D2223924	EH38E1385687	pELS
chr1	153783429	153783612	EH38D2223962	EH38E1385724	dELS
chr1	153783647	153783978	EH38D2223963	EH38E1385725	dELS
chr1	153922975	153923325	EH38D2224078	EH38E1385815	PLS
chr1	153923411	153923625	EH38D2224079	EH38E1385816	pELS
chr1	153958533	153958882	EH38D2224117	EH38E1385843	PLS
chr1	153963312	153963485	EH38D2224127	EH38E1385852	PLS
chr1	153963489	153963826	EH38D2224128	EH38E1385853	PLS
chr1	153967216	153967558	EH38D2224136	EH38E1385860	pELS
chr1	153967620	153967968	EH38D2224137	EH38E1385861	PLS
chr1	153977538	153977888	EH38D2224145	EH38E1385869	PLS
chr1	153986770	153987097	EH38D2224158	EH38E1385882	pELS
chr1	153990534	153990880	EH38D2224162	EH38E1385886	PLS
chr1	154183124	154183474	EH38D2224274	EH38E1385954	PLS
chr1	154220587	154220937	EH38D2224310	EH38E1385987	PLS
chr1	154272329	154272679	EH38D2224341	EH38E1386014	PLS
chr1	154335012	154335362	EH38D2224392	EH38E1386053	dELS
chr1	154479829	154480179	EH38D2224551	EH38E1386192	pELS
chr1	154558718	154559068	EH38D2224617	EH38E1386253	pELS
chr1	154559365	154559528	EH38D2224618	EH38E1386254	pELS
chr1	154559533	154559878	EH38D2224619	EH38E1386255	pELS
chr1	154607631	154607979	EH38D2224662	EH38E1386294	pELS
chr1	154608068	154608418	EH38D2224663	EH38E1386295	PLS
chr1	154627850	154628191	EH38D2224692	EH38E1386323	PLS
chr1	154669698	154670041	EH38D2224719	EH38E1386342	CTCF-only
chr1	154870190	154870536	EH38D2224973	EH38E1386561	PLS
chr1	154936497	154936847	EH38D2225029	EH38E1386599	pELS
chr1	154936849	154937130	EH38D2225030	EH38E1386600	PLS
chr1	154937136	154937485	EH38D2225031	EH38E1386601	PLS
chr1	154937500	154937753	EH38D2225032	EH38E1386602	pELS
chr1	154955794	154955959	EH38D2225068	EH38E1386634	pELS
chr1	154955982	154956332	EH38D2225069	EH38E1386635	PLS
chr1	154961653	154961855	EH38D2225079	EH38E1386642	PLS
chr1	154973640	154973990	EH38D2225104	EH38E1386662	pELS
chr1	154974090	154974266	EH38D2225105	EH38E1386663	PLS
chr1	154974350	154974700	EH38D2225106	EH38E1386664	PLS
chr1	154974811	154975072	EH38D2225107	EH38E1386665	pELS
chr1	154975129	154975326	EH38D2225108	EH38E1386666	pELS
chr1	154983054	154983403	EH38D2225120	EH38E1386676	PLS
chr1	155000802	155001001	EH38D2225149	EH38E1386703	pELS
chr1	155001019	155001366	EH38D2225150	EH38E1386704	pELS
chr1	155002035	155002374	EH38D2225153	EH38E1386707	pELS
chr1	155017388	155017732	EH38D2225193	EH38E1386747	dELS
chr1	155050464	155050814	EH38D2225228	EH38E1386778	pELS
chr1	155061553	155061903	EH38D2225239	EH38E1386788	dELS
chr1	155063578	155063821	EH38D2225244	EH38E1386793	PLS
chr1	155084672	155085020	EH38D2225288	EH38E1386831	dELS
chr1	155085061	155085331	EH38D2225289	EH38E1386832	dELS
chr1	155085333	155085535	EH38D2225290	EH38E1386833	dELS
chr1	155135659	155136009	EH38D2225366	EH38E1386892	PLS
chr1	155140377	155140722	EH38D2225376	EH38E1386901	PLS
chr1	155167860	155168208	EH38D2225398	EH38E1386914	dELS
chr1	155173168	155173517	EH38D2225405	EH38E1386918	PLS
chr1	155193363	155193713	EH38D2225443	EH38E1386955	pELS
chr1	155194649	155194998	EH38D2225446	EH38E1386958	PLS
chr1	155206867	155207211	EH38D2225466	EH38E1386972	pELS
chr1	155208570	155208919	EH38D2225471	EH38E1386977	PLS
chr1	155208982	155209324	EH38D2225472	EH38E1386978	PLS
chr1	155226631	155226959	EH38D2225497	EH38E1387000	pELS
chr1	155227465	155227813	EH38D2225499	EH38E1387002	pELS
chr1	155241206	155241489	EH38D2225509	EH38E1387011	PLS
chr1	155244554	155244904	EH38D2225515	EH38E1387016	PLS
chr1	155244987	155245189	EH38D2225516	EH38E1387017	pELS
chr1	155250683	155251033	EH38D2225521	EH38E1387022	dELS
chr1	155255320	155255668	EH38D2225529	EH38E1387030	PLS
chr1	155262210	155262557	EH38D2225535	EH38E1387036	PLS
chr1	155273365	155273714	EH38D2225542	EH38E1387042	PLS
chr1	155277158	155277505	EH38D2225546	EH38E1387046	pELS
chr1	155308533	155308883	EH38D2225580	EH38E1387072	PLS
chr1	155323245	155323591	EH38D2225600	EH38E1387090	pELS
chr1	155323701	155324051	EH38D2225601	EH38E1387091	PLS
chr1	155324167	155324517	EH38D2225602	EH38E1387092	PLS
chr1	155562610	155562866	EH38D2225775	EH38E1387219	PLS
chr1	155562919	155563265	EH38D2225776	EH38E1387220	pELS
chr1	155609847	155610194	EH38D2225814	EH38E1387245	pELS
chr1	155688313	155688544	EH38D2225865	EH38E1387282	PLS
chr1	155688721	155688971	EH38D2225866	EH38E1387283	PLS
chr1	155688973	155689126	EH38D2225867	EH38E1387284	PLS
chr1	155745423	155745773	EH38D2225910	EH38E1387317	pELS
chr1	155857086	155857436	EH38D2225975	EH38E1387370	PLS
chr1	155859250	155859600	EH38D2225980	EH38E1387375	PLS
chr1	155911236	155911582	EH38D2226031	EH38E1387422	PLS
chr1	155934310	155934660	EH38D2226048	EH38E1387438	PLS
chr1	156020816	156021166	EH38D2226163	EH38E1387546	PLS
chr1	156053783	156054133	EH38D2226187	EH38E1387560	PLS
chr1	156054538	156054886	EH38D2226189	EH38E1387562	PLS
chr1	156090723	156091064	EH38D2226243	EH38E1387605	dELS
chr1	156096721	156096955	EH38D2226249	EH38E1387609	dELS
chr1	156106252	156106602	EH38D2226268	EH38E1387628	dELS
chr1	156114466	156114806	EH38D2226281	EH38E1387640	PLS
chr1	156123648	156123997	EH38D2226303	EH38E1387660	dELS
chr1	156130167	156130515	EH38D2226316	EH38E1387673	dELS
chr1	156145914	156146256	EH38D2226345	EH38E1387700	dELS
chr1	156193813	156194163	EH38D2226417	EH38E1387766	PLS
chr1	156213053	156213346	EH38D2226430	EH38E1387777	PLS
chr1	156213357	156213554	EH38D2226431	EH38E1387778	pELS
chr1	156225435	156225781	EH38D2226442	EH38E1387787	dELS
chr1	156282721	156283071	EH38D2226498	EH38E1387838	PLS
chr1	156338304	156338654	EH38D2226531	EH38E1387866	PLS
chr1	156338681	156338839	EH38D2226532	EH38E1387867	PLS
chr1	156445836	156446173	EH38D2226685	EH38E1388003	DNase-H3K4me3
chr1	156456530	156456880	EH38D2226693	EH38E1388008	PLS
chr1	156456931	156457102	EH38D2226694	EH38E1388009	pELS
chr1	156457249	156457599	EH38D2226695	EH38E1388010	pELS
chr1	156500512	156500786	EH38D2226774	EH38E1388086	PLS
chr1	156500803	156501150	EH38D2226775	EH38E1388087	PLS
chr1	156501262	156501611	EH38D2226776	EH38E1388088	pELS
chr1	156505011	156505292	EH38D2226786	EH38E1388098	dELS
chr1	156505294	156505529	EH38D2226787	EH38E1388099	dELS
chr1	156572438	156572781	EH38D2226857	EH38E1388162	PLS
chr1	156584053	156584396	EH38D2226869	EH38E1388171	dELS
chr1	156601401	156601744	EH38D2226889	EH38E1388190	PLS
chr1	156660040	156660388	EH38D2226956	EH38E1388246	pELS
chr1	156678105	156678259	EH38D2226999	EH38E1388283	pELS
chr1	156689588	156689816	EH38D2227014	EH38E1388294	dELS
chr1	156725808	156726158	EH38D2227071	EH38E1388343	dELS
chr1	156728391	156728612	EH38D2227076	EH38E1388348	PLS
chr1	156728665	156729015	EH38D2227077	EH38E1388349	PLS
chr1	156741077	156741427	EH38D2227087	EH38E1388358	PLS
chr1	156746653	156746870	EH38D2227100	EH38E1388370	dELS
chr1	156746882	156747229	EH38D2227101	EH38E1388371	dELS
chr1	156751707	156752033	EH38D2227115	EH38E1388383	PLS
chr1	156767181	156767531	EH38D2227135	EH38E1388401	PLS
chr1	156890110	156890452	EH38D2227278	EH38E1388519	dELS
chr1	156892292	156892637	EH38D2227282	EH38E1388523	pELS
chr1	157090277	157090622	EH38D2227476	EH38E1388654	dELS
chr1	157138360	157138710	EH38D2227541	EH38E1388702	PLS
chr1	158125026	158125371	EH38D2228333	EH38E1389266	dELS
chr1	158149688	158150034	EH38D2228355	EH38E1389282	dELS
chr1	159780652	159781002	EH38D2229314	EH38E1389855	PLS
chr1	159891547	159891896	EH38D2229447	EH38E1389951	dELS
chr1	159925355	159925705	EH38D2229508	EH38E1390006	pELS
chr1	160031830	160032172	EH38D2229635	EH38E1390102	PLS
chr1	160098863	160099161	EH38D2229717	EH38E1390172	PLS
chr1	160101075	160101347	EH38D2229721	EH38E1390176	dELS
chr1	160193151	160193460	EH38D2229838	EH38E1390260	dELS
chr1	160262385	160262734	EH38D2229920	EH38E1390330	PLS
chr1	160284994	160285344	EH38D2229935	EH38E1390338	PLS
chr1	160343142	160343491	EH38D2229979	EH38E1390374	PLS
chr1	161044982	161045332	EH38D2230710	EH38E1390996	pELS
chr1	161045820	161046170	EH38D2230713	EH38E1390999	PLS
chr1	161046176	161046339	EH38D2230714	EH38E1391000	pELS
chr1	161097658	161097957	EH38D2230771	EH38E1391053	pELS
chr1	161117933	161118282	EH38D2230796	EH38E1391074	PLS
chr1	161132417	161132582	EH38D2230816	EH38E1391093	PLS
chr1	161132590	161132940	EH38D2230817	EH38E1391094	PLS
chr1	161133008	161133223	EH38D2230818	EH38E1391095	pELS
chr1	161153761	161154110	EH38D2230833	EH38E1391109	PLS
chr1	161159279	161159626	EH38D2230842	EH38E1391117	PLS
chr1	161165850	161166149	EH38D2230852	EH38E1391125	pELS
chr1	161166274	161166622	EH38D2230853	EH38E1391126	PLS
chr1	161177334	161177681	EH38D2230872	EH38E1391143	PLS
chr1	161202121	161202471	EH38D2230918	EH38E1391182	PLS
chr1	161225686	161226027	EH38D2230945	EH38E1391204	PLS
chr1	161227379	161227723	EH38D2230949	EH38E1391208	pELS
chr1	161314174	161314520	EH38D2231031	EH38E1391270	PLS
chr1	161389690	161389840	EH38D2231077	EH38E1391307	dELS
chr1	161389962	161390312	EH38D2231078	EH38E1391308	dELS
chr1	161399267	161399617	EH38D2231087	EH38E1391316	pELS
chr1	161399640	161399958	EH38D2231088	EH38E1391317	pELS
chr1	161399959	161400160	EH38D2231089	EH38E1391318	pELS
chr1	161523772	161524115	EH38D2231184	EH38E1391389	pELS
chr1	161530824	161531090	EH38D2231193	EH38E1391398	dELS
chr1	161531092	161531287	EH38D2231194	EH38E1391399	dELS
chr1	161612417	161612690	EH38D2231253	EH38E1391441	dELS
chr1	161612696	161612849	EH38D2231254	EH38E1391442	dELS
chr1	161749562	161749912	EH38D2231391	EH38E1391544	PLS
chr1	161749949	161750103	EH38D2231392	EH38E1391545	pELS
chr1	161766077	161766427	EH38D2231400	EH38E1391552	PLS
chr1	162497615	162497961	EH38D2232146	EH38E1392100	PLS
chr1	162561334	162561684	EH38D2232190	EH38E1392138	PLS
chr1	163321680	163322029	EH38D2232874	EH38E1392671	PLS
chr1	164558817	164559167	EH38D2233578	EH38E1393012	pELS
chr1	164787379	164787729	EH38D2233896	EH38E1393310	dELS
chr1	165392985	165393335	EH38D2234365	EH38E1393600	dELS
chr1	165592973	165593300	EH38D2234539	EH38E1393699	dELS
chr1	165598024	165598373	EH38D2234548	EH38E1393708	pELS
chr1	165630709	165631055	EH38D2234573	EH38E1393726	PLS
chr1	165631076	165631257	EH38D2234574	EH38E1393727	PLS
chr1	165698470	165698817	EH38D2234649	EH38E1393792	PLS
chr1	165768766	165769115	EH38D2234700	EH38E1393826	PLS
chr1	165769152	165769347	EH38D2234701	EH38E1393827	PLS
chr1	165827396	165827740	EH38D2234737	EH38E1393845	PLS
chr1	165914221	165914515	EH38D2234853	EH38E1393953	CTCF-only
chr1	166838983	166839201	EH38D2235299	EH38E1394145	pELS
chr1	166839214	166839564	EH38D2235300	EH38E1394146	PLS
chr1	166876220	166876570	EH38D2235342	EH38E1394178	PLS
chr1	167220528	167220848	EH38D2235676	EH38E1394427	PLS
chr1	167222183	167222487	EH38D2235681	EH38E1394432	pELS
chr1	167267848	167268198	EH38D2235731	EH38E1394474	dELS
chr1	167553650	167553998	EH38D2236058	EH38E1394740	PLS
chr1	167687919	167688266	EH38D2236225	EH38E1394884	dELS
chr1	167714346	167714549	EH38D2236256	EH38E1394912	dELS
chr1	167714551	167714807	EH38D2236257	EH38E1394913	dELS
chr1	167714847	167715126	EH38D2236258	EH38E1394914	dELS
chr1	167715416	167715752	EH38D2236260	EH38E1394916	dELS
chr1	167721716	167722065	EH38D2236277	EH38E1394932	PLS
chr1	167803421	167803770	EH38D2236377	EH38E1395022	dELS
chr1	167936015	167936362	EH38D2236512	EH38E1395128	PLS
chr1	167936424	167936762	EH38D2236513	EH38E1395129	PLS
chr1	168082235	168082585	EH38D2236612	EH38E1395197	dELS
chr1	168145854	168146174	EH38D2236682	EH38E1395255	dELS
chr1	168178757	168179106	EH38D2236708	EH38E1395269	PLS
chr1	168225757	168226107	EH38D2236745	EH38E1395293	PLS
chr1	168342710	168343058	EH38D2236851	EH38E1395369	dELS
chr1	168439772	168440122	EH38D2236946	EH38E1395437	dELS
chr1	169106073	169106423	EH38D2237580	EH38E1395864	PLS
chr1	169367689	169368039	EH38D2237807	EH38E1396011	PLS
chr1	169368101	169368252	EH38D2237808	EH38E1396012	pELS
chr1	169485883	169486232	EH38D2237889	EH38E1396065	PLS
chr1	169486263	169486458	EH38D2237890	EH38E1396066	pELS
chr1	169794629	169794781	EH38D2238160	EH38E1396267	PLS
chr1	169794809	169795159	EH38D2238161	EH38E1396268	PLS
chr1	169893628	169893854	EH38D2238242	EH38E1396322	pELS
chr1	169893856	169894091	EH38D2238243	EH38E1396323	PLS
chr1	169894142	169894466	EH38D2238244	EH38E1396324	pELS
chr1	170074528	170074877	EH38D2238367	EH38E1396397	PLS
chr1	170531766	170531964	EH38D2238708	EH38E1396592	PLS
chr1	170531981	170532272	EH38D2238709	EH38E1396593	PLS
chr1	170532291	170532641	EH38D2238710	EH38E1396594	pELS
chr1	171313866	171314216	EH38D2239338	EH38E1397054	PLS
chr1	171485263	171485612	EH38D2239485	EH38E1397151	PLS
chr1	171485954	171486304	EH38D2239487	EH38E1397153	pELS
chr1	171644913	171645263	EH38D2239601	EH38E1397228	dELS
chr1	171742026	171742375	EH38D2239680	EH38E1397276	PLS
chr1	171781246	171781596	EH38D2239721	EH38E1397305	pELS
chr1	172443942	172444291	EH38D2240343	EH38E1397746	PLS
chr1	172532243	172532422	EH38D2240429	EH38E1397816	PLS
chr1	172532481	172532720	EH38D2240430	EH38E1397817	PLS
chr1	172532794	172533144	EH38D2240431	EH38E1397818	PLS
chr1	173420341	173420677	EH38D2241212	EH38E1398362	dELS
chr1	173431207	173431554	EH38D2241229	EH38E1398379	dELS
chr1	173476999	173477244	EH38D2241272	EH38E1398409	PLS
chr1	173477251	173477412	EH38D2241273	EH38E1398410	PLS
chr1	173714778	173715128	EH38D2241434	EH38E1398512	PLS
chr1	173715142	173715310	EH38D2241435	EH38E1398513	pELS
chr1	173824364	173824714	EH38D2241479	EH38E1398543	PLS
chr1	173824738	173825053	EH38D2241480	EH38E1398544	pELS
chr1	173825117	173825279	EH38D2241481	EH38E1398545	pELS
chr1	173867795	173867979	EH38D2241525	EH38E1398584	PLS
chr1	173868004	173868354	EH38D2241526	EH38E1398585	PLS
chr1	173868428	173868777	EH38D2241527	EH38E1398586	pELS
chr1	174022246	174022596	EH38D2241614	EH38E1398647	PLS
chr1	174159213	174159558	EH38D2241718	EH38E1398711	PLS
chr1	174999117	174999290	EH38D2242358	EH38E1399104	PLS
chr1	174999331	174999511	EH38D2242359	EH38E1399105	pELS
chr1	174999579	174999929	EH38D2242360	EH38E1399106	PLS
chr1	174999936	175000278	EH38D2242361	EH38E1399107	PLS
chr1	175023318	175023658	EH38D2242388	EH38E1399131	PLS
chr1	175029718	175030064	EH38D2242395	EH38E1399135	dELS
chr1	176207085	176207402	EH38D2243430	EH38E1399791	pELS
chr1	176207408	176207758	EH38D2243431	EH38E1399792	PLS
chr1	178532323	178532664	EH38D2245234	EH38E1400853	DNase-H3K4me3
chr1	178542510	178542836	EH38D2245251	EH38E1400868	PLS
chr1	178726235	178726584	EH38D2245450	EH38E1401036	PLS
chr1	179025642	179025982	EH38D2245696	EH38E1401210	PLS
chr1	179081781	179082130	EH38D2245758	EH38E1401270	PLS
chr1	179293372	179293527	EH38D2245943	EH38E1401409	pELS
chr1	179293544	179293894	EH38D2245944	EH38E1401410	PLS
chr1	179365638	179365806	EH38D2246007	EH38E1401467	PLS
chr1	179365808	179366106	EH38D2246008	EH38E1401468	pELS
chr1	179809805	179810154	EH38D2246264	EH38E1401613	dELS
chr1	179814635	179814788	EH38D2246271	EH38E1401619	dELS
chr1	179814790	179815140	EH38D2246272	EH38E1401620	dELS
chr1	179877724	179878074	EH38D2246338	EH38E1401672	PLS
chr1	179881894	179882082	EH38D2246343	EH38E1401677	PLS
chr1	179882107	179882407	EH38D2246344	EH38E1401678	PLS
chr1	179882475	179882825	EH38D2246345	EH38E1401679	PLS
chr1	179882831	179883156	EH38D2246346	EH38E1401680	pELS
chr1	179954259	179954412	EH38D2246398	EH38E1401725	PLS
chr1	179954457	179954807	EH38D2246399	EH38E1401726	PLS
chr1	180154426	180154648	EH38D2246544	EH38E1401833	pELS
chr1	180154712	180155062	EH38D2246545	EH38E1401834	PLS
chr1	180502336	180502537	EH38D2246865	EH38E1402047	pELS
chr1	180502564	180502910	EH38D2246866	EH38E1402048	pELS
chr1	180515893	180516216	EH38D2246882	EH38E1402061	dELS
chr1	180631784	180632134	EH38D2247023	EH38E1402177	PLS
chr1	181021923	181022272	EH38D2247345	EH38E1402403	pELS
chr1	181022785	181023129	EH38D2247347	EH38E1402405	PLS
chr1	181023144	181023324	EH38D2247348	EH38E1402406	PLS
chr1	181088465	181088804	EH38D2247414	EH38E1402459	PLS
chr1	181105258	181105598	EH38D2247444	EH38E1402487	dELS
chr1	181142491	181142826	EH38D2247509	EH38E1402548	dELS
chr1	181166464	181166812	EH38D2247531	EH38E1402566	dELS
chr1	182029639	182029989	EH38D2248102	EH38E1402854	dELS
chr1	182143185	182143532	EH38D2248193	EH38E1402919	dELS
chr1	182391257	182391600	EH38D2248475	EH38E1403138	PLS
chr1	182391690	182392039	EH38D2248476	EH38E1403139	PLS
chr1	182396793	182396973	EH38D2248484	EH38E1403146	dELS
chr1	182601349	182601686	EH38D2248619	EH38E1403218	dELS
chr1	182839182	182839482	EH38D2248895	EH38E1403424	PLS
chr1	182839487	182839836	EH38D2248896	EH38E1403425	pELS
chr1	182839850	182840197	EH38D2248897	EH38E1403426	pELS
chr1	183281503	183281850	EH38D2249342	EH38E1403804	dELS
chr1	183470126	183470476	EH38D2249515	EH38E1403935	pELS
chr1	183471001	183471350	EH38D2249517	EH38E1403937	pELS
chr1	183471412	183471638	EH38D2249518	EH38E1403938	pELS
chr1	183471787	183472137	EH38D2249519	EH38E1403939	pELS
chr1	183472191	183472541	EH38D2249520	EH38E1403940	PLS
chr1	183623282	183623471	EH38D2249676	EH38E1404075	dELS
chr1	183635737	183636087	EH38D2249696	EH38E1404093	PLS
chr1	183655532	183655825	EH38D2249726	EH38E1404117	dELS
chr1	183916066	183916412	EH38D2250017	EH38E1404352	dELS
chr1	184051488	184051836	EH38D2250163	EH38E1404467	PLS
chr1	184386829	184387174	EH38D2250463	EH38E1404651	PLS
chr1	184754583	184754797	EH38D2250849	EH38E1404976	pELS
chr1	184754842	184755192	EH38D2250850	EH38E1404977	PLS
chr1	184755259	184755507	EH38D2250851	EH38E1404978	pELS
chr1	184805585	184805934	EH38D2250894	EH38E1405012	dELS
chr1	185045213	185045563	EH38D2251120	EH38E1405197	PLS
chr1	185156572	185156913	EH38D2251208	EH38E1405256	pELS
chr1	185156943	185157293	EH38D2251209	EH38E1405257	PLS
chr1	185157314	185157571	EH38D2251210	EH38E1405258	pELS
chr1	185316130	185316480	EH38D2251335	EH38E1405338	pELS
chr1	185317007	185317208	EH38D2251337	EH38E1405340	pELS
chr1	185317245	185317594	EH38D2251338	EH38E1405341	PLS
chr1	186375204	186375554	EH38D2252226	EH38E1405988	PLS
chr1	186375602	186375841	EH38D2252227	EH38E1405989	PLS
chr1	192808737	192809085	EH38D2255844	EH38E1407698	PLS
chr1	193059286	193059634	EH38D2256058	EH38E1407864	PLS
chr1	193059668	193059953	EH38D2256059	EH38E1407865	pELS
chr1	193059974	193060147	EH38D2256060	EH38E1407866	PLS
chr1	193104889	193105234	EH38D2256101	EH38E1407900	pELS
chr1	193105237	193105587	EH38D2256102	EH38E1407901	PLS
chr1	193105605	193105775	EH38D2256103	EH38E1407902	pELS
chr1	193121798	193122148	EH38D2256125	EH38E1407919	PLS
chr1	193122334	193122494	EH38D2256126	EH38E1407920	pELS
chr1	197146599	197146942	EH38D2258331	EH38E1409029	PLS
chr1	197201266	197201616	EH38D2258372	EH38E1409059	pELS
chr1	197902591	197902776	EH38D2258849	EH38E1409335	PLS
chr1	197902778	197902994	EH38D2258850	EH38E1409336	pELS
chr1	198156130	198156477	EH38D2259094	EH38E1409503	pELS
chr1	198156800	198157136	EH38D2259096	EH38E1409505	PLS
chr1	198157480	198157800	EH38D2259098	EH38E1409507	pELS
chr1	198158974	198159324	EH38D2259102	EH38E1409511	dELS
chr1	200409968	200410318	EH38D2261005	EH38E1410876	PLS
chr1	200488716	200489012	EH38D2261085	EH38E1410934	dELS
chr1	200510129	200510470	EH38D2261103	EH38E1410944	DNase-H3K4me3
chr1	200620704	200621054	EH38D2261173	EH38E1410989	PLS
chr1	200669375	200669725	EH38D2261226	EH38E1411035	PLS
chr1	200669823	200670173	EH38D2261227	EH38E1411036	PLS
chr1	200670239	200670572	EH38D2261228	EH38E1411037	pELS
chr1	200738665	200739013	EH38D2261289	EH38E1411071	pELS
chr1	200802891	200803239	EH38D2261347	EH38E1411121	dELS
chr1	201042922	201043204	EH38D2261583	EH38E1411304	dELS
chr1	201114127	201114477	EH38D2261661	EH38E1411358	pELS
chr1	201154391	201154735	EH38D2261704	EH38E1411389	PLS
chr1	201170682	201171030	EH38D2261723	EH38E1411399	pELS
chr1	201482087	201482380	EH38D2262139	EH38E1411729	dELS
chr1	201512988	201513278	EH38D2262190	EH38E1411776	dELS
chr1	201559656	201560002	EH38D2262255	EH38E1411835	dELS
chr1	201704215	201704553	EH38D2262426	EH38E1411989	dELS
chr1	201793021	201793368	EH38D2262566	EH38E1412118	dELS
chr1	201828924	201829273	EH38D2262593	EH38E1412141	PLS
chr1	201895917	201896264	EH38D2262657	EH38E1412193	dELS
chr1	201955196	201955546	EH38D2262714	EH38E1412246	PLS
chr1	202009580	202009916	EH38D2262763	EH38E1412284	pELS
chr1	202184716	202185062	EH38D2262965	EH38E1412468	DNase-H3K4me3
chr1	202341869	202342219	EH38D2263136	EH38E1412605	PLS
chr1	202348435	202348785	EH38D2263141	EH38E1412610	PLS
chr1	202719595	202719912	EH38D2263533	EH38E1412895	CTCF-only
chr1	202810673	202810995	EH38D2263613	EH38E1412956	PLS
chr1	202888765	202888938	EH38D2263693	EH38E1413022	pELS
chr1	202888984	202889334	EH38D2263694	EH38E1413023	PLS
chr1	202926784	202927068	EH38D2263713	EH38E1413037	pELS
chr1	202927079	202927429	EH38D2263714	EH38E1413038	PLS
chr1	202958202	202958552	EH38D2263734	EH38E1413056	PLS
chr1	203007141	203007491	EH38D2263783	EH38E1413092	PLS
chr1	203026280	203026629	EH38D2263796	EH38E1413104	PLS
chr1	203039394	203039653	EH38D2263819	EH38E1413125	dELS
chr1	203267309	203267634	EH38D2264104	EH38E1413360	dELS
chr1	203267634	203267831	EH38D2264105	EH38E1413361	dELS
chr1	203269025	203269370	EH38D2264108	EH38E1413363	dELS
chr1	203273057	203273397	EH38D2264117	EH38E1413372	dELS
chr1	203305222	203305572	EH38D2264174	EH38E1413424	PLS
chr1	203306520	203306780	EH38D2264179	EH38E1413429	pELS
chr1	203327342	203327690	EH38D2264217	EH38E1413462	dELS
chr1	203340136	203340470	EH38D2264229	EH38E1413473	dELS
chr1	203487447	203487617	EH38D2264396	EH38E1413618	dELS
chr1	203487657	203488005	EH38D2264397	EH38E1413619	dELS
chr1	203504733	203504980	EH38D2264420	EH38E1413631	dELS
chr1	203626508	203626856	EH38D2264573	EH38E1413765	PLS
chr1	203795371	203795721	EH38D2264761	EH38E1413938	PLS
chr1	203861332	203861682	EH38D2264807	EH38E1413976	PLS
chr1	203861683	203861862	EH38D2264808	EH38E1413977	PLS
chr1	204363755	204363913	EH38D2265344	EH38E1414402	dELS
chr1	204411772	204412121	EH38D2265398	EH38E1414449	PLS
chr1	204412159	204412335	EH38D2265399	EH38E1414450	pELS
chr1	204431346	204431663	EH38D2265425	EH38E1414471	dELS
chr1	204494587	204494936	EH38D2265522	EH38E1414561	dELS
chr1	204506438	204506742	EH38D2265537	EH38E1414575	dELS
chr1	204506971	204507315	EH38D2265539	EH38E1414577	dELS
chr1	204516204	204516553	EH38D2265553	EH38E1414591	PLS
chr1	204516554	204516708	EH38D2265554	EH38E1414592	pELS
chr1	204807041	204807295	EH38D2265857	EH38E1414816	dELS
chr1	204807297	204807461	EH38D2265858	EH38E1414817	dELS
chr1	204989315	204989614	EH38D2266041	EH38E1414978	dELS
chr1	205121759	205121941	EH38D2266181	EH38E1415083	PLS
chr1	205121989	205122148	EH38D2266182	EH38E1415084	PLS
chr1	205122150	205122430	EH38D2266183	EH38E1415085	pELS
chr1	205141685	205142029	EH38D2266198	EH38E1415096	dELS
chr1	205211356	205211557	EH38D2266271	EH38E1415153	PLS
chr1	205211561	205211851	EH38D2266272	EH38E1415154	PLS
chr1	205227683	205228022	EH38D2266291	EH38E1415171	pELS
chr1	205256025	205256374	EH38D2266338	EH38E1415216	PLS
chr1	205273490	205273837	EH38D2266370	EH38E1415246	dELS
chr1	205321661	205322010	EH38D2266448	EH38E1415317	PLS
chr1	205325482	205325736	EH38D2266455	EH38E1415323	dELS
chr1	205591933	205592283	EH38D2266796	EH38E1415588	dELS
chr1	205631146	205631495	EH38D2266841	EH38E1415630	pELS
chr1	205631857	205632207	EH38D2266843	EH38E1415632	PLS
chr1	205748884	205749081	EH38D2266984	EH38E1415752	pELS
chr1	205749119	205749375	EH38D2266985	EH38E1415753	pELS
chr1	205749380	205749729	EH38D2266986	EH38E1415754	pELS
chr1	205750139	205750489	EH38D2266988	EH38E1415756	PLS
chr1	205750507	205750736	EH38D2266989	EH38E1415757	pELS
chr1	205775308	205775581	EH38D2267017	EH38E1415775	PLS
chr1	205813020	205813369	EH38D2267062	EH38E1415811	PLS
chr1	205918986	205919327	EH38D2267147	EH38E1415865	dELS
chr1	205977310	205977658	EH38D2267229	EH38E1415928	dELS
chr1	206106528	206106851	EH38D2267382	EH38E1416055	dELS
chr1	206203012	206203280	EH38D2267431	---	---
chr1	206461940	206462110	EH38D2267515	EH38E1416141	dELS
chr1	206612164	206612367	EH38D2267704	EH38E1416306	PLS
chr1	206612399	206612749	EH38D2267705	EH38E1416307	PLS
chr1	206634309	206634648	EH38D2267714	EH38E1416312	pELS
chr1	206635304	206635653	EH38D2267717	EH38E1416314	PLS
chr1	206912600	206912763	EH38D2268070	EH38E1416613	dELS
chr1	207050866	207051216	EH38D2268242	EH38E1416763	PLS
chr1	207053005	207053353	EH38D2268247	EH38E1416767	PLS
chr1	207077790	207078130	EH38D2268282	EH38E1416797	dELS
chr1	207320912	207321260	EH38D2268489	EH38E1416952	pELS
chr1	207321316	207321665	EH38D2268490	EH38E1416953	PLS
chr1	207751834	207752184	EH38D2268804	EH38E1417161	PLS
chr1	207823851	207824198	EH38D2268894	EH38E1417236	dELS
chr1	207869058	207869388	EH38D2268962	EH38E1417300	PLS
chr1	207885069	207885416	EH38D2268979	EH38E1417317	dELS
chr1	207963521	207963870	EH38D2269060	EH38E1417390	dELS
chr1	208021982	208022243	EH38D2269123	EH38E1417421	dELS
chr1	208245273	208245551	EH38D2269443	EH38E1417707	pELS
chr1	209354332	209354635	EH38D2270412	EH38E1418261	dELS
chr1	209692901	209693208	EH38D2270848	EH38E1418611	dELS
chr1	209747733	209748083	EH38D2270902	EH38E1418659	dELS
chr1	209784449	209784799	EH38D2270960	EH38E1418714	PLS
chr1	209827768	209828118	EH38D2271023	EH38E1418770	PLS
chr1	209860371	209860625	EH38D2271059	EH38E1418799	dELS
chr1	210311131	210311478	EH38D2271391	EH38E1418995	dELS
chr1	210329102	210329440	EH38D2271403	EH38E1419003	PLS
chr1	211258280	211258630	EH38D2272135	EH38E1419410	pELS
chr1	211258946	211259131	EH38D2272137	EH38E1419412	pELS
chr1	211259161	211259509	EH38D2272138	EH38E1419413	PLS
chr1	211260744	211261087	EH38D2272142	EH38E1419417	pELS
chr1	211382613	211382963	EH38D2272245	EH38E1419508	PLS
chr1	211513954	211514299	EH38D2272338	EH38E1419556	dELS
chr1	211579104	211579454	EH38D2272414	EH38E1419619	pELS
chr1	211655205	211655537	EH38D2272515	EH38E1419713	pELS
chr1	211675601	211675875	EH38D2272524	EH38E1419718	PLS
chr1	211680774	211681118	EH38D2272531	EH38E1419725	pELS
chr1	212035049	212035381	EH38D2272820	EH38E1419944	pELS
chr1	212035451	212035801	EH38D2272821	EH38E1419945	PLS
chr1	212285139	212285479	EH38D2273066	EH38E1420131	pELS
chr1	212414741	212415087	EH38D2273154	EH38E1420197	PLS
chr1	212455878	212456227	EH38D2273189	EH38E1420224	dELS
chr1	212477246	212477433	EH38D2273217	EH38E1420247	dELS
chr1	212558846	212559196	EH38D2273314	EH38E1420327	pELS
chr1	212608441	212608791	EH38D2273373	EH38E1420376	PLS
chr1	212665340	212665569	EH38D2273461	EH38E1420439	PLS
chr1	212791725	212792074	EH38D2273573	EH38E1420523	PLS
chr1	212857592	212857942	EH38D2273615	EH38E1420550	pELS
chr1	212858037	212858386	EH38D2273616	EH38E1420551	PLS
chr1	213015483	213015652	EH38D2273766	EH38E1420667	pELS
chr1	213015667	213016015	EH38D2273767	EH38E1420668	PLS
chr1	213051080	213051418	EH38D2273791	EH38E1420683	PLS
chr1	214261626	214261888	EH38D2274755	EH38E1421229	dELS
chr1	214328820	214329170	EH38D2274842	EH38E1421298	dELS
chr1	214602894	214603243	EH38D2275170	EH38E1421596	PLS
chr1	217631027	217631195	EH38D2277353	EH38E1422771	PLS
chr1	217631197	217631444	EH38D2277354	EH38E1422772	PLS
chr1	218285072	218285422	EH38D2277723	EH38E1422938	PLS
chr1	219173650	219174000	EH38D2278502	EH38E1423492	PLS
chr1	220046434	220046784	EH38D2279205	EH38E1423945	PLS
chr1	220089710	220090059	EH38D2279230	EH38E1423961	PLS
chr1	220093862	220094211	EH38D2279238	EH38E1423966	PLS
chr1	220272342	220272688	EH38D2279358	EH38E1424062	PLS
chr1	220733030	220733344	EH38D2279717	EH38E1424309	dELS
chr1	220810272	220810433	EH38D2279805	EH38E1424381	dELS
chr1	221742051	221742401	EH38D2280638	EH38E1424922	PLS
chr1	221742514	221742718	EH38D2280639	EH38E1424923	pELS
chr1	222455118	222455465	EH38D2281248	EH38E1425322	pELS
chr1	222465351	222465701	EH38D2281261	EH38E1425329	dELS
chr1	222465779	222465980	EH38D2281262	EH38E1425330	dELS
chr1	222589750	222590100	EH38D2281321	EH38E1425369	PLS
chr1	222617606	222617956	EH38D2281338	EH38E1425380	pELS
chr1	222644066	222644416	EH38D2281359	EH38E1425400	PLS
chr1	222712440	222712672	EH38D2281401	EH38E1425432	PLS
chr1	222712698	222712881	EH38D2281402	EH38E1425433	pELS
chr1	222713165	222713508	EH38D2281404	EH38E1425435	PLS
chr1	222814850	222815200	EH38D2281487	EH38E1425496	PLS
chr1	223081216	223081566	EH38D2281740	EH38E1425675	dELS
chr1	223133732	223134076	EH38D2281791	EH38E1425714	dELS
chr1	223698217	223698564	EH38D2282256	EH38E1426006	dELS
chr1	223845974	223846318	EH38D2282450	EH38E1426183	PLS
chr1	223846349	223846517	EH38D2282451	EH38E1426184	pELS
chr1	223992500	223992814	EH38D2282510	EH38E1426211	PLS
chr1	224113905	224114255	EH38D2282601	EH38E1426272	PLS
chr1	224182969	224183317	EH38D2282655	EH38E1426316	PLS
chr1	224330084	224330291	EH38D2282788	EH38E1426427	PLS
chr1	224330297	224330458	EH38D2282789	EH38E1426428	PLS
chr1	224356658	224357008	EH38D2282809	EH38E1426446	PLS
chr1	224434686	224435036	EH38D2282874	EH38E1426503	pELS
chr1	224513730	224514078	EH38D2282953	EH38E1426568	dELS
chr1	225428015	225428365	EH38D2283542	EH38E1426891	PLS
chr1	225777567	225777917	EH38D2283931	EH38E1427198	PLS
chr1	225778141	225778481	EH38D2283932	EH38E1427199	pELS
chr1	225809891	225810234	EH38D2283954	EH38E1427213	PLS
chr1	225882222	225882571	EH38D2284049	EH38E1427301	PLS
chr1	225924184	225924534	EH38D2284102	EH38E1427345	PLS
chr1	225975968	225976313	EH38D2284157	EH38E1427388	DNase-H3K4me3
chr1	225999163	225999457	EH38D2284178	EH38E1427408	PLS
chr1	225999523	225999869	EH38D2284179	EH38E1427409	pELS
chr1	226062015	226062350	EH38D2284236	EH38E1427454	pELS
chr1	226062463	226062813	EH38D2284237	EH38E1427455	PLS
chr1	226083375	226083724	EH38D2284259	EH38E1427471	PLS
chr1	226109868	226110217	EH38D2284288	EH38E1427492	dELS
chr1	226125188	226125532	EH38D2284313	EH38E1427513	pELS
chr1	226186585	226186934	EH38D2284368	EH38E1427561	PLS
chr1	226309041	226309391	EH38D2284460	EH38E1427625	PLS
chr1	226407810	226407975	EH38D2284560	EH38E1427706	PLS
chr1	226408024	226408371	EH38D2284561	EH38E1427707	PLS
chr1	226547788	226548034	EH38D2284699	EH38E1427799	pELS
chr1	226828052	226828401	EH38D2285089	EH38E1428109	dELS
chr1	226939927	226940277	EH38D2285187	EH38E1428181	PLS
chr1	226940308	226940470	EH38D2285188	EH38E1428182	PLS
chr1	227563343	227563675	EH38D2285694	EH38E1428494	PLS
chr1	227563692	227564008	EH38D2285695	EH38E1428495	pELS
chr1	227735237	227735583	EH38D2285775	EH38E1428538	PLS
chr1	227762570	227762920	EH38D2285801	EH38E1428560	dELS
chr1	227787973	227788323	EH38D2285838	EH38E1428590	dELS
chr1	228082447	228082797	EH38D2286157	EH38E1428771	PLS
chr1	228103223	228103567	EH38D2286207	EH38E1428817	PLS
chr1	228109222	228109568	EH38D2286222	EH38E1428829	PLS
chr1	228131048	228131397	EH38D2286243	EH38E1428846	dELS
chr1	228139919	228140269	EH38D2286251	EH38E1428854	PLS
chr1	228165475	228165822	EH38D2286312	EH38E1428902	PLS
chr1	228165924	228166274	EH38D2286313	EH38E1428903	pELS
chr1	228166435	228166784	EH38D2286314	EH38E1428904	pELS
chr1	228406762	228407107	EH38D2286670	EH38E1429100	PLS
chr1	228457509	228457755	EH38D2286745	EH38E1429155	PLS
chr1	228457807	228458157	EH38D2286746	EH38E1429156	PLS
chr1	228486710	228486982	EH38D2286786	EH38E1429193	pELS
chr1	228487048	228487398	EH38D2286787	EH38E1429194	PLS
chr1	228500977	228501325	EH38D2286805	EH38E1429207	dELS
chr1	229270939	229271283	EH38D2287657	EH38E1429852	PLS
chr1	229507956	229508184	EH38D2287884	EH38E1430013	pELS
chr1	229508207	229508557	EH38D2287885	EH38E1430014	PLS
chr1	229558805	229559155	EH38D2287933	EH38E1430051	pELS
chr1	229625966	229626316	EH38D2287991	EH38E1430096	PLS
chr1	229661280	229661607	EH38D2288021	EH38E1430117	dELS
chr1	230066915	230067265	EH38D2288352	EH38E1430316	PLS
chr1	230642221	230642569	EH38D2289010	EH38E1430854	PLS
chr1	230642612	230642910	EH38D2289011	EH38E1430855	PLS
chr1	230978807	230979155	EH38D2289364	EH38E1431130	PLS
chr1	231241043	231241393	EH38D2289614	EH38E1431303	PLS
chr1	231337823	231338165	EH38D2289673	EH38E1431339	PLS
chr1	231338175	231338380	EH38D2289674	EH38E1431340	PLS
chr1	231422363	231422704	EH38D2289764	EH38E1431417	dELS
chr1	231422716	231422883	EH38D2289765	EH38E1431418	dELS
chr1	231528332	231528674	EH38D2289840	EH38E1431463	PLS
chr1	231626499	231626848	EH38D2289914	EH38E1431521	PLS
chr1	232630047	232630396	EH38D2290956	EH38E1432244	dELS
chr1	232950166	232950317	EH38D2291283	EH38E1432432	pELS
chr1	232950358	232950704	EH38D2291284	EH38E1432433	PLS
chr1	234373352	234373684	EH38D2292479	EH38E1433256	PLS
chr1	234478617	234478946	EH38D2292558	EH38E1433312	pELS
chr1	234479024	234479257	EH38D2292559	EH38E1433313	PLS
chr1	234499081	234499426	EH38D2292583	EH38E1433331	dELS
chr1	234523570	234523918	EH38D2292623	EH38E1433368	dELS
chr1	234599824	234600167	EH38D2292741	EH38E1433470	dELS
chr1	234600245	234600414	EH38D2292742	EH38E1433471	dELS
chr1	234608057	234608405	EH38D2292764	EH38E1433493	pELS
chr1	234610059	234610409	EH38D2292770	EH38E1433499	pELS
chr1	234610414	234610700	EH38D2292771	EH38E1433500	pELS
chr1	234610712	234610882	EH38D2292772	EH38E1433501	pELS
chr1	234610886	234611234	EH38D2292773	EH38E1433502	pELS
chr1	234611249	234611518	EH38D2292774	EH38E1433503	pELS
chr1	234612647	234612995	EH38D2292778	EH38E1433507	dELS
chr1	234723665	234724001	EH38D2292925	EH38E1433639	pELS
chr1	234724176	234724524	EH38D2292926	EH38E1433640	pELS
chr1	234724604	234724953	EH38D2292927	EH38E1433641	pELS
chr1	235083657	235083999	EH38D2293427	EH38E1434078	dELS
chr1	235104193	235104532	EH38D2293450	EH38E1434097	pELS
chr1	235128754	235129104	EH38D2293476	EH38E1434120	PLS
chr1	235161129	235161475	EH38D2293497	EH38E1434141	PLS
chr1	235327842	235328146	EH38D2293628	EH38E1434242	pELS
chr1	235328208	235328558	EH38D2293629	EH38E1434243	PLS
chr1	235328709	235328975	EH38D2293630	EH38E1434244	pELS
chr1	235367238	235367588	EH38D2293662	EH38E1434268	PLS
chr1	235367591	235367753	EH38D2293663	EH38E1434269	pELS
chr1	235417043	235417375	EH38D2293704	EH38E1434303	dELS
chr1	235504466	235504813	EH38D2293770	EH38E1434356	PLS
chr1	235504846	235505133	EH38D2293771	EH38E1434357	pELS
chr1	235866837	235867186	EH38D2294093	EH38E1434577	PLS
chr1	235971621	235971971	EH38D2294214	EH38E1434687	PLS
chr1	236281918	236282268	EH38D2294499	EH38E1434918	PLS
chr1	236524455	236524801	EH38D2294692	EH38E1435056	PLS
chr1	236604426	236604773	EH38D2294754	EH38E1435104	PLS
chr1	236604775	236604966	EH38D2294755	EH38E1435105	pELS
chr1	236795069	236795419	EH38D2294909	EH38E1435220	PLS
chr1	239898070	239898419	EH38D2296988	EH38E1436326	pELS
chr1	241519634	241519984	EH38D2298234	EH38E1437036	PLS
chr1	241640250	241640600	EH38D2298349	EH38E1437134	PLS
chr1	241847745	241848076	EH38D2298535	EH38E1437254	pELS
chr1	241848078	241848232	EH38D2298536	EH38E1437255	PLS
chr1	243254329	243254677	EH38D2299377	EH38E1437676	pELS
chr1	243255009	243255168	EH38D2299379	EH38E1437678	PLS
chr1	243255216	243255566	EH38D2299380	EH38E1437679	PLS
chr1	243255762	243256112	EH38D2299381	EH38E1437680	PLS
chr1	243256152	243256309	EH38D2299382	EH38E1437681	PLS
chr1	244047963	244048182	EH38D2300074	EH38E1438185	pELS
chr1	244048222	244048572	EH38D2300075	EH38E1438186	pELS
chr1	244273038	244273344	EH38D2300340	EH38E1438371	dELS
chr1	244299455	244299803	EH38D2300362	EH38E1438387	dELS
chr1	244451941	244452291	EH38D2300524	EH38E1438517	PLS
chr1	244652691	244653041	EH38D2300625	EH38E1438568	PLS
chr1	244834337	244834673	EH38D2300793	EH38E1438689	pELS
chr1	244834683	244834859	EH38D2300794	EH38E1438690	pELS
chr1	244834990	244835340	EH38D2300795	EH38E1438691	PLS
chr1	244835493	244835712	EH38D2300796	EH38E1438692	PLS
chr1	244863087	244863329	EH38D2300857	EH38E1438746	pELS
chr1	244864402	244864752	EH38D2300861	EH38E1438750	PLS
chr1	244864765	244864983	EH38D2300862	EH38E1438751	PLS
chr1	244969474	244969822	EH38D2300961	EH38E1438827	pELS
chr1	244969920	244970176	EH38D2300962	EH38E1438828	PLS
chr1	244970188	244970517	EH38D2300963	EH38E1438829	PLS
chr1	244970766	244971115	EH38D2300964	EH38E1438830	PLS
chr1	244971217	244971376	EH38D2300965	EH38E1438831	pELS
chr1	245042711	245043054	EH38D2301022	EH38E1438859	pELS
chr1	245153085	245153313	EH38D2301125	EH38E1438933	pELS
chr1	246003133	246003477	EH38D2302004	EH38E1439588	CTCF-only
chr1	246507146	246507493	EH38D2302497	EH38E1439916	PLS
chr1	246566230	246566573	EH38D2302531	EH38E1439939	PLS
chr1	246699130	246699448	EH38D2302657	EH38E1440048	dELS
chr1	246931927	246932090	EH38D2302860	EH38E1440194	pELS
chr1	246932092	246932330	EH38D2302861	EH38E1440195	pELS
chr1	247007940	247008288	EH38D2302903	EH38E1440225	PLS
chr1	247078681	247079031	EH38D2302927	EH38E1440238	PLS
chr1	247104240	247104589	EH38D2302937	EH38E1440247	PLS
chr1	247210753	247211103	EH38D2303009	EH38E1440300	PLS
chr1	247331133	247331462	EH38D2303091	EH38E1440354	pELS
chr1	247372786	247373064	EH38D2303149	EH38E1440395	DNase-H3K4me3
chr1	248825850	248826170	EH38D2303785	EH38E1440747	pELS
chr1	248826172	248826399	EH38D2303786	EH38E1440748	PLS
chr1	248826553	248826901	EH38D2303787	EH38E1440749	PLS
chr1	248838012	248838362	EH38D2303798	EH38E1440757	PLS
chr1	248838653	248838845	EH38D2303799	EH38E1440758	pELS
chr1	248838847	248839182	EH38D2303800	EH38E1440759	pELS
chr1	248858897	248859246	EH38D2303833	EH38E1440788	PLS
chr1	248873059	248873377	EH38D2303853	EH38E1440801	dELS
chr1	248873411	248873586	EH38D2303854	EH38E1440802	dELS
chr1	248873653	248874003	EH38D2303855	EH38E1440803	dELS
chr1	248874028	248874361	EH38D2303856	EH38E1440804	dELS
chr1	248906001	248906340	EH38D2303885	EH38E1440823	PLS
chr1	248906447	248906797	EH38D2303886	EH38E1440824	pELS
chr10	511061	511407	EH38D2304388	EH38E1441183	dELS
chr10	931614	931964	EH38D2304881	EH38E1441560	PLS
chr10	988191	988536	EH38D2304939	EH38E1441609	PLS
chr10	1049038	1049385	EH38D2304992	EH38E1441656	PLS
chr10	1049564	1049795	EH38D2304993	EH38E1441657	PLS
chr10	1056172	1056516	EH38D2305002	EH38E1441664	PLS
chr10	1056590	1056939	EH38D2305003	EH38E1441665	PLS
chr10	3172750	3172969	EH38D2306714	EH38E1442650	PLS
chr10	3172971	3173133	EH38D2306715	EH38E1442651	pELS
chr10	3783276	3783624	EH38D2307397	EH38E1443152	pELS
chr10	3785264	3785611	EH38D2307402	EH38E1443157	PLS
chr10	4815302	4815511	EH38D2308485	EH38E1443992	dELS
chr10	4849621	4849970	EH38D2308521	EH38E1444023	dELS
chr10	5412350	5412699	EH38D2308914	EH38E1444300	PLS
chr10	5623180	5623530	EH38D2309243	EH38E1444570	pELS
chr10	5629778	5630117	EH38D2309252	EH38E1444578	pELS
chr10	5684494	5684841	EH38D2309318	EH38E1444635	PLS
chr10	5685634	5685797	EH38D2309321	EH38E1444638	pELS
chr10	5813383	5813733	EH38D2309437	EH38E1444738	PLS
chr10	5813782	5813998	EH38D2309438	EH38E1444739	PLS
chr10	5889874	5890224	EH38D2309514	EH38E1444800	PLS
chr10	6086422	6086770	EH38D2309736	EH38E1444985	dELS
chr10	6088749	6089099	EH38D2309739	EH38E1444988	PLS
chr10	6163641	6163991	EH38D2309829	EH38E1445072	dELS
chr10	6202696	6203037	EH38D2309878	EH38E1445116	PLS
chr10	6401801	6402099	EH38D2310103	EH38E1445299	dELS
chr10	7687270	7687617	EH38D2311303	EH38E1446113	dELS
chr10	7787948	7788298	EH38D2311360	EH38E1446153	PLS
chr10	7818274	7818621	EH38D2311393	EH38E1446178	PLS
chr10	11758078	11758371	EH38D2314648	EH38E1448348	dELS
chr10	11986642	11986992	EH38D2314859	EH38E1448506	dELS
chr10	12042784	12043069	EH38D2314900	EH38E1448534	PLS
chr10	12043129	12043479	EH38D2314901	EH38E1448535	PLS
chr10	12068670	12069020	EH38D2314923	EH38E1448551	PLS
chr10	12129373	12129723	EH38D2314969	EH38E1448590	PLS
chr10	12195742	12196046	EH38D2315015	EH38E1448625	PLS
chr10	12196048	12196276	EH38D2315016	EH38E1448626	PLS
chr10	12264263	12264423	EH38D2315068	EH38E1448673	dELS
chr10	12711011	12711361	EH38D2315523	EH38E1449008	dELS
chr10	13099194	13099541	EH38D2315871	EH38E1449254	PLS
chr10	13099767	13100110	EH38D2315872	EH38E1449255	pELS
chr10	13161297	13161647	EH38D2315928	EH38E1449304	PLS
chr10	13299935	13300279	EH38D2316030	EH38E1449365	PLS
chr10	13302052	13302244	EH38D2316034	EH38E1449369	pELS
chr10	13302254	13302565	EH38D2316035	EH38E1449370	PLS
chr10	13371922	13372267	EH38D2316096	EH38E1449415	CTCF-only
chr10	13586703	13587052	EH38D2316262	EH38E1449526	PLS
chr10	13778004	13778336	EH38D2316495	EH38E1449718	dELS
chr10	14499035	14499229	EH38D2317250	EH38E1450223	dELS
chr10	14837994	14838343	EH38D2317623	EH38E1450531	PLS
chr10	14878336	14878504	EH38D2317649	EH38E1450552	pELS
chr10	14878593	14878942	EH38D2317650	EH38E1450553	PLS
chr10	14954062	14954411	EH38D2317706	EH38E1450596	PLS
chr10	14959162	14959495	EH38D2317709	EH38E1450598	PLS
chr10	14959497	14959690	EH38D2317710	EH38E1450599	PLS
chr10	14959869	14960217	EH38D2317711	EH38E1450600	pELS
chr10	15096810	15097032	EH38D2317803	EH38E1450651	pELS
chr10	15097044	15097392	EH38D2317804	EH38E1450652	PLS
chr10	15097511	15097803	EH38D2317805	EH38E1450653	pELS
chr10	15168548	15168706	EH38D2317868	EH38E1450704	PLS
chr10	15168737	15169084	EH38D2317869	EH38E1450705	pELS
chr10	15860359	15860709	EH38D2318474	EH38E1451157	PLS
chr10	16817380	16817729	EH38D2319044	EH38E1451432	PLS
chr10	16828141	16828490	EH38D2319053	EH38E1451438	dELS
chr10	17201380	17201643	EH38D2319459	EH38E1451771	PLS
chr10	17228392	17228742	EH38D2319502	EH38E1451812	pELS
chr10	17230551	17230900	EH38D2319509	EH38E1451819	pELS
chr10	17257765	17258007	EH38D2319550	EH38E1451853	dELS
chr10	17643507	17643775	EH38D2319876	EH38E1452039	pELS
chr10	17643858	17644009	EH38D2319877	EH38E1452040	PLS
chr10	17644012	17644225	EH38D2319878	EH38E1452041	PLS
chr10	17644261	17644483	EH38D2319879	EH38E1452042	pELS
chr10	18651471	18651821	EH38D2320715	EH38E1452640	PLS
chr10	18659135	18659485	EH38D2320722	EH38E1452646	PLS
chr10	21278754	21279096	EH38D2322531	EH38E1453682	dELS
chr10	21495742	21496066	EH38D2322758	EH38E1453875	pELS
chr10	21525575	21525847	EH38D2322844	EH38E1453958	PLS
chr10	21525861	21526160	EH38D2322845	EH38E1453959	pELS
chr10	21533554	21533876	EH38D2322872	EH38E1453984	pELS
chr10	21533992	21534341	EH38D2322873	EH38E1453985	PLS
chr10	22003615	22003959	EH38D2323238	EH38E1454254	PLS
chr10	22229156	22229383	EH38D2323377	EH38E1454320	dELS
chr10	22229387	22229576	EH38D2323378	EH38E1454321	dELS
chr10	22316186	22316528	EH38D2323450	EH38E1454373	PLS
chr10	22316544	22316733	EH38D2323451	EH38E1454374	pELS
chr10	22321301	22321596	EH38D2323464	EH38E1454386	pELS
chr10	22340279	22340480	EH38D2323505	EH38E1454422	pELS
chr10	22436861	22437187	EH38D2323598	EH38E1454483	dELS
chr10	22437284	22437446	EH38D2323599	EH38E1454484	dELS
chr10	23095309	23095659	EH38D2324248	EH38E1454963	PLS
chr10	23438636	23438787	EH38D2324522	EH38E1455167	pELS
chr10	23438803	23439153	EH38D2324523	EH38E1455168	pELS
chr10	24196539	24196698	EH38D2325004	EH38E1455449	dELS
chr10	24724393	24724590	EH38D2325519	EH38E1455869	pELS
chr10	24724590	24724937	EH38D2325520	EH38E1455870	pELS
chr10	25016049	25016324	EH38D2325768	EH38E1456049	PLS
chr10	25016374	25016724	EH38D2325769	EH38E1456050	PLS
chr10	25016866	25017208	EH38D2325770	EH38E1456051	pELS
chr10	26860892	26861242	EH38D2327049	EH38E1456818	PLS
chr10	27100118	27100346	EH38D2327182	EH38E1456889	pELS
chr10	27100354	27100703	EH38D2327183	EH38E1456890	PLS
chr10	27154272	27154622	EH38D2327212	EH38E1456912	PLS
chr10	27154816	27155041	EH38D2327213	EH38E1456913	PLS
chr10	27155072	27155421	EH38D2327214	EH38E1456914	PLS
chr10	27240376	27240694	EH38D2327259	EH38E1456952	PLS
chr10	27241833	27242025	EH38D2327264	EH38E1456957	PLS
chr10	27242028	27242371	EH38D2327265	EH38E1456958	PLS
chr10	27242907	27243256	EH38D2327266	EH38E1456959	PLS
chr10	27504020	27504369	EH38D2327424	EH38E1457064	PLS
chr10	28302961	28303311	EH38D2328029	EH38E1457472	PLS
chr10	28381847	28382196	EH38D2328104	EH38E1457533	dELS
chr10	28532545	28532895	EH38D2328217	EH38E1457614	PLS
chr10	28532910	28533251	EH38D2328218	EH38E1457615	pELS
chr10	28628151	28628474	EH38D2328317	EH38E1457688	CTCF-only
chr10	28663889	28664189	EH38D2328338	EH38E1457697	dELS
chr10	28677237	28677581	EH38D2328355	EH38E1457710	PLS
chr10	29998342	29998688	EH38D2329710	EH38E1458737	DNase-H3K4me3
chr10	30349203	30349434	EH38D2330022	EH38E1458959	PLS
chr10	30433366	30433580	EH38D2330114	EH38E1459021	pELS
chr10	30433802	30434150	EH38D2330115	EH38E1459022	PLS
chr10	31031604	31031777	EH38D2330774	EH38E1459564	pELS
chr10	31031779	31032112	EH38D2330775	EH38E1459565	PLS
chr10	31032219	31032549	EH38D2330776	EH38E1459566	pELS
chr10	31318909	31319259	EH38D2331029	EH38E1459740	PLS
chr10	31603457	31603800	EH38D2331222	EH38E1459876	pELS
chr10	31760094	31760444	EH38D2331380	EH38E1460000	dELS
chr10	31928662	31928993	EH38D2331505	EH38E1460089	PLS
chr10	32056289	32056638	EH38D2331615	EH38E1460176	PLS
chr10	32346190	32346540	EH38D2331861	EH38E1460347	PLS
chr10	32346640	32346794	EH38D2331862	EH38E1460348	pELS
chr10	32347047	32347394	EH38D2331864	EH38E1460350	PLS
chr10	32378659	32379009	EH38D2331902	EH38E1460385	PLS
chr10	32445952	32446302	EH38D2331952	EH38E1460417	PLS
chr10	32446324	32446486	EH38D2331953	EH38E1460418	PLS
chr10	32958221	32958569	EH38D2332159	EH38E1460532	PLS
chr10	32980544	32980892	EH38D2332183	EH38E1460556	dELS
chr10	33008761	33009103	EH38D2332220	EH38E1460590	dELS
chr10	33193349	33193695	EH38D2332430	EH38E1460766	dELS
chr10	33330532	33330882	EH38D2332605	EH38E1460931	dELS
chr10	34638460	34638807	EH38D2333901	EH38E1461766	dELS
chr10	35090330	35090678	EH38D2334362	EH38E1462115	PLS
chr10	35126682	35126918	EH38D2334387	EH38E1462127	PLS
chr10	35126928	35127278	EH38D2334388	EH38E1462128	PLS
chr10	35195780	35196130	EH38D2334449	EH38E1462179	PLS
chr10	35218461	35218809	EH38D2334474	EH38E1462203	dELS
chr10	35642130	35642479	EH38D2334912	EH38E1462557	PLS
chr10	37857537	37857887	EH38D2336200	EH38E1463236	PLS
chr10	37976424	37976701	EH38D2336243	EH38E1463260	PLS
chr10	38010481	38010814	EH38D2336261	EH38E1463272	PLS
chr10	38010850	38011198	EH38D2336262	EH38E1463273	pELS
chr10	38094119	38094469	EH38D2336301	EH38E1463298	PLS
chr10	41860169	41860429	EH38D2336488	---	---
chr10	42552709	42553059	EH38D2336647	EH38E1463478	PLS
chr10	42638059	42638408	EH38D2336690	EH38E1463503	pELS
chr10	42638412	42638751	EH38D2336691	EH38E1463504	PLS
chr10	42782483	42782827	EH38D2336779	EH38E1463553	PLS
chr10	42782919	42783112	EH38D2336780	EH38E1463554	pELS
chr10	43138251	43138600	EH38D2337131	EH38E1463749	PLS
chr10	43348464	43348809	EH38D2337396	EH38E1463919	dELS
chr10	43397168	43397514	EH38D2337447	EH38E1463966	PLS
chr10	43407669	43408019	EH38D2337470	EH38E1463989	PLS
chr10	43408823	43409052	EH38D2337473	EH38E1463992	PLS
chr10	43409058	43409408	EH38D2337474	EH38E1463993	PLS
chr10	43420680	43420830	EH38D2337488	EH38E1464005	PLS
chr10	43420837	43421187	EH38D2337489	EH38E1464006	pELS
chr10	43436703	43436919	EH38D2337504	EH38E1464018	pELS
chr10	43436923	43437240	EH38D2337505	EH38E1464019	PLS
chr10	43455538	43455888	EH38D2337523	EH38E1464036	dELS
chr10	43648717	43649066	EH38D2337607	EH38E1464089	PLS
chr10	43671773	43672007	EH38D2337626	EH38E1464098	CTCF-only
chr10	44864813	44865163	EH38D2338737	EH38E1464782	dELS
chr10	44932721	44933060	EH38D2338840	EH38E1464844	dELS
chr10	44959086	44959435	EH38D2338877	EH38E1464874	PLS
chr10	44959475	44959788	EH38D2338878	EH38E1464875	PLS
chr10	45008554	45008897	EH38D2338974	EH38E1464961	dELS
chr10	45594738	45595087	EH38D2339401	EH38E1465248	PLS
chr10	45672618	45672967	EH38D2339451	EH38E1465282	PLS
chr10	45727058	45727386	EH38D2339471	EH38E1465289	PLS
chr10	45972268	45972617	EH38D2339550	EH38E1465315	PLS
chr10	46023321	46023663	EH38D2339605	EH38E1465368	PLS
chr10	46030493	46030843	EH38D2339618	EH38E1465380	PLS
chr10	47384246	47384592	EH38D2340573	EH38E1465935	PLS
chr10	47553291	47553639	EH38D2340681	EH38E1465991	PLS
chr10	48306277	48306627	EH38D2340865	EH38E1466099	PLS
chr10	48656219	48656569	EH38D2341297	EH38E1466396	dELS
chr10	49538946	49539290	EH38D2342190	EH38E1466957	PLS
chr10	49941873	49942190	EH38D2342526	EH38E1467147	PLS
chr10	50622016	50622366	EH38D2343042	EH38E1467538	pELS
chr10	50623824	50624174	EH38D2343048	EH38E1467544	PLS
chr10	50624247	50624423	EH38D2343049	EH38E1467545	pELS
chr10	50624456	50624800	EH38D2343050	EH38E1467546	pELS
chr10	50624823	50625048	EH38D2343051	EH38E1467547	PLS
chr10	50625178	50625484	EH38D2343052	EH38E1467548	pELS
chr10	51699539	51699741	EH38D2343812	EH38E1467993	PLS
chr10	51699743	51700053	EH38D2343813	EH38E1467994	pELS
chr10	56361237	56361587	EH38D2346282	EH38E1469132	PLS
chr10	58267886	58268236	EH38D2347268	EH38E1469542	PLS
chr10	58268671	58268880	EH38D2347270	EH38E1469544	pELS
chr10	58268944	58269294	EH38D2347271	EH38E1469545	PLS
chr10	58384927	58385096	EH38D2347379	EH38E1469625	PLS
chr10	58385098	58385447	EH38D2347380	EH38E1469626	PLS
chr10	59906499	59906822	EH38D2348699	EH38E1470560	PLS
chr10	59906822	59907046	EH38D2348700	EH38E1470561	pELS
chr10	59908436	59908784	EH38D2348705	EH38E1470566	pELS
chr10	60778184	60778534	EH38D2349487	EH38E1471152	PLS
chr10	61901545	61901720	EH38D2350543	EH38E1471864	pELS
chr10	61903701	61903853	EH38D2350549	EH38E1471870	dELS
chr10	62038671	62039015	EH38D2350740	EH38E1472052	dELS
chr10	62268631	62268981	EH38D2350997	EH38E1472278	PLS
chr10	62804427	62804587	EH38D2351466	EH38E1472578	pELS
chr10	62804608	62804846	EH38D2351467	EH38E1472579	PLS
chr10	62816305	62816613	EH38D2351487	EH38E1472595	PLS
chr10	62816654	62817001	EH38D2351488	EH38E1472596	pELS
chr10	63133079	63133428	EH38D2351733	EH38E1472729	PLS
chr10	63158140	63158465	EH38D2351757	EH38E1472749	dELS
chr10	63268809	63269119	EH38D2351878	EH38E1472850	PLS
chr10	63269127	63269477	EH38D2351879	EH38E1472851	pELS
chr10	63465870	63466187	EH38D2352032	EH38E1472944	PLS
chr10	63521780	63522115	EH38D2352092	EH38E1472991	pELS
chr10	63629434	63629784	EH38D2352202	EH38E1473086	dELS
chr10	63630076	63630425	EH38D2352203	EH38E1473087	dELS
chr10	63630459	63630800	EH38D2352204	EH38E1473088	dELS
chr10	63630845	63631062	EH38D2352205	EH38E1473089	dELS
chr10	67763962	67764310	EH38D2354456	EH38E1474127	dELS
chr10	67764311	67764636	EH38D2354457	EH38E1474128	dELS
chr10	67849323	67849672	EH38D2354532	EH38E1474192	PLS
chr10	67884188	67884432	EH38D2354557	EH38E1474208	pELS
chr10	67884433	67884782	EH38D2354558	EH38E1474209	PLS
chr10	67884923	67885272	EH38D2354559	EH38E1474210	PLS
chr10	68075086	68075432	EH38D2354680	EH38E1474299	PLS
chr10	68331593	68331775	EH38D2354913	EH38E1474477	pELS
chr10	68331790	68332140	EH38D2354914	EH38E1474478	PLS
chr10	68332651	68332983	EH38D2354917	EH38E1474481	PLS
chr10	68407140	68407488	EH38D2354959	EH38E1474515	PLS
chr10	68471815	68472164	EH38D2354990	EH38E1474532	PLS
chr10	68527370	68527717	EH38D2355013	EH38E1474550	PLS
chr10	68600358	68600707	EH38D2355088	EH38E1474607	dELS
chr10	68720924	68721274	EH38D2355174	EH38E1474666	PLS
chr10	68897558	68897730	EH38D2355286	EH38E1474743	CTCF-only
chr10	68900680	68901027	EH38D2355292	EH38E1474747	pELS
chr10	68901099	68901449	EH38D2355293	EH38E1474748	PLS
chr10	68955792	68955958	EH38D2355317	EH38E1474765	pELS
chr10	68955961	68956294	EH38D2355318	EH38E1474766	PLS
chr10	68988547	68988897	EH38D2355336	EH38E1474781	PLS
chr10	69123458	69123624	EH38D2355469	EH38E1474884	PLS
chr10	69123682	69123833	EH38D2355470	EH38E1474885	pELS
chr10	69123907	69124257	EH38D2355471	EH38E1474886	PLS
chr10	69179949	69180299	EH38D2355500	EH38E1474906	PLS
chr10	69237587	69237934	EH38D2355547	EH38E1474946	DNase-H3K4me3
chr10	69318554	69318903	EH38D2355630	EH38E1474997	PLS
chr10	69392508	69392858	EH38D2355734	EH38E1475088	dELS
chr10	69408617	69408863	EH38D2355750	EH38E1475100	pELS
chr10	69408865	69409027	EH38D2355751	EH38E1475101	pELS
chr10	70146526	70146876	EH38D2356506	EH38E1475652	PLS
chr10	70170438	70170787	EH38D2356527	EH38E1475669	PLS
chr10	70233347	70233695	EH38D2356581	EH38E1475712	PLS
chr10	70364406	70364754	EH38D2356725	EH38E1475832	dELS
chr10	70382576	70382926	EH38D2356745	EH38E1475852	PLS
chr10	70403899	70404248	EH38D2356758	EH38E1475863	pELS
chr10	70759093	70759384	EH38D2357183	EH38E1476205	dELS
chr10	70815754	70816075	EH38D2357242	EH38E1476242	PLS
chr10	70880034	70880384	EH38D2357318	EH38E1476311	dELS
chr10	71377317	71377659	EH38D2357905	EH38E1476710	dELS
chr10	71851171	71851515	EH38D2358506	EH38E1477171	PLS
[truncated: 13,991 more rows]

## Sheet: Table S2B. Human genes
Table S2B. 9,204 genes with TSSs overlapping human ubi-PLSs.
Chr	Start	End	Strand	Gene ID	Gene Symbol (with link)	Gene Full Name	Gene Type	related ubi-PLSs (cCRE ID)
chr1	725884	778626	-	ENSG00000228327.3	RP11-206L10.2	---	transcribed_unprocessed_pseudogene	EH38E1310158
chr1	778769	810060	+	ENSG00000237491.8	RP11-206L10.9	---	lincRNA	EH38E1310158
chr1	825137	859446	+	ENSG00000228794.8	LINC01128	long intergenic non-protein coding RNA 1128	processed_transcript	EH38E1310172
chr1	826205	827522	-	ENSG00000225880.5	LINC00115	long intergenic non-protein coding RNA 115	lincRNA	EH38E1310172
chr1	944203	959309	-	ENSG00000188976.10	NOC2L	NOC2 like nucleolar associated transcriptional repressor	protein_coding	EH38E1310295
chr1	998961	1000172	-	ENSG00000188290.10	HES4	hes family bHLH transcription factor 4	protein_coding	EH38E1310344;EH38E1310345;EH38E1310345
chr1	1001137	1014541	+	ENSG00000187608.8	ISG15	ISG15 ubiquitin like modifier	protein_coding	EH38E1310348;EH38E1310368
chr1	1216907	1232031	-	ENSG00000078808.16	SDF4	stromal cell derived factor 4	protein_coding	EH38E1310649
chr1	1232264	1235041	+	ENSG00000176022.4	B3GALT6	beta-1,3-galactosyltransferase 6	protein_coding	EH38E1310649
chr1	1253908	1273885	-	ENSG00000160087.20	UBE2J2	ubiquitin conjugating enzyme E2 J2	protein_coding	EH38E1310704
chr1	1292375	1309609	-	ENSG00000131584.18	ACAP3	ArfGAP with coiled-coil, ankyrin repeat and PH domains 3	protein_coding	EH38E1310755
chr1	1308566	1311677	+	ENSG00000169972.11	PUSL1	pseudouridine synthase like 1	protein_coding	EH38E1310756
chr1	1311584	1324691	-	ENSG00000127054.18	CPSF3L	---	protein_coding	EH38E1310773
chr1	1324755	1328897	+	ENSG00000224051.6	CPTP	ceramide-1-phosphate transfer protein	protein_coding	EH38E1310773
chr1	1373729	1375495	-	ENSG00000175756.13	AURKAIP1	aurora kinase A interacting protein 1	protein_coding	EH38E1310849
chr1	1385710	1399328	-	ENSG00000221978.11	CCNL2	cyclin L2	protein_coding	EH38E1310862
chr1	1399521	1402046	+	ENSG00000224870.6	RP4-758J18.2	---	processed_transcript	EH38E1310862
chr1	1401907	1407313	-	ENSG00000242485.5	MRPL20	mitochondrial ribosomal protein L20	protein_coding	EH38E1310875
chr1	1471768	1497848	+	ENSG00000160072.19	ATAD3B	ATPase family AAA domain containing 3B	protein_coding	EH38E1310951
chr1	1512150	1534687	+	ENSG00000197785.13	ATAD3A	ATPase family AAA domain containing 3A	protein_coding	EH38E1310966;EH38E1310967
chr1	1541672	1574869	-	ENSG00000160075.11	SSU72	SSU72 homolog, RNA polymerase II CTD phosphatase	protein_coding	EH38E1311016;EH38E1311017
chr1	1574974	1577075	+	ENSG00000215014.4	RP5-832C2.5	---	lincRNA	EH38E1311017
chr1	1613757	1615795	-	ENSG00000272106.1	RP11-345P4.9	---	antisense	EH38E1311056
chr1	1615414	1630610	+	ENSG00000197530.12	MIB2	mindbomb E3 ubiquitin protein ligase 2	protein_coding	EH38E1311055;EH38E1311056;EH38E1311057
chr1	1635226	1659012	-	ENSG00000248333.8	CDK11B	cyclin dependent kinase 11B	protein_coding	EH38E1311100
chr1	1702729	1724324	-	ENSG00000008128.22	CDK11A	cyclin dependent kinase 11A	protein_coding	EH38E1311130
chr1	1724511	1737251	+	ENSG00000227775.3	RP1-283E3.4	---	transcribed_processed_pseudogene	EH38E1311130
chr1	1785284	1891117	-	ENSG00000078369.17	GNB1	G protein subunit beta 1	protein_coding	EH38E1311282
chr1	2212522	2220738	+	ENSG00000234396.3	RP11-181G12.4	---	lincRNA	EH38E1311628
chr1	2321252	2391707	-	ENSG00000116151.13	MORN1	MORN repeat containing 1	protein_coding	EH38E1311879
chr1	2391774	2405444	+	ENSG00000157916.18	RER1	retention in endoplasmic reticulum sorting receptor 1	protein_coding	EH38E1311879
chr1	2403963	2413797	-	ENSG00000157911.9	PEX10	peroxisomal biogenesis factor 10	protein_coding	EH38E1311900
chr1	2508532	2526628	-	ENSG00000157881.13	PANK4	pantothenate kinase 4 (inactive)	protein_coding	EH38E1312025
chr1	3623189	3624743	-	ENSG00000238260.1	RP11-46F15.2	---	antisense	EH38E1312866
chr1	3625001	3630127	+	ENSG00000158109.14	TPRG1L	tumor protein p63 regulated 1 like	protein_coding	EH38E1312866
chr1	3630766	3652761	-	ENSG00000116213.15	WRAP73	WD repeat containing, antisense to TP73	protein_coding	EH38E1312885
chr1	3778557	3796504	-	ENSG00000130764.9	LRRC47	leucine rich repeat containing 47	protein_coding	EH38E1313041
chr1	3812080	3857214	-	ENSG00000116198.12	CEP104	centrosomal protein 104	protein_coding	EH38E1313084
chr1	3857266	3885429	+	ENSG00000169598.15	DFFB	DNA fragmentation factor subunit beta	protein_coding	EH38E1313084
chr1	3889124	3900293	-	ENSG00000198912.10	C1orf174	chromosome 1 open reading frame 174	protein_coding	EH38E1313124
chr1	3900371	3917225	+	ENSG00000236423.5	LINC01134	long intergenic non-protein coding RNA 1134	lincRNA	EH38E1313124
chr1	5862810	5992473	-	ENSG00000131697.17	NPHP4	nephrocystin 4	protein_coding	EH38E1314003
chr1	5991465	6101193	+	ENSG00000069424.14	KCNAB2	potassium voltage-gated channel subfamily A regulatory beta subunit 2	protein_coding	EH38E1314000;EH38E1314003;EH38E1314039;EH38E1314050
chr1	6181268	6209389	-	ENSG00000116251.9	RPL22	ribosomal protein L22	protein_coding	EH38E1314191
chr1	6221192	6235972	-	ENSG00000116237.15	ICMT	isoprenylcysteine carboxyl methyltransferase	protein_coding	EH38E1314225
chr1	6264268	6394391	-	ENSG00000097021.19	ACOT7	acyl-CoA thioesterase 7	protein_coding	EH38E1314376;EH38E1314378;EH38E1314395;EH38E1314401;EH38E1314402;EH38E1314404
chr1	6393554	6394391	+	ENSG00000271746.1	RP1-202O8.3	---	antisense	EH38E1314401
chr1	6521346	6554535	-	ENSG00000162408.10	NOL9	nucleolar protein 9	protein_coding	EH38E1314581
chr1	6580000	6589280	+	ENSG00000204859.11	ZBTB48	zinc finger and BTB domain containing 48	protein_coding	EH38E1314595
chr1	6590723	6614607	-	ENSG00000162413.16	KLHL21	kelch like family member 21	protein_coding	EH38E1314635;EH38E1314637;EH38E1314653
chr1	6613684	6624033	+	ENSG00000116273.5	PHF13	PHD finger protein 13	protein_coding	EH38E1314649
chr1	6624865	6635586	+	ENSG00000041988.15	THAP3	THAP domain containing 3	protein_coding	EH38E1314662;EH38E1314663;EH38E1314663
chr1	6634167	6701924	-	ENSG00000007923.15	DNAJC11	DnaJ heat shock protein family (Hsp40) member C11	protein_coding	EH38E1314732
chr1	6785323	7769706	+	ENSG00000171735.18	CAMTA1	calmodulin binding transcription activator 1	protein_coding	EH38E1314785
chr1	7771268	7781432	+	ENSG00000049245.12	VAMP3	vesicle associated membrane protein 3	protein_coding	EH38E1315489
chr1	7954290	7985505	+	ENSG00000116288.12	PARK7	Parkinsonism associated deglycase	protein_coding	EH38E1315587;EH38E1315588;EH38E1315588
chr1	8004403	8026308	-	ENSG00000116285.12	ERRFI1	ERBB receptor feedback inhibitor 1	protein_coding	EH38E1315650;EH38E1315675;EH38E1315675;EH38E1315675
chr1	8352396	8817643	-	ENSG00000142599.17	RERE	arginine-glutamic acid dipeptide repeats	protein_coding	EH38E1316093;EH38E1316208;EH38E1316506;EH38E1316507
chr1	8861001	8879249	-	ENSG00000074800.13	ENO1	enolase 1	protein_coding	EH38E1316578
chr1	8875787	8878007	-	ENSG00000236269.1	ENO1-IT1	ENO1 intronic transcript 1	sense_intronic	EH38E1316576
chr1	8878834	8879894	+	ENSG00000230679.1	ENO1-AS1	ENO1 antisense RNA 1	antisense	EH38E1316578
chr1	9234774	9271337	+	ENSG00000049239.12	H6PD	hexose-6-phosphate dehydrogenase/glucose 1-dehydrogenase	protein_coding	EH38E1316902;EH38E1316907
chr1	9539481	9585179	+	ENSG00000171612.6	SLC25A33	solute carrier family 25 member 33	protein_coding	EH38E1317212
chr1	9729025	9824526	-	ENSG00000171603.16	CLSTN1	calsyntenin 1	protein_coding	EH38E1317496;EH38E1317497
chr1	9848275	9910336	-	ENSG00000178585.14	CTNNBIP1	catenin beta interacting protein 1	protein_coding	EH38E1317571;EH38E1317603;EH38E1317604
chr1	9922112	9943407	-	ENSG00000162441.11	LZIC	leucine zipper and CTNNBIP1 domain containing	protein_coding	EH38E1317629;EH38E1317631;EH38E1317631
chr1	9943427	9985501	+	ENSG00000173614.13	NMNAT1	nicotinamide nucleotide adenylyltransferase 1	protein_coding	EH38E1317631
chr1	10032831	10181239	+	ENSG00000130939.18	UBE4B	ubiquitination factor E4B	protein_coding	EH38E1317680;EH38E1317681;EH38E1317682
chr1	10398591	10420144	+	ENSG00000142657.20	PGD	phosphogluconate dehydrogenase	protein_coding	EH38E1317949
chr1	10429880	10430677	-	ENSG00000271989.1	RP4-736L20.3	---	antisense	EH38E1317979
chr1	10430101	10452153	+	ENSG00000251503.8	APITD1-CORT	---	protein_coding	EH38E1317977;EH38E1317978;EH38E1317978;EH38E1317979;EH38E1317980
chr1	10430442	10442809	+	ENSG00000175279.21	APITD1	---	protein_coding	EH38E1317978;EH38E1317980
chr1	10456521	10472526	-	ENSG00000160049.11	DFFA	DNA fragmentation factor subunit alpha	protein_coding	EH38E1318009
chr1	10472287	10630758	+	ENSG00000142655.12	PEX14	peroxisomal biogenesis factor 14	protein_coding	EH38E1318013
chr1	11012343	11026420	+	ENSG00000120948.15	TARDBP	TAR DNA binding protein	protein_coding	EH38E1318553;EH38E1318554
chr1	11012661	11030528	+	ENSG00000277726.4	RP4-635E18.9	---	protein_coding	EH38E1318554
chr1	11054583	11060024	-	ENSG00000116649.9	SRM	spermidine synthase	protein_coding	EH38E1318588
chr1	11066617	11099881	-	ENSG00000171824.13	EXOSC10	exosome component 10	protein_coding	EH38E1318615
chr1	11273205	11296049	+	ENSG00000120942.13	UBIAD1	UbiA prenyltransferase domain containing 1	protein_coding	EH38E1318744;EH38E1318745
chr1	11674479	11691650	-	ENSG00000116670.14	MAD2L2	mitotic arrest deficient 2 like 2	protein_coding	EH38E1318998;EH38E1319013;EH38E1319013;EH38E1319013
chr1	11736083	11754802	+	ENSG00000177674.15	AGTRAP	angiotensin II receptor associated protein	protein_coding	EH38E1319055
chr1	11785722	11806920	-	ENSG00000177000.10	MTHFR	methylenetetrahydrofolate reductase	protein_coding	EH38E1319117;EH38E1319121;EH38E1319123
chr1	11806095	11843144	+	ENSG00000011021.21	CLCN6	chloride voltage-gated channel 6	protein_coding	EH38E1319123
chr1	11919590	11926428	-	ENSG00000116685.15	KIAA2013	KIAA2013	protein_coding	EH38E1319233
chr1	11934204	11975538	+	ENSG00000083444.16	PLOD1	procollagen-lysine,2-oxoglutarate 5-dioxygenase 1	protein_coding	EH38E1319243
chr1	11980180	12013514	+	ENSG00000116688.16	MFN2	mitofusin 2	protein_coding	EH38E1319274
chr1	12019465	12032045	+	ENSG00000116691.10	MIIP	migration and invasion inhibitory protein	protein_coding	EH38E1319316
chr1	13700197	13825079	+	ENSG00000116731.22	PRDM2	PR/SET domain 2	protein_coding	EH38E1320193;EH38E1320244;EH38E1320244;EH38E1320244;EH38E1320244
chr1	15490831	15526534	-	ENSG00000132906.17	CASP9	caspase 9	protein_coding	EH38E1321618
chr1	15526812	15592379	+	ENSG00000116138.12	DNAJC16	DnaJ heat shock protein family (Hsp40) member C16	protein_coding	EH38E1321625
chr1	15586135	15603626	-	ENSG00000237301.1	RP4-680D5.2	---	antisense	EH38E1321675
chr1	15617499	15669044	+	ENSG00000197312.11	DDI2	DNA damage inducible 1 homolog 2	protein_coding	EH38E1321685
chr1	15941868	15976132	-	ENSG00000116809.11	ZBTB17	zinc finger and BTB domain containing 17	protein_coding	EH38E1322047
chr1	16231699	16237162	-	ENSG00000132881.11	RSG1	---	protein_coding	EH38E1322330
chr1	16246838	16352454	-	ENSG00000037637.10	FBXO42	F-box protein 42	protein_coding	EH38E1322411
chr1	16352574	16398145	+	ENSG00000055070.16	SZRD1	SUZ RNA binding domain containing 1	protein_coding	EH38E1322420
chr1	16440671	16460078	+	ENSG00000157191.19	NECAP2	NECAP endocytosis associated 2	protein_coding	EH38E1322471
chr1	16467435	16499257	-	ENSG00000080947.14	CROCCP3	CROCC pseudogene 3	transcribed_unprocessed_pseudogene	EH38E1322511
chr1	16562318	16613562	-	ENSG00000219481.10	NBPF1	NBPF member 1	protein_coding	EH38E1322552
chr1	16904338	16904776	-	ENSG00000272426.1	RP11-108M9.6	---	lincRNA	EH38E1322697
chr1	17018721	17054170	-	ENSG00000117118.9	SDHB	succinate dehydrogenase complex iron sulfur subunit B	protein_coding	EH38E1322835
chr1	17406759	17439724	-	ENSG00000179051.13	RCC2	regulator of chromosome condensation 2	protein_coding	EH38E1323170;EH38E1323173
chr1	18871429	18902781	-	ENSG00000159423.16	ALDH4A1	aldehyde dehydrogenase 4 family member A1	protein_coding	EH38E1324085;EH38E1324101;EH38E1324101;EH38E1324102
chr1	18904280	18956686	-	ENSG00000169991.10	IFFO2	intermediate filament family orphan 2	protein_coding	EH38E1324186
chr1	19074505	19210276	-	ENSG00000127481.14	UBR4	ubiquitin protein ligase E3 component n-recognin 4	protein_coding	EH38E1324403
chr1	19210500	19240704	+	ENSG00000230424.1	RP1-43E13.2	---	antisense	EH38E1324403
chr1	19215663	19251552	-	ENSG00000127463.13	EMC1	ER membrane protein complex subunit 1	protein_coding	EH38E1324424
chr1	19251538	19260128	+	ENSG00000053372.4	MRTO4	MRT4 homolog, ribosome maturation factor	protein_coding	EH38E1324424
chr1	19303964	19312146	-	ENSG00000053371.12	AKR7A2	aldo-keto reductase family 7 member A2	protein_coding	EH38E1324469
chr1	19312325	19329300	+	ENSG00000040487.12	PQLC2	---	protein_coding	EH38E1324469
chr1	19338775	19485539	-	ENSG00000077549.17	CAPZB	capping actin protein of muscle Z-line subunit beta	protein_coding	EH38E1324691;EH38E1324694;EH38E1324694;EH38E1324694
chr1	19591801	19596832	-	ENSG00000235185.1	RP5-1056L3.1	---	antisense	EH38E1324759
chr1	19596976	19629821	+	ENSG00000173436.13	MINOS1	---	protein_coding	EH38E1324759
chr1	19596978	19658056	+	ENSG00000270136.5	MINOS1-NBL1	---	protein_coding	EH38E1324759
chr1	19882512	19912945	+	ENSG00000169914.5	OTUD3	OTU deubiquitinase 3	protein_coding	EH38E1325004
chr1	20499447	20508161	-	ENSG00000090432.6	MUL1	mitochondrial E3 ubiquitin protein ligase 1	protein_coding	EH38E1325452
chr1	20651766	20661544	-	ENSG00000244038.9	DDOST	dolichyl-diphosphooligosaccharide--protein glycosyltransferase non-catalytic subunit	protein_coding	EH38E1325561
chr1	20742660	20787323	-	ENSG00000127483.17	HP1BP3	heterochromatin protein 1 binding protein 3	protein_coding	EH38E1325654
chr1	20806291	21176888	-	ENSG00000075151.20	EIF4G3	eukaryotic translation initiation factor 4 gamma 3	protein_coding	EH38E1325885;EH38E1325891;EH38E1325891;EH38E1325891;EH38E1325891
chr1	21217246	21345504	-	ENSG00000117298.14	ECE1	endothelin converting enzyme 1	protein_coding	EH38E1325978;EH38E1325993;EH38E1325994;EH38E1325994;EH38E1326088
chr1	21440127	21485005	+	ENSG00000142794.18	NBPF3	NBPF member 3	protein_coding	EH38E1326133
chr1	21678297	21783606	-	ENSG00000090686.15	USP48	ubiquitin specific peptidase 48	protein_coding	EH38E1326453;EH38E1326454;EH38E1326455;EH38E1326455
chr1	22023989	22026048	-	ENSG00000228397.2	RP1-224A6.3	---	lincRNA	EH38E1326684
chr1	22052626	22092946	+	ENSG00000070831.15	CDC42	cell division cycle 42	protein_coding	EH38E1326713
chr1	22451850	22531157	+	ENSG00000184677.16	ZBTB40	zinc finger and BTB domain containing 40	protein_coding	EH38E1327025
chr1	23019447	23083689	+	ENSG00000004487.15	KDM1A	lysine demethylase 1A	protein_coding	EH38E1327456
chr1	23084022	23177808	-	ENSG00000169641.13	LUZP1	leucine zipper protein 1	protein_coding	EH38E1327575;EH38E1327585
chr1	23359447	23369442	-	ENSG00000125945.14	ZNF436	zinc finger protein 436	protein_coding	EH38E1327716;EH38E1327718
chr1	23428562	23484568	-	ENSG00000088280.18	ASAP3	ArfGAP with SH3 domain, ankyrin repeat and PH domain 3	protein_coding	EH38E1327791;EH38E1327835;EH38E1327835;EH38E1327836
chr1	23506429	23531220	-	ENSG00000007968.6	E2F2	E2F transcription factor 2	protein_coding	EH38E1327881
chr1	23557917	23559794	-	ENSG00000117318.8	ID3	inhibitor of DNA binding 3, HLH protein	protein_coding	EH38E1327927
chr1	23691778	23696425	+	ENSG00000142676.12	RPL11	ribosomal protein L11	protein_coding	EH38E1328061
chr1	23760381	23778287	-	ENSG00000236810.5	TCEB3-AS1	---	antisense	EH38E1328134
chr1	23778404	23788232	+	ENSG00000057757.9	PITHD1	PITH domain containing 1	protein_coding	EH38E1328134;EH38E1328139
chr1	23790969	23795539	+	ENSG00000011009.10	LYPLA2	lysophospholipase 2	protein_coding	EH38E1328145;EH38E1328150
chr1	23795598	23800804	-	ENSG00000117308.14	GALE	UDP-galactose-4-epimerase	protein_coding	EH38E1328163
chr1	23801884	23838620	-	ENSG00000117305.14	HMGCL	3-hydroxy-3-methylglutaryl-CoA lyase	protein_coding	EH38E1328180
chr1	23845076	23868294	-	ENSG00000179163.11	FUCA1	alpha-L-fucosidase 1	protein_coding	EH38E1328204
chr1	23959108	23963462	+	ENSG00000189266.11	PNRC2	proline rich nuclear receptor coactivator 2	protein_coding	EH38E1328286
chr1	23964803	23980927	-	ENSG00000188529.14	SRSF10	serine and arginine rich splicing factor 10	protein_coding	EH38E1328314
chr1	24356998	24416934	-	ENSG00000001460.17	STPG1	sperm tail PG-rich repeat containing 1	protein_coding	EH38E1328663;EH38E1328666
chr1	24415793	24472976	+	ENSG00000001461.16	NIPAL3	NIPA like domain containing 3	protein_coding	EH38E1328668
chr1	24502350	24541040	+	ENSG00000117602.11	RCAN3	RCAN family member 3	protein_coding	EH38E1328737;EH38E1328738;EH38E1328738;EH38E1328738;EH38E1328750;EH38E1328750;EH38E1328755;EH38E1328755;EH38E1328755
chr1	24631715	24673267	+	ENSG00000133226.16	SRRM1	serine and arginine repetitive matrix 1	protein_coding	EH38E1328842
chr1	24745356	24844324	+	ENSG00000169504.14	CLIC4	chloride intracellular channel 4	protein_coding	EH38E1328941
chr1	25222678	25232502	-	ENSG00000117614.9	SYF2	SYF2 pre-mRNA splicing factor	protein_coding	EH38E1329391
chr1	25242236	25338213	-	ENSG00000117616.17	RSRP1	arginine and serine rich protein 1	protein_coding	EH38E1329417
chr1	25247836	25248321	+	ENSG00000272432.1	RP3-465N24.6	---	lincRNA	EH38E1329418
chr1	25362248	25430192	-	ENSG00000188672.16	RHCE	Rh blood group CcEe antigens	protein_coding	EH38E1329504
chr1	25430857	25500209	+	ENSG00000204178.9	TMEM57	---	protein_coding	EH38E1329505
chr1	25818639	25832942	+	ENSG00000117640.17	MTFR1L	mitochondrial fission regulator 1 like	protein_coding	EH38E1329916;EH38E1329917;EH38E1329920
chr1	25831912	25859458	-	ENSG00000127423.10	AUNIP	aurora kinase A and ninein interacting protein	protein_coding	EH38E1329947
chr1	25859612	25863420	+	ENSG00000236528.1	RP1-125I3.2	---	antisense	EH38E1329947
chr1	25884180	25906991	-	ENSG00000117632.20	STMN1	stathmin 1	protein_coding	EH38E1330006;EH38E1330009;EH38E1330009;EH38E1330011
chr1	25906361	25906454	-	ENSG00000264021.1	MIR3917	microRNA 3917	miRNA	EH38E1330009
chr1	25959766	25998157	-	ENSG00000158006.13	PAFAH2	platelet activating factor acetylhydrolase 2	protein_coding	EH38E1330093
chr1	26111164	26125543	+	ENSG00000175087.9	PDIK1L	PDLIM1 interacting kinase 1 like	protein_coding	EH38E1330228;EH38E1330230;EH38E1330230
chr1	26169870	26172060	+	ENSG00000142684.7	ZNF593	zinc finger protein 593	protein_coding	EH38E1330285
chr1	26234152	26279038	+	ENSG00000130695.13	CEP85	centrosomal protein 85	protein_coding	EH38E1330322
chr1	26279175	26281522	+	ENSG00000142669.13	SH3BGRL3	SH3 domain binding glutamate rich protein like 3	protein_coding	EH38E1330356;EH38E1330359
chr1	26281327	26318363	-	ENSG00000158062.20	UBXN11	UBX domain protein 11	protein_coding	EH38E1330403
chr1	26432281	26471294	+	ENSG00000117682.16	DHDDS	dehydrodolichyl diphosphate synthase subunit	protein_coding	EH38E1330512
chr1	26472449	26475972	+	ENSG00000198830.10	HMGN2	high mobility group nucleosomal binding domain 2	protein_coding	EH38E1330538
chr1	26787471	26798398	+	ENSG00000060642.10	PIGV	phosphatidylinositol glycan anchor biosynthesis class V	protein_coding	EH38E1330813
chr1	26876132	26890297	-	ENSG00000142751.14	GPN2	GPN-loop GTPase 2	protein_coding	EH38E1330910
chr1	26890487	26900466	-	ENSG00000198746.12	GPATCH3	G-patch domain containing 3	protein_coding	EH38E1330916
chr1	26900237	26946862	+	ENSG00000090273.13	NUDC	nuclear distribution C, dynein complex regulator	protein_coding	EH38E1330928
chr1	27229105	27234352	-	ENSG00000224311.1	RP11-40H20.4	---	antisense	EH38E1331192
chr1	27234515	27308633	+	ENSG00000142784.15	WDTC1	WD and tetratricopeptide repeats 1	protein_coding	EH38E1331192
chr1	27322144	27336400	+	ENSG00000186501.14	TMEM222	transmembrane protein 222	protein_coding	EH38E1331253
chr1	27392643	27395814	+	ENSG00000181773.6	GPR3	G protein-coupled receptor 3	protein_coding	EH38E1331325
chr1	27404225	27490158	-	ENSG00000158195.10	WASF2	WASP family member 2	protein_coding	EH38E1331440;EH38E1331441
chr1	27666060	27672218	-	ENSG00000126709.14	IFI6	interferon alpha inducible protein 6	protein_coding	EH38E1331718
chr1	27773182	27824452	+	ENSG00000117758.13	STX12	syntaxin 12	protein_coding	EH38E1331769
chr1	27830777	27851676	+	ENSG00000117751.17	PPP1R8	protein phosphatase 1 regulatory subunit 8	protein_coding	EH38E1331803
chr1	27891523	27914746	-	ENSG00000117748.9	RPA2	replication protein A2	protein_coding	EH38E1331869
chr1	27970343	28088696	-	ENSG00000158161.15	EYA3	EYA transcriptional coactivator and phosphatase 3	protein_coding	EH38E1331996
chr1	28199455	28233025	-	ENSG00000126698.10	DNAJC8	DnaJ heat shock protein family (Hsp40) member C8	protein_coding	EH38E1332116
chr1	28236108	28246906	+	ENSG00000130770.17	ATPIF1	---	protein_coding	EH38E1332120
chr1	28259526	28282491	+	ENSG00000130766.4	SESN2	sestrin 2	protein_coding	EH38E1332152
chr1	28329001	28335967	+	ENSG00000130772.13	MED18	mediator complex subunit 18	protein_coding	EH38E1332216
chr1	28369581	28500369	+	ENSG00000204138.12	PHACTR4	phosphatase and actin regulator 4	protein_coding	EH38E1332245;EH38E1332289
chr1	28505942	28539300	+	ENSG00000180198.15	RCC1	regulator of chromosome condensation 1	protein_coding	EH38E1332328;EH38E1332358;EH38E1332358
chr1	28553084	28578545	+	ENSG00000180098.9	TRNAU1AP	tRNA selenocysteine 1 associated protein 1	protein_coding	EH38E1332385
chr1	28578537	28582983	-	ENSG00000197989.13	SNHG12	small nucleolar RNA host gene 12	antisense	EH38E1332407;EH38E1332409;EH38E1332409;EH38E1332412
chr1	28589322	28643085	-	ENSG00000120656.11	TAF12	TATA-box binding protein associated factor 12	protein_coding	EH38E1332445
chr1	28643227	28648581	+	ENSG00000229388.1	RP11-442N24__B.1	---	lincRNA	EH38E1332445
chr1	28648599	28648730	+	ENSG00000270103.3	RNU11	RNA, U11 small nuclear	lincRNA	EH38E1332454
chr1	28648599	28648733	+	ENSG00000274978.1	RNU11	RNA, U11 small nuclear	snRNA	EH38E1332454
chr1	28668731	28719353	+	ENSG00000162419.12	GMEB1	glucocorticoid modulatory element binding protein 1	protein_coding	EH38E1332472
chr1	28736620	28769775	+	ENSG00000198492.14	YTHDF2	YTH N6-methyladenosine RNA binding protein 2	protein_coding	EH38E1332500
chr1	28870482	28877336	-	ENSG00000233427.1	RP1-212P9.3	---	antisense	EH38E1332589
chr1	28887090	29120046	+	ENSG00000159023.18	EPB41	erythrocyte membrane protein band 4.1	protein_coding	EH38E1332601;EH38E1332626
chr1	29147742	29181987	-	ENSG00000116350.16	SRSF4	serine and arginine rich splicing factor 4	protein_coding	EH38E1332799
chr1	29192872	29230942	-	ENSG00000116353.15	MECR	mitochondrial trans-2-enoyl-CoA reductase	protein_coding	EH38E1332843
chr1	30931505	31065991	-	ENSG00000134644.15	PUM1	pumilio RNA binding family member 1	protein_coding	EH38E1333874
chr1	31259567	31296782	-	ENSG00000060688.12	SNRNP40	small nuclear ribonucleoprotein U5 subunit 40	protein_coding	EH38E1334006
chr1	31296981	31364953	+	ENSG00000121766.14	ZCCHC17	zinc finger CCHC-type containing 17	protein_coding	EH38E1334006
chr1	31629861	31644896	-	ENSG00000162517.12	PEF1	penta-EF-hand domain containing 1	protein_coding	EH38E1334340
chr1	31644048	31660162	+	ENSG00000235790.7	RP11-73M7.6	---	antisense	EH38E1334337;EH38E1334340;EH38E1334340;EH38E1334341
chr1	31644693	31649371	+	ENSG00000264078.1	RP11-73M7.9	---	antisense	EH38E1334339
chr1	31906420	31944856	-	ENSG00000184007.17	PTP4A2	protein tyrosine phosphatase 4A2	protein_coding	EH38E1334666
chr1	32013828	32060850	+	ENSG00000121774.17	KHDRBS1	KH RNA binding domain containing, signal transduction associated 1	protein_coding	EH38E1334731
chr1	32052290	32073474	-	ENSG00000203325.3	RP11-277A4.4	---	antisense	EH38E1334778
chr1	32072030	32102866	+	ENSG00000121775.17	TMEM39B	transmembrane protein 39B	protein_coding	EH38E1334777
chr1	32108037	32176568	+	ENSG00000025800.13	KPNA6	karyopherin subunit alpha 6	protein_coding	EH38E1334801
chr1	32179685	32198285	+	ENSG00000084652.15	TXLNA	taxilin alpha	protein_coding	EH38E1334861
chr1	32205660	32208687	+	ENSG00000160051.11	IQCC	IQ motif containing C	protein_coding	EH38E1334892
chr1	32214471	32222359	-	ENSG00000160055.19	TMEM234	transmembrane protein 234	protein_coding	EH38E1334907
chr1	32221927	32231604	+	ENSG00000084623.11	EIF3I	eukaryotic translation initiation factor 3 subunit I	protein_coding	EH38E1334907
chr1	32292085	32333635	+	ENSG00000116478.11	HDAC1	histone deacetylase 1	protein_coding	EH38E1334983
chr1	32365102	32394731	-	ENSG00000160058.18	BSDC1	BSD domain containing 1	protein_coding	EH38E1335076
chr1	32600171	32650903	-	ENSG00000176261.15	ZBTB8OS	zinc finger and BTB domain containing 8 opposite strand	protein_coding	EH38E1335203
chr1	32651141	32686211	+	ENSG00000162521.18	RBBP4	RB binding protein 4, chromatin remodeling factor	protein_coding	EH38E1335204;EH38E1335205
chr1	32816766	32858879	+	ENSG00000116497.17	S100PBP	S100P binding protein	protein_coding	EH38E1335379
chr1	33007939	33080996	-	ENSG00000004455.16	AK2	adenylate kinase 2	protein_coding	EH38E1335613
chr1	33081103	33120530	+	ENSG00000142920.16	AZIN2	antizyme inhibitor 2	protein_coding	EH38E1335641;EH38E1335644;EH38E1335644
chr1	33472644	33496507	+	ENSG00000121903.14	ZSCAN20	zinc finger and SCAN domain containing 20	protein_coding	EH38E1336047
chr1	34712736	34859816	-	ENSG00000163866.8	SMIM12	small integral membrane protein 12	protein_coding	EH38E1336509;EH38E1336512;EH38E1336512;EH38E1336512
chr1	34986164	35031968	-	ENSG00000163867.16	ZMYM6	zinc finger MYM-type containing 6	protein_coding	EH38E1336599;EH38E1336600;EH38E1336600
chr1	35059785	35115859	+	ENSG00000197056.9	ZMYM1	zinc finger MYM-type containing 1	protein_coding	EH38E1336616
chr1	35176377	35193148	-	ENSG00000116560.10	SFPQ	splicing factor proline and glutamine rich	protein_coding	EH38E1336680
chr1	35433489	35557950	-	ENSG00000142687.17	KIAA0319L	KIAA0319 like	protein_coding	EH38E1336883
chr1	35557472	35567274	+	ENSG00000020129.15	NCDN	neurochondrin	protein_coding	EH38E1336883;EH38E1336884;EH38E1336884
chr1	35720217	35769967	-	ENSG00000092853.13	CLSPN	claspin	protein_coding	EH38E1337025
chr1	35869807	35930528	+	ENSG00000092847.11	AGO1	argonaute RISC component 1	protein_coding	EH38E1337081;EH38E1337090
chr1	35930717	36072500	+	ENSG00000126070.19	AGO3	argonaute RISC catalytic component 3	protein_coding	EH38E1337122;EH38E1337123;EH38E1337123;EH38E1337123
chr1	36088874	36093932	+	ENSG00000116863.10	ADPRHL2	---	protein_coding	EH38E1337181
chr1	36136569	36156053	-	ENSG00000054116.11	TRAPPC3	trafficking protein particle complex 3	protein_coding	EH38E1337239;EH38E1337251
chr1	36155578	36180849	+	ENSG00000116871.15	MAP7D1	MAP7 domain containing 1	protein_coding	EH38E1337250;EH38E1337252;EH38E1337252
chr1	36224415	36305357	+	ENSG00000054118.13	THRAP3	thyroid hormone receptor associated protein 3	protein_coding	EH38E1337317
chr1	36306386	36324886	+	ENSG00000214193.9	SH3D21	SH3 domain containing 21	protein_coding	EH38E1337389
chr1	36391237	36397892	-	ENSG00000181817.5	LSM10	LSM10, U7 small nuclear RNA associated	protein_coding	EH38E1337491
chr1	36415826	36450451	-	ENSG00000116885.18	OSCP1	organic solute carrier partner 1	protein_coding	EH38E1337531
chr1	36455717	36464437	-	ENSG00000116898.11	MRPS15	mitochondrial ribosomal protein S15	protein_coding	EH38E1337544
chr1	37454878	37474411	-	ENSG00000233621.1	LINC01137	long intergenic non-protein coding RNA 1137	antisense	EH38E1338050
chr1	37474551	37484379	+	ENSG00000163874.8	ZC3H12A	zinc finger CCCH-type containing 12A	protein_coding	EH38E1338050
chr1	37492574	37514774	-	ENSG00000163875.15	MEAF6	MYST/Esa1 associated factor 6	protein_coding	EH38E1338098
chr1	37534448	37554302	-	ENSG00000163877.9	SNIP1	Smad nuclear interacting protein 1	protein_coding	EH38E1338119
chr1	37566815	37595935	-	ENSG00000134697.12	GNL2	G protein nucleolar 2	protein_coding	EH38E1338148
chr1	37681569	37692249	-	ENSG00000116922.14	C1orf109	chromosome 1 open reading frame 109	protein_coding	EH38E1338212
chr1	37692417	37709719	+	ENSG00000134690.10	CDCA8	cell division cycle associated 8	protein_coding	EH38E1338217
chr1	37802943	37808185	-	ENSG00000196449.3	YRDC	yrdC N6-threonylcarbamoyltransferase domain containing	protein_coding	EH38E1338273
chr1	37806978	37809454	+	ENSG00000197982.13	C1orf122	chromosome 1 open reading frame 122	protein_coding	EH38E1338272;EH38E1338273
chr1	37809566	37859620	-	ENSG00000188786.9	MTF1	metal regulatory transcription factor 1	protein_coding	EH38E1338321
chr1	37860696	37947057	-	ENSG00000204084.12	INPP5B	inositol polyphosphate-5-phosphatase B	protein_coding	EH38E1338382;EH38E1338393;EH38E1338393;EH38E1338396;EH38E1338396;EH38E1338396
chr1	38009257	38024824	+	ENSG00000183520.11	UTP11L	---	protein_coding	EH38E1338452
chr1	38838197	38859823	-	ENSG00000116954.7	RRAGC	Ras related GTP binding C	protein_coding	EH38E1338926
chr1	38859999	38919396	+	ENSG00000228436.2	RP5-864K19.4	---	antisense	EH38E1338926;EH38E1338927
chr1	38862963	38874105	-	ENSG00000214114.8	MYCBP	MYC binding protein	protein_coding	EH38E1338941
chr1	38991222	39006059	+	ENSG00000174574.15	AKIRIN1	akirin 1	protein_coding	EH38E1339015
chr1	39026317	39034636	+	ENSG00000168653.10	NDUFS5	NADH:ubiquinone oxidoreductase subunit S5	protein_coding	EH38E1339049
chr1	39560815	39576790	-	ENSG00000090621.13	PABPC4	poly(A) binding protein cytoplasmic 4	protein_coding	EH38E1339510;EH38E1339511;EH38E1339511
chr1	39692181	39763914	+	ENSG00000084072.16	PPIE	peptidylprolyl isomerase E	protein_coding	EH38E1339634
chr1	39841021	39883511	-	ENSG00000043514.15	TRIT1	tRNA isopentenyltransferase 1	protein_coding	EH38E1339743
chr1	39955111	39969968	+	ENSG00000168389.17	MFSD2A	major facilitator superfamily domain containing 2A	protein_coding	EH38E1339818
chr1	40040232	40072649	+	ENSG00000131236.16	CAP1	cyclase associated actin cytoskeleton regulatory protein 1	protein_coding	EH38E1339914;EH38E1339915;EH38E1339915;EH38E1339915;EH38E1339915
chr1	40161372	40240921	+	ENSG00000117000.8	RLF	RLF zinc finger	protein_coding	EH38E1339993
chr1	40256426	40257967	-	ENSG00000259943.1	RP1-39G22.7	---	antisense	EH38E1340047
chr1	40258106	40294184	+	ENSG00000084073.8	ZMPSTE24	zinc metallopeptidase STE24	protein_coding	EH38E1340047
chr1	40450101	40463718	+	ENSG00000187801.14	ZFP69B	ZFP69 zinc finger protein B	protein_coding	EH38E1340200;EH38E1340202
chr1	40531560	40548169	+	ENSG00000117010.15	ZNF684	zinc finger protein 684	protein_coding	EH38E1340224
chr1	40690379	40692066	-	ENSG00000272145.1	NFYC-AS1	NFYC antisense RNA 1	antisense	EH38E1340312
chr1	40691569	40771603	+	ENSG00000066136.19	NFYC	nuclear transcription factor Y subunit gamma	protein_coding	EH38E1340311;EH38E1340312;EH38E1340332
chr1	40861050	40862366	-	ENSG00000179862.6	CITED4	Cbp/p300 interacting transactivator with Glu/Asp rich carboxy-terminal domain 4	protein_coding	EH38E1340494
chr1	42176538	42335877	-	ENSG00000198815.8	FOXJ3	forkhead box J3	protein_coding	EH38E1341705;EH38E1341706;EH38E1341706
chr1	42456116	42473385	+	ENSG00000127125.8	PPCS	phosphopantothenoylcysteine synthetase	protein_coding	EH38E1341780;EH38E1341781;EH38E1341781;EH38E1341781
chr1	42658424	42676758	+	ENSG00000171960.10	PPIH	peptidylprolyl isomerase H	protein_coding	EH38E1341836;EH38E1341837
chr1	42682426	42702349	+	ENSG00000065978.17	YBX1	Y-box binding protein 1	protein_coding	EH38E1341856
chr1	42746334	42767084	-	ENSG00000117385.15	P3H1	prolyl 3-hydroxylase 1	protein_coding	EH38E1341937
chr1	42767268	42794493	+	ENSG00000164008.13	C1orf50	chromosome 1 open reading frame 50	protein_coding	EH38E1341937
chr1	42807051	42817252	-	ENSG00000177868.11	SVBP	small vasohibin binding protein	protein_coding	EH38E1341966;EH38E1341968
chr1	42817123	42844989	+	ENSG00000164010.13	ERMAP	erythroblast membrane associated protein (Scianna blood group)	protein_coding	EH38E1341967;EH38E1341980
chr1	42834680	42846422	-	ENSG00000228192.7	RP11-342M1.3	---	antisense	EH38E1342000
chr1	42846572	42852477	+	ENSG00000164011.17	ZNF691	zinc finger protein 691	protein_coding	EH38E1342000
chr1	42925374	42959173	-	ENSG00000117394.19	SLC2A1	solute carrier family 2 member 1	protein_coding	EH38E1342113
chr1	42959048	42983358	+	ENSG00000227533.5	SLC2A1-AS1	SLC2A1 antisense RNA 1	lincRNA	EH38E1342112
chr1	43164174	43270936	-	ENSG00000117395.10	EBNA1BP2	EBNA1 binding protein 2	protein_coding	EH38E1342280;EH38E1342281
chr1	43172148	43254358	+	ENSG00000243710.7	CFAP57	cilia and flagella associated protein 57	protein_coding	EH38E1342280
chr1	43358954	43363203	+	ENSG00000117399.13	CDC20	cell division cycle 20	protein_coding	EH38E1342416
chr1	43363396	43368074	-	ENSG00000066322.12	ELOVL1	ELOVL fatty acid elongase 1	protein_coding	EH38E1342428;EH38E1342429;EH38E1342429
chr1	43383916	43389808	-	ENSG00000159479.16	MED8	mediator complex subunit 8	protein_coding	EH38E1342450
chr1	43389881	43452650	+	ENSG00000198198.14	SZT2	SZT2 subunit of KICSTOR complex	protein_coding	EH38E1342450
chr1	43451002	43453989	-	ENSG00000178922.16	HYI	hydroxypyruvate isomerase (putative)	protein_coding	EH38E1342497
chr1	43453926	43456995	+	ENSG00000229348.1	HYI-AS1	HYI antisense RNA 1	antisense	EH38E1342497
chr1	43650157	43705515	+	ENSG00000066135.12	KDM4A	lysine demethylase 4A	protein_coding	EH38E1342670
chr1	43699764	43708138	-	ENSG00000236200.5	KDM4A-AS1	KDM4A antisense RNA 1	antisense	EH38E1342714
chr1	43705823	43931165	+	ENSG00000126091.19	ST3GAL3	ST3 beta-galactoside alpha-2,3-sialyltransferase 3	protein_coding	EH38E1342714
chr1	43944369	43946551	-	ENSG00000237950.1	RP11-7O11.3	---	antisense	EH38E1342938;EH38E1342939
chr1	43946938	43968022	+	ENSG00000117408.10	IPO13	importin 13	protein_coding	EH38E1342940
chr1	43969999	43973369	+	ENSG00000132768.13	DPH2	diphthamide biosynthesis 2	protein_coding	EH38E1342959
chr1	43974486	43978295	+	ENSG00000117410.13	ATP6V0B	ATPase H+ transporting V0 subunit b	protein_coding	EH38E1342966;EH38E1342967;EH38E1342967;EH38E1342967
chr1	43991358	43996528	+	ENSG00000159214.12	CCDC24	coiled-coil domain containing 24	protein_coding	EH38E1342992
chr1	44213454	44220681	+	ENSG00000178028.13	DMAP1	DNA methyltransferase 1 associated protein 1	protein_coding	EH38E1343118
chr1	44221069	44355260	-	ENSG00000117419.14	ERI3	ERI1 exoribonuclease family member 3	protein_coding	EH38E1343271
chr1	44635237	44674555	-	ENSG00000126106.13	TMEM53	transmembrane protein 53	protein_coding	EH38E1343553
chr1	44674691	44725591	+	ENSG00000198520.10	C1orf228	---	protein_coding	EH38E1343553
chr1	44739817	44767767	+	ENSG00000142945.12	KIF2C	kinesin family member 2C	protein_coding	EH38E1343618
chr1	44775250	44778779	+	ENSG00000142937.11	RPS8	ribosomal protein S8	protein_coding	EH38E1343631
chr1	44800224	44805990	+	ENSG00000173846.12	PLK3	polo like kinase 3	protein_coding	EH38E1343667
chr1	44819882	44819997	-	ENSG00000202444.1	RNU5E-6P	RNA, U5E small nuclear 6, pseudogene	snRNA	EH38E1343707
chr1	44850521	44986722	-	ENSG00000070785.16	EIF2B3	eukaryotic translation initiation factor 2B subunit gamma	protein_coding	EH38E1343803
chr1	45002539	45011329	-	ENSG00000126107.14	HECTD3	HECT domain E3 ubiquitin protein ligase 3	protein_coding	EH38E1343813
chr1	45012146	45015575	+	ENSG00000126088.12	UROD	uroporphyrinogen decarboxylase	protein_coding	EH38E1343815
chr1	45303909	45305619	+	ENSG00000281912.1	LINC01144	long intergenic non-protein coding RNA 1144	lincRNA	EH38E1343913
chr1	45329162	45340470	-	ENSG00000132781.17	MUTYH	mutY DNA glycosylase	protein_coding	EH38E1343948;EH38E1343949;EH38E1343949;EH38E1343949;EH38E1343949;EH38E1343949
chr1	45339669	45343975	+	ENSG00000132773.11	TOE1	target of EGR1, exonuclease	protein_coding	EH38E1343947
chr1	45500052	45513382	+	ENSG00000132763.14	MMACHC	metabolism of cobalamin associated C	protein_coding	EH38E1344040
chr1	45511035	45523047	-	ENSG00000117450.13	PRDX1	peroxiredoxin 1	protein_coding	EH38E1344068
chr1	45550542	45570049	+	ENSG00000117448.13	AKR1A1	aldo-keto reductase family 1 member A1	protein_coding	EH38E1344088;EH38E1344089
chr1	45583845	45618904	+	ENSG00000132780.16	NASP	nuclear autoantigenic sperm protein	protein_coding	EH38E1344118
chr1	45627303	45688113	-	ENSG00000159592.10	GPBP1L1	GC-rich promoter binding protein 1 like 1	protein_coding	EH38E1344194
chr1	45687213	45694443	+	ENSG00000159596.6	TMEM69	transmembrane protein 69	protein_coding	EH38E1344196
chr1	45694323	45750650	-	ENSG00000197429.10	IPP	intracisternal A particle-promoted polypeptide	protein_coding	EH38E1344215
chr1	45786986	46036124	+	ENSG00000086015.20	MAST2	microtubule associated serine/threonine kinase 2	protein_coding	EH38E1344240
chr1	46040139	46133036	-	ENSG00000117461.14	PIK3R3	phosphoinositide-3-kinase regulatory subunit 3	protein_coding	EH38E1344458;EH38E1344459
chr1	46247687	46278473	+	ENSG00000085999.11	RAD54L	RAD54 like	protein_coding	EH38E1344563
chr1	46261195	46303608	-	ENSG00000132128.16	LRRC41	leucine rich repeat containing 41	protein_coding	EH38E1344586;EH38E1344603;EH38E1344603;EH38E1344604
chr1	46303630	46316776	+	ENSG00000173660.11	UQCRH	ubiquinol-cytochrome c reductase hinge protein	protein_coding	EH38E1344604
chr1	46340176	46365152	+	ENSG00000117481.10	NSUN4	NOP2/Sun RNA methyltransferase 4	protein_coding	EH38E1344640;EH38E1344643;EH38E1344645
chr1	46557407	46616843	-	ENSG00000079277.19	MKNK1	MAPK interacting serine/threonine kinase 1	protein_coding	EH38E1344832;EH38E1344842;EH38E1344842;EH38E1344842;EH38E1344842
chr1	47096652	47179271	-	ENSG00000225506.2	CYP4A22-AS1	CYP4A22 antisense RNA 1	lincRNA	EH38E1345070
chr1	47179249	47180339	+	ENSG00000224805.2	LINC00853	long intergenic non-protein coding RNA 853	antisense	EH38E1345070
chr1	47333796	47378839	+	ENSG00000162368.13	CMPK1	cytidine/uridine monophosphate kinase 1	protein_coding	EH38E1345198
chr1	48295371	48472208	-	ENSG00000132122.11	SPATA6	spermatogenesis associated 6	protein_coding	EH38E1345867;EH38E1345868;EH38E1345868
chr1	50437027	50960263	-	ENSG00000185104.19	FAF1	Fas associated factor 1	protein_coding	EH38E1346635
chr1	50960744	50974633	+	ENSG00000123080.10	CDKN2C	cyclin dependent kinase inhibitor 2C	protein_coding	EH38E1346636;EH38E1346643
chr1	51236270	51273455	+	ENSG00000123091.4	RNF11	ring finger protein 11	protein_coding	EH38E1346774
chr1	51354262	51519328	-	ENSG00000085832.16	EPS15	epidermal growth factor receptor pathway substrate 15	protein_coding	EH38E1346974
chr1	51577178	51798427	+	ENSG00000117859.18	OSBPL9	oxysterol binding protein like 9	protein_coding	EH38E1347030;EH38E1347050;EH38E1347050;EH38E1347050;EH38E1347152;EH38E1347152;EH38E1347153
chr1	51789190	51878937	-	ENSG00000078618.19	NRD1	---	protein_coding	EH38E1347244
chr1	52020130	52056171	-	ENSG00000117862.11	TXNDC12	thioredoxin domain containing 12	protein_coding	EH38E1347374;EH38E1347377
chr1	52032102	52033816	-	ENSG00000198841.3	KTI12	KTI12 chromatin associated homolog	protein_coding	EH38E1347365
chr1	52056124	52090716	+	ENSG00000134717.17	BTF3L4	basic transcription factor 3 like 4	protein_coding	EH38E1347377
chr1	52345722	52366193	-	ENSG00000154222.14	CC2D1B	coiled-coil and C2 domain containing 1B	protein_coding	EH38E1347520
chr1	52372828	52404459	-	ENSG00000085840.12	ORC1	origin recognition complex subunit 1	protein_coding	EH38E1347535
chr1	52404563	52420839	+	ENSG00000134748.12	PRPF38A	pre-mRNA processing factor 38A	protein_coding	EH38E1347535
chr1	52408281	52553487	-	ENSG00000134744.13	ZCCHC11	---	protein_coding	EH38E1347597
chr1	52684450	52698366	-	ENSG00000162377.5	COA7	cytochrome c oxidase assembly factor 7 (putative)	protein_coding	EH38E1347702
chr1	52726466	52827342	+	ENSG00000162378.12	ZYG11B	zyg-11 family member B, cell cycle regulator	protein_coding	EH38E1347714
chr1	52927228	53051703	+	ENSG00000116171.16	SCP2	sterol carrier protein 2	protein_coding	EH38E1347829;EH38E1347860;EH38E1347860;EH38E1347860;EH38E1347860
chr1	53214098	53220617	-	ENSG00000162384.13	C1orf123	---	protein_coding	EH38E1348043
chr1	53220662	53224253	+	ENSG00000259818.1	RP5-1024G6.7	---	antisense	EH38E1348043
chr1	53226891	53238610	-	ENSG00000162385.10	MAGOH	mago homolog, exon junction complex subunit	protein_coding	EH38E1348049
chr1	53238609	53242783	+	ENSG00000226754.1	RP5-1024G6.5	---	antisense	EH38E1348049
chr1	53851718	53889834	-	ENSG00000058799.13	YIPF1	Yip1 domain family member 1	protein_coding	EH38E1348523
chr1	53916573	53945929	-	ENSG00000081870.11	HSPB11	heat shock protein family B (small) member 11	protein_coding	EH38E1348577
chr1	53946076	53968168	+	ENSG00000116212.14	LRRC42	leucine rich repeat containing 42	protein_coding	EH38E1348578
chr1	54026680	54053504	-	ENSG00000116209.11	TMEM59	transmembrane protein 59	protein_coding	EH38E1348644;EH38E1348649;EH38E1348650;EH38E1348650
chr1	54141223	54200073	-	ENSG00000256407.1	RP11-446E24.4	---	protein_coding	EH38E1348728
chr1	54184040	54225464	+	ENSG00000116221.15	MRPL37	mitochondrial ribosomal protein L37	protein_coding	EH38E1348728
chr1	54225431	54413479	-	ENSG00000157216.15	SSBP3	single stranded DNA binding protein 3	protein_coding	EH38E1348983;EH38E1348986;EH38E1348986
chr1	54715821	54742657	+	ENSG00000243725.6	TTC4	tetratricopeptide repeat domain 4	protein_coding	EH38E1349200
chr1	54756897	54764514	-	ENSG00000162396.5	PARS2	prolyl-tRNA synthetase 2, mitochondrial	protein_coding	EH38E1349221
chr1	54849632	54887218	-	ENSG00000116133.11	DHCR24	24-dehydrocholesterol reductase	protein_coding	EH38E1349335
chr1	58415383	58546802	-	ENSG00000162600.11	OMA1	OMA1 zinc metallopeptidase	protein_coding	EH38E1351438
chr1	58654738	58700092	-	ENSG00000162601.9	MYSM1	Myb like, SWIRM and MPN domains 1	protein_coding	EH38E1351544
chr1	58780787	58784327	-	ENSG00000177606.6	JUN	Jun proto-oncogene, AP-1 transcription factor subunit	protein_coding	EH38E1351623
chr1	58785159	58899594	+	ENSG00000234807.5	LINC01135	long intergenic non-protein coding RNA 1135	lincRNA	EH38E1351625
chr1	58882867	58903747	-	ENSG00000232453.6	RP4-794H19.1	---	lincRNA	EH38E1351745
chr1	59296637	59810647	+	ENSG00000172456.17	FGGY	FGGY carbohydrate kinase domain containing	protein_coding	EH38E1352064;EH38E1352075
chr1	60865258	61462793	+	ENSG00000162599.15	NFIA	nuclear factor I A	protein_coding	EH38E1352872;EH38E1353071;EH38E1353083;EH38E1353085;EH38E1353085;EH38E1353085;EH38E1353085;EH38E1353425
chr1	61681045	61725423	-	ENSG00000162604.12	TM2D1	TM2 domain containing 1	protein_coding	EH38E1353612;EH38E1353613;EH38E1353613
chr1	62436296	62451804	+	ENSG00000162607.12	USP1	ubiquitin specific peptidase 1	protein_coding	EH38E1354001;EH38E1354002
chr1	62784134	62865513	+	ENSG00000125703.14	ATG4C	autophagy related 4C cysteine peptidase	protein_coding	EH38E1354159
chr1	63367589	63438562	+	ENSG00000088035.15	ALG6	ALG6 alpha-1,3-glucosyltransferase	protein_coding	EH38E1354367
chr1	63440769	63593721	-	ENSG00000142856.16	ITGB3BP	integrin subunit beta 3 binding protein	protein_coding	EH38E1354404
chr1	63523371	63572693	+	ENSG00000203965.12	EFCAB7	EF-hand calcium binding domain 7	protein_coding	EH38E1354404
chr1	63593275	63660245	+	ENSG00000079739.15	PGM1	phosphoglucomutase 1	protein_coding	EH38E1354433;EH38E1354434;EH38E1354460
chr1	64833228	64966504	-	ENSG00000162434.11	JAK1	Janus kinase 1	protein_coding	EH38E1355482
chr1	65066626	65067737	-	ENSG00000231485.1	RP4-535B20.1	---	lincRNA	EH38E1355558
chr1	65420586	65436007	+	ENSG00000213625.8	LEPROT	leptin receptor overlapping transcript	protein_coding	EH38E1355811
chr1	65420651	65641559	+	ENSG00000116678.18	LEPR	leptin receptor	protein_coding	EH38E1355811;EH38E1355889;EH38E1355889
chr1	66812884	66924887	-	ENSG00000152763.16	WDR78	---	protein_coding	EH38E1356652
chr1	66924894	66988619	+	ENSG00000198160.14	MIER1	MIER1 transcriptional regulator	protein_coding	EH38E1356652;EH38E1356663;EH38E1356663
chr1	67407809	67430415	-	ENSG00000142864.14	SERBP1	SERPINE1 mRNA binding protein 1	protein_coding	EH38E1356956
chr1	67685060	67688338	+	ENSG00000116717.11	GADD45A	growth arrest and DNA damage inducible alpha	protein_coding	EH38E1357169
chr1	68474151	68497221	-	ENSG00000024526.16	DEPDC1	DEP domain containing 1	protein_coding	EH38E1357733
chr1	70144804	70205620	-	ENSG00000066557.5	LRRC40	leucine rich repeat containing 40	protein_coding	EH38E1358150
chr1	70205681	70253052	+	ENSG00000116754.13	SRSF11	serine and arginine rich splicing factor 11	protein_coding	EH38E1358150
chr1	70260587	70354734	-	ENSG00000118454.12	ANKRD13C	ankyrin repeat domain 13C	protein_coding	EH38E1358218
chr1	70354804	70385339	+	ENSG00000197568.13	HHLA3	HERV-H LTR-associating 3	protein_coding	EH38E1358218
chr1	70411217	70439851	+	ENSG00000116761.11	CTH	cystathionine gamma-lyase	protein_coding	EH38E1358245;EH38E1358246
chr1	71063290	71081297	-	ENSG00000132485.12	ZRANB2	zinc finger RANBP2-type containing 2	protein_coding	EH38E1358539;EH38E1358540;EH38E1358540
chr1	71081323	71489976	+	ENSG00000229956.10	ZRANB2-AS2	ZRANB2 antisense RNA 2 (head to head)	processed_transcript	EH38E1358540;EH38E1358626;EH38E1358626
chr1	74026014	74198187	-	ENSG00000162620.15	LRRIQ3	leucine rich repeats and IQ motif containing 3	protein_coding	EH38E1359223
chr1	74198211	74234086	+	ENSG00000254685.6	FPGT	fucose-1-phosphate guanylyltransferase	protein_coding	EH38E1359223
chr1	74198234	74543982	+	ENSG00000259030.6	FPGT-TNNI3K	FPGT-TNNI3K readthrough	protein_coding	EH38E1359223
chr1	74705481	74733408	-	ENSG00000116791.13	CRYZ	crystallin zeta	protein_coding	EH38E1359429
chr1	74733151	74766678	+	ENSG00000162623.15	TYW3	tRNA-yW synthesizing protein 3 homolog	protein_coding	EH38E1359429
chr1	75724346	75787575	+	ENSG00000117054.13	ACADM	acyl-CoA dehydrogenase medium chain	protein_coding	EH38E1359719;EH38E1359720;EH38E1359720
chr1	75786196	75795079	+	ENSG00000137955.15	RABGGTB	Rab geranylgeranyltransferase subunit beta	protein_coding	EH38E1359744
chr1	77088989	77219430	-	ENSG00000142892.14	PIGK	phosphatidylinositol glycan anchor biosynthesis class K	protein_coding	EH38E1360372
chr1	77562415	77683419	-	ENSG00000036549.12	ZZZ3	zinc finger ZZ-type containing 3	protein_coding	EH38E1360644;EH38E1360646
chr1	77695986	77759852	-	ENSG00000077254.14	USP33	ubiquitin specific peptidase 33	protein_coding	EH38E1360686
chr1	77779623	77879539	+	ENSG00000180488.14	FAM73A	---	protein_coding	EH38E1360694
chr1	77944054	77979110	-	ENSG00000162613.16	FUBP1	far upstream element binding protein 1	protein_coding	EH38E1360810
chr1	77979174	78017964	+	ENSG00000162616.8	DNAJB4	DnaJ heat shock protein family (Hsp40) member B4	protein_coding	EH38E1360836
chr1	84479258	84497790	+	ENSG00000117133.10	RPF1	ribosome production factor 1 homolog	protein_coding	EH38E1363196
chr1	84498324	84506565	-	ENSG00000174021.10	GNG5	G protein subunit gamma 5	protein_coding	EH38E1363218
chr1	84506290	84566194	+	ENSG00000122432.16	SPATA1	spermatogenesis associated 1	transcribed_unprocessed_pseudogene	EH38E1363217;EH38E1363229
chr1	84549605	84574480	-	ENSG00000117151.12	CTBS	chitobiase	protein_coding	EH38E1363243
chr1	84643706	84690803	-	ENSG00000117155.16	SSX2IP	SSX family member 2 interacting protein	protein_coding	EH38E1363309;EH38E1363310;EH38E1363310;EH38E1363310
chr1	84999146	85133138	+	ENSG00000162643.12	WDR63	---	protein_coding	EH38E1363547;EH38E1363574;EH38E1363574
chr1	85249952	85259672	-	ENSG00000162642.13	C1orf52	chromosome 1 open reading frame 52	protein_coding	EH38E1363691
chr1	85276714	85448124	+	ENSG00000223653.5	RP11-131L23.1	---	antisense	EH38E1363705
chr1	85649422	85708433	-	ENSG00000117174.10	ZNHIT6	zinc finger HIT-type containing 6	protein_coding	EH38E1364079
chr1	86346823	86396342	-	ENSG00000122417.15	ODF2L	outer dense fiber of sperm tails 2 like	protein_coding	EH38E1364301;EH38E1364303;EH38E1364303;EH38E1364303;EH38E1364303;EH38E1364303
chr1	86703501	86704462	-	ENSG00000261737.1	RP4-612B15.3	---	antisense	EH38E1364427
chr1	86704569	86748184	+	ENSG00000097033.14	SH3GLB1	SH3 domain containing GRB2 like, endophilin B1	protein_coding	EH38E1364427;EH38E1364428
chr1	86862444	86914424	-	ENSG00000183291.15	SEP15	---	protein_coding	EH38E1364565;EH38E1364566;EH38E1364566;EH38E1364566
chr1	87129764	87169198	+	ENSG00000267272.5	LINC01140	long intergenic non-protein coding RNA 1140	lincRNA	EH38E1364707;EH38E1364708;EH38E1364710;EH38E1364710;EH38E1364710
chr1	87328467	87348923	+	ENSG00000143013.12	LMO4	LIM domain only 4	protein_coding	EH38E1364865;EH38E1364875
chr1	88684221	88836255	+	ENSG00000065243.18	PKN2	protein kinase N2	protein_coding	EH38E1365503;EH38E1365504;EH38E1365504
chr1	88852931	88891944	-	ENSG00000137947.11	GTF2B	general transcription factor IIB	protein_coding	EH38E1365603
chr1	88935772	88992953	-	ENSG00000137944.16	CCBL2	---	protein_coding	EH38E1365653
chr1	88979455	88992960	-	ENSG00000213516.9	RBMXL1	RBMX like 1	protein_coding	EH38E1365653
chr1	89524835	89597864	+	ENSG00000197147.12	LRRC8B	leucine rich repeat containing 8 VRAC subunit B	protein_coding	EH38E1365901
chr1	89820173	89820868	-	ENSG00000272931.1	RP5-943J3.2	---	lincRNA	EH38E1366179
chr1	89821013	89936611	+	ENSG00000171492.14	LRRC8D	leucine rich repeat containing 8 VRAC subunit D	protein_coding	EH38E1366179;EH38E1366181
chr1	89995111	90035531	+	ENSG00000162664.16	ZNF326	zinc finger protein 326	protein_coding	EH38E1366371
chr1	90915297	91022272	-	ENSG00000122482.20	ZNF644	zinc finger protein 644	protein_coding	EH38E1366771;EH38E1366773;EH38E1366773
chr1	91500892	91525764	+	ENSG00000097046.12	CDC7	cell division cycle 7	protein_coding	EH38E1366914;EH38E1366915
chr1	92080304	92147836	+	ENSG00000189195.9	BTBD8	BTB domain containing 8	protein_coding	EH38E1367417
chr1	92246401	92298987	-	ENSG00000174842.16	GLMN	glomulin, FKBP associated protein	protein_coding	EH38E1367473
chr1	92298964	92402056	+	ENSG00000122484.8	RPAP2	RNA polymerase II associated protein 2	protein_coding	EH38E1367473
chr1	92832024	92841924	+	ENSG00000122406.12	RPL5	ribosomal protein L5	protein_coding	EH38E1367732
chr1	93079234	93139081	+	ENSG00000143033.17	MTF2	metal response element binding transcription factor 2	protein_coding	EH38E1367949
chr1	93149741	93180728	-	ENSG00000117500.12	TMED5	transmembrane p24 trafficking protein 5	protein_coding	EH38E1368000;EH38E1368001
chr1	93262185	93346025	-	ENSG00000223745.7	RP4-717I23.3	---	processed_transcript	EH38E1368066
chr1	93345887	93369498	+	ENSG00000117505.12	DR1	down-regulator of transcription 1	protein_coding	EH38E1368066
chr1	93847173	93848939	+	ENSG00000260464.1	RP4-561L24.3	---	lincRNA	EH38E1368545
chr1	93866282	93879918	-	ENSG00000067334.13	DNTTIP2	deoxynucleotidyltransferase terminal interacting protein 2	protein_coding	EH38E1368559
chr1	93885204	93909456	-	ENSG00000023909.9	GCLM	glutamate-cysteine ligase modifier subunit	protein_coding	EH38E1368580
chr1	94418454	94518666	+	ENSG00000117528.11	ABCD3	ATP binding cassette subfamily D member 3	protein_coding	EH38E1369002
chr1	94974406	95072945	-	ENSG00000172339.9	ALG14	ALG14 UDP-N-acetylglucosaminyltransferase subunit	protein_coding	EH38E1369622
chr1	95163218	95233982	-	ENSG00000226026.5	RP11-57H12.3	---	antisense	EH38E1369717
chr1	95234154	95247225	+	ENSG00000122481.16	RWDD3	RWD domain containing 3	protein_coding	EH38E1369717
chr1	96721664	96823738	+	ENSG00000117569.18	PTBP2	polypyrimidine tract binding protein 2	protein_coding	EH38E1370199
chr1	97077742	97921049	-	ENSG00000188641.12	DPYD	dihydropyrimidine dehydrogenase	protein_coding	EH38E1370612
chr1	99850083	99924023	+	ENSG00000162688.15	AGL	amylo-alpha-1, 6-glucosidase, 4-alpha-glucanotransferase	protein_coding	EH38E1371393;EH38E1371394;EH38E1371394;EH38E1371394;EH38E1371396
chr1	99968382	99969864	-	ENSG00000228084.1	RP5-884G6.2	---	antisense	EH38E1371437
chr1	99969788	100026979	+	ENSG00000117620.12	SLC35A3	solute carrier family 35 member A3	protein_coding	EH38E1371437;EH38E1371439
chr1	100038096	100083377	+	ENSG00000156875.13	HIAT1	---	protein_coding	EH38E1371465
chr1	100083562	100132955	-	ENSG00000156876.9	SASS6	SAS-6 centriolar assembly protein	protein_coding	EH38E1371516
chr1	100133149	100150497	+	ENSG00000122435.9	TRMT13	tRNA methyltransferase 13 homolog	protein_coding	EH38E1371516
chr1	100186918	100249834	-	ENSG00000137992.14	DBT	dihydrolipoamide branched chain transacylase E2	protein_coding	EH38E1371574
chr1	100264008	100266120	-	ENSG00000224616.1	RTCA-AS1	RTCA antisense RNA 1	antisense	EH38E1371584
chr1	100266206	100292769	+	ENSG00000137996.12	RTCA	RNA 3'-terminal phosphate cyclase	protein_coding	EH38E1371584
chr1	100345024	100520277	+	ENSG00000079335.18	CDC14A	cell division cycle 14A	protein_coding	EH38E1371638;EH38E1371639
chr1	100872371	100895998	-	ENSG00000162694.13	EXTL2	exostosin like glycosyltransferase 2	protein_coding	EH38E1371968;EH38E1371969;EH38E1371972
chr1	100894927	100895356	+	ENSG00000273204.1	RP4-549L20.3	---	antisense	EH38E1371968
chr1	100896075	100981753	+	ENSG00000162695.11	SLC30A7	solute carrier family 30 member 7	protein_coding	EH38E1371972
chr1	100989622	101026088	-	ENSG00000117543.19	DPH5	diphthamide biosynthesis 5	protein_coding	EH38E1372062
chr1	101025877	101087268	+	ENSG00000233184.6	RP11-421L21.3	---	antisense	EH38E1372062
chr1	103525690	103555239	+	ENSG00000185946.15	RNPC3	RNA binding region (RNP1, RRM) containing 3	protein_coding	EH38E1372876;EH38E1372877
chr1	107056678	107059294	+	ENSG00000198890.7	PRMT6	protein arginine methyltransferase 6	protein_coding	EH38E1373399
chr1	108134035	108200849	-	ENSG00000085491.15	SLC25A24	solute carrier family 25 member 24	protein_coding	EH38E1374092;EH38E1374094
chr1	108560088	108644900	+	ENSG00000162636.15	FAM102B	family with sequence similarity 102 member B	protein_coding	EH38E1374151
chr1	108692322	108701803	+	ENSG00000134186.11	PRPF38B	pre-mRNA processing factor 38B	protein_coding	EH38E1374239
chr1	108746673	108809526	+	ENSG00000116266.10	STXBP3	syntaxin binding protein 3	protein_coding	EH38E1374282
chr1	108837659	108963484	-	ENSG00000274068.1	RP11-475E11.9	---	protein_coding	EH38E1374404
chr1	108875349	108934545	+	ENSG00000121957.12	GPSM2	G protein signaling modulator 2	protein_coding	EH38E1374364
chr1	108929507	108963457	-	ENSG00000121940.15	CLCC1	chloride channel CLIC like 1	protein_coding	EH38E1374404
chr1	108970213	109042113	-	ENSG00000085433.15	WDR47	WD repeat domain 47	protein_coding	EH38E1374435
chr1	109062485	109076002	-	ENSG00000197780.9	TAF13	TATA-box binding protein associated factor 13	protein_coding	EH38E1374454
chr1	109087970	109090858	-	ENSG00000273382.1	RP5-1065J22.8	---	antisense	EH38E1374468
chr1	109100192	109100612	+	ENSG00000278249.1	SCARNA2	small Cajal body-specific RNA 2	scaRNA	EH38E1374479
chr1	109100192	109100619	+	ENSG00000270066.3	SCARNA2	small Cajal body-specific RNA 2	lincRNA	EH38E1374479
chr1	109105950	109113857	-	ENSG00000179902.12	C1orf194	chromosome 1 open reading frame 194	protein_coding	EH38E1374491;EH38E1374493
chr1	109213917	109238169	+	ENSG00000031698.12	SARS	---	protein_coding	EH38E1374579
chr1	109279555	109283186	-	ENSG00000134222.16	PSRC1	proline and serine rich coiled-coil 1	protein_coding	EH38E1374657
chr1	109483478	109492804	+	ENSG00000162650.15	ATXN7L2	ataxin 7 like 2	protein_coding	EH38E1374820
chr1	109494051	109502932	+	ENSG00000174151.14	CYB561D1	cytochrome b561 family member D1	protein_coding	EH38E1374835
chr1	109548610	109618321	+	ENSG00000065135.8	GNAI3	G protein subunit alpha i3	protein_coding	EH38E1374893
chr1	109616103	109632051	+	ENSG00000116337.15	AMPD2	adenosine monophosphate deaminase 2	protein_coding	EH38E1374954;EH38E1374957;EH38E1374958;EH38E1374963
chr1	109984685	110023741	+	ENSG00000168710.17	AHCYL1	adenosylhomocysteinase like 1	protein_coding	EH38E1375333;EH38E1375361
chr1	110031576	110074641	+	ENSG00000143093.14	STRIP1	striatin interacting protein 1	protein_coding	EH38E1375387
chr1	110286374	110339171	-	ENSG00000227963.1	RP5-1074L1.1	---	antisense	EH38E1375661
chr1	110338505	110346681	+	ENSG00000162775.14	RBM15	RNA binding motif protein 15	protein_coding	EH38E1375659;EH38E1375661;EH38E1375661;EH38E1375661
chr1	110347115	110443817	+	ENSG00000224699.8	LAMTOR5-AS1	LAMTOR5 antisense RNA 1	processed_transcript	EH38E1375719
chr1	110401248	110407942	-	ENSG00000134248.13	LAMTOR5	late endosomal/lysosomal adaptor, MAPK and MTOR activator 5	protein_coding	EH38E1375719
chr1	110947184	110964079	-	ENSG00000121931.15	LRIF1	ligand dependent nuclear receptor interacting factor 1	protein_coding	EH38E1376043
chr1	111117332	111140216	-	ENSG00000156171.14	DRAM2	DNA damage regulated autophagy modulator 2	protein_coding	EH38E1376105
chr1	111139626	111185102	+	ENSG00000134255.13	CEPT1	choline/ethanolamine phosphotransferase 1	protein_coding	EH38E1376103;EH38E1376105
chr1	111346287	111353013	+	ENSG00000173947.13	PIFO	primary cilia formation	protein_coding	EH38E1376280;EH38E1376281
chr1	111439889	111449376	-	ENSG00000116455.13	WDR77	WD repeat domain 77	protein_coding	EH38E1376346
chr1	111448863	111462773	+	ENSG00000116459.10	ATP5F1	---	protein_coding	EH38E1376344;EH38E1376346
chr1	111542217	111716691	+	ENSG00000116473.14	RAP1A	RAP1A, member of RAS oncogene family	protein_coding	EH38E1376435;EH38E1376501
chr1	111680629	111755824	-	ENSG00000197852.9	FAM212B	---	protein_coding	EH38E1376605;EH38E1376630
chr1	112396180	112463456	+	ENSG00000143079.14	CTTNBP2NL	CTTNBP2 N-terminal like	protein_coding	EH38E1376923
chr1	112466540	112530165	+	ENSG00000134245.17	WNT2B	Wnt family member 2B	protein_coding	EH38E1376996;EH38E1377020
chr1	112523517	112620825	-	ENSG00000007341.18	ST7L	suppression of tumorigenicity 7 like	protein_coding	EH38E1377101;EH38E1377102;EH38E1377102;EH38E1377102;EH38E1377102;EH38E1377103
chr1	112619172	112671619	+	ENSG00000116489.12	CAPZA1	capping actin protein of muscle Z-line subunit alpha 1	protein_coding	EH38E1377102
chr1	112673140	112700746	+	ENSG00000155363.18	MOV10	Mov10 RISC complex RNA helicase	protein_coding	EH38E1377143
chr1	112701105	112707434	-	ENSG00000155366.16	RHOC	ras homolog family member C	protein_coding	EH38E1377177;EH38E1377178;EH38E1377178;EH38E1377178;EH38E1377178;EH38E1377179;EH38E1377179
chr1	112709993	112715477	-	ENSG00000155367.15	PPM1J	protein phosphatase, Mg2+/Mn2+ dependent 1J	protein_coding	EH38E1377193
chr1	112911846	112957013	-	ENSG00000155380.11	SLC16A1	solute carrier family 16 member 1	protein_coding	EH38E1377383
chr1	113011686	113073105	-	ENSG00000238198.1	RP11-31F15.2	---	lincRNA	EH38E1377470
chr1	113696830	113759489	-	ENSG00000116793.15	PHTF1	putative homeodomain transcription factor 1	protein_coding	EH38E1377801;EH38E1377802;EH38E1377802;EH38E1377802
chr1	113761831	113812476	-	ENSG00000081019.13	RSBN1	round spermatid basic protein 1	protein_coding	EH38E1377855
chr1	113812378	113829171	+	ENSG00000231128.5	RP5-1073O3.2	---	antisense	EH38E1377855
chr1	113894747	113905201	-	ENSG00000134262.12	AP4B1	adaptor related protein complex 4 subunit beta 1	protein_coding	EH38E1377915
chr1	113905140	113914086	+	ENSG00000118655.4	DCLRE1B	DNA cross-link repair 1B	protein_coding	EH38E1377915
chr1	113929191	113977869	+	ENSG00000163349.21	HIPK1	homeodomain interacting protein kinase 1	protein_coding	EH38E1377929;EH38E1377930
chr1	114392776	114511160	-	ENSG00000197323.10	TRIM33	tripartite motif containing 33	protein_coding	EH38E1378299
chr1	114567556	114581639	-	ENSG00000116752.5	BCAS2	BCAS2 pre-mRNA processing factor	protein_coding	EH38E1378339
chr1	114582847	114670422	-	ENSG00000175984.14	DENND2C	DENN domain containing 2C	protein_coding	EH38E1378370
chr1	114704468	114716894	-	ENSG00000213281.4	NRAS	NRAS proto-oncogene, GTPase	protein_coding	EH38E1378398
chr1	114716912	114758676	-	ENSG00000009307.15	CSDE1	cold shock domain containing E1	protein_coding	EH38E1378432
chr1	114769478	114780685	-	ENSG00000052723.11	SIKE1	suppressor of IKBKE 1	protein_coding	EH38E1378441
chr1	116372667	116410261	+	ENSG00000163399.15	ATP1A1	ATPase Na+/K+ transporting subunit alpha 1	protein_coding	EH38E1379454;EH38E1379456
chr1	116392246	116418622	-	ENSG00000203865.9	ATP1A1-AS1	ATP1A1 antisense RNA 1	processed_transcript	EH38E1379529
chr1	116514534	116571039	-	ENSG00000116815.15	CD58	CD58 molecule	protein_coding	EH38E1379704
chr1	117060302	117107453	+	ENSG00000116830.11	TTF2	transcription termination factor 2	protein_coding	EH38E1380195
chr1	117111059	117122587	-	ENSG00000134253.9	TRIM45	tripartite motif containing 45	protein_coding	EH38E1380249;EH38E1380251
chr1	117367448	117528872	+	ENSG00000198162.12	MAN1A2	mannosidase alpha class 1A member 2	protein_coding	EH38E1380410
chr1	117596831	117605770	-	ENSG00000236866.5	AL157902.3	---	antisense	EH38E1380515;EH38E1380516
chr1	117605933	117628372	+	ENSG00000183508.4	FAM46C	---	protein_coding	EH38E1380516
chr1	117863484	117929630	-	ENSG00000196505.10	GDAP2	ganglioside induced differentiation associated protein 2	protein_coding	EH38E1380768
chr1	117929719	117966542	+	ENSG00000065183.15	WDR3	WD repeat domain 3	protein_coding	EH38E1380768
chr1	119031215	119140671	-	ENSG00000116874.11	WARS2	tryptophanyl tRNA synthetase 2, mitochondrial	protein_coding	EH38E1381244
chr1	119140395	119275973	+	ENSG00000231365.5	RP11-418J17.1	---	antisense	EH38E1381243;EH38E1381244;EH38E1381244
chr1	120150897	120176515	-	ENSG00000265808.3	SEC22B	SEC22 homolog B, vesicle trafficking protein	protein_coding	EH38E1381800
chr1	121184809	121392822	+	ENSG00000171943.11	SRGAP2C	SLIT-ROBO Rho GTPase activating protein 2C	protein_coding	EH38E1381861
chr1	144412575	144412740	+	ENSG00000207205.1	RNVU1-15	RNA, variant U1 small nuclear 15	snRNA	EH38E1382006
chr1	145281115	145281279	+	ENSG00000207501.1	RNVU1-14	RNA, variant U1 small nuclear 14	snRNA	EH38E1382036
chr1	145281115	145281462	+	ENSG00000276216.1	CH17-373J23.1	---	lincRNA	EH38E1382036
chr1	145607989	145670648	+	ENSG00000117262.18	GPR89A	G protein-coupled receptor 89A	protein_coding	EH38E1382066
chr1	145738867	145824077	-	ENSG00000265491.4	RNF115	ring finger protein 115	protein_coding	EH38E1382156
chr1	145824087	145842505	+	ENSG00000186141.8	POLR3C	RNA polymerase III subunit C	protein_coding	EH38E1382156
chr1	145845628	145848953	+	ENSG00000186364.11	NUDT17	nudix hydrolase 17	protein_coding	EH38E1382171
chr1	145848521	145859836	-	ENSG00000131788.15	PIAS3	protein inhibitor of activated STAT 3	protein_coding	EH38E1382182
chr1	145911349	145918837	-	ENSG00000131779.10	PEX11B	peroxisomal biogenesis factor 11 beta	protein_coding	EH38E1382225
chr1	145917713	145927678	-	ENSG00000265241.6	RBM8A	RNA binding motif protein 8A	protein_coding	EH38E1382233
chr1	145926589	145959179	+	ENSG00000234222.6	RP11-315I20.1	---	antisense	EH38E1382231;EH38E1382233;EH38E1382233
chr1	145927257	145977811	+	ENSG00000280778.1	CH17-270A2.2	---	protein_coding	EH38E1382232
chr1	145933422	145958001	-	ENSG00000271601.3	LIX1L	limb and CNS expressed 1 like	protein_coding	EH38E1382260
chr1	145959441	145964582	-	ENSG00000272031.2	ANKRD34A	ankyrin repeat domain 34A	protein_coding	EH38E1382275
chr1	145964701	145978848	+	ENSG00000121851.12	POLR3GL	RNA polymerase III subunit GL	protein_coding	EH38E1382275
chr1	145992434	145996600	-	ENSG00000265972.5	TXNIP	thioredoxin interacting protein	protein_coding	EH38E1382322;EH38E1382324
chr1	146052565	146061948	+	ENSG00000233396.7	RP11-458D21.1	---	lincRNA	EH38E1382385
chr1	146377103	146377184	-	ENSG00000277573.1	AC245407.1	---	miRNA	EH38E1382391
chr1	147155105	147172550	-	ENSG00000131791.7	PRKAB2	protein kinase AMP-activated non-catalytic subunit beta 2	protein_coding	EH38E1382508
chr1	147242640	147295766	+	ENSG00000131778.17	CHD1L	chromodomain helicase DNA binding protein 1 like	protein_coding	EH38E1382546
chr1	147541411	147626216	+	ENSG00000116128.9	BCL9	BCL9 transcription coactivator	protein_coding	EH38E1382661
chr1	147629651	147670496	-	ENSG00000162836.11	ACP6	acid phosphatase 6, lysophosphatidic	protein_coding	EH38E1382766;EH38E1382767;EH38E1382768
chr1	147928392	147993521	+	ENSG00000188092.14	GPR89B	G protein-coupled receptor 89B	protein_coding	EH38E1382929
chr1	148102045	148152322	-	ENSG00000263956.5	NBPF11	NBPF member 11	protein_coding	EH38E1382951
chr1	148334611	148334767	-	ENSG00000202408.2	RNU1-122P	---	snRNA	EH38E1383019
chr1	148522600	148522765	+	ENSG00000274210.1	U1	---	snRNA	EH38E1383103
chr1	149636765	149636929	+	ENSG00000206828.1	U1	---	snRNA	EH38E1383142
chr1	149782688	149812373	-	ENSG00000203814.6	HIST2H2BF	---	protein_coding	EH38E1383161
chr1	149813270	149813681	-	ENSG00000183598.3	HIST2H3D	---	protein_coding	EH38E1383162
chr1	149842203	149886652	-	ENSG00000184678.9	HIST2H2BE	---	protein_coding	EH38E1383194
chr1	149887889	149900798	+	ENSG00000178096.8	BOLA1	bolA family member 1	protein_coding	EH38E1383205
chr1	149937811	150010676	-	ENSG00000264522.5	OTUD7B	OTU deubiquitinase 7B	protein_coding	EH38E1383296
chr1	150067292	150145327	+	ENSG00000136631.12	VPS45	vacuolar protein sorting 45 homolog	protein_coding	EH38E1383327;EH38E1383328
chr1	150218416	150236156	-	ENSG00000143401.14	ANP32E	acidic nuclear phosphoprotein 32 family member E	protein_coding	EH38E1383450;EH38E1383454;EH38E1383454;EH38E1383454;EH38E1383454;EH38E1383454
chr1	150265398	150269580	-	ENSG00000117362.12	APH1A	aph-1 homolog A, gamma-secretase subunit	protein_coding	EH38E1383477
chr1	150293719	150308979	+	ENSG00000266472.5	MRPS21	mitochondrial ribosomal protein S21	protein_coding	EH38E1383495
chr1	150321475	150353195	+	ENSG00000117360.12	PRPF3	pre-mRNA processing factor 3	protein_coding	EH38E1383510
chr1	150363090	150476566	+	ENSG00000163125.15	RPRD2	regulation of nuclear pre-mRNA domain containing 2	protein_coding	EH38E1383526
chr1	150487363	150507609	+	ENSG00000143374.14	TARS2	threonyl-tRNA synthetase 2, mitochondrial	protein_coding	EH38E1383590
chr1	150515756	150518032	+	ENSG00000228126.1	FALEC	focally amplified long non-coding RNA in epithelial cancer	lincRNA	EH38E1383604
chr1	150574550	150579738	-	ENSG00000143384.12	MCL1	MCL1 apoptosis regulator, BCL2 family member	protein_coding	EH38E1383712
chr1	150600850	150629612	-	ENSG00000143420.17	ENSA	endosulfine alpha	protein_coding	EH38E1383756;EH38E1383757;EH38E1383757;EH38E1383757;EH38E1383757;EH38E1383757;EH38E1383757;EH38E1383757;EH38E1383757
chr1	150809704	150876768	-	ENSG00000143437.20	ARNT	aryl hydrocarbon receptor nuclear translocator	protein_coding	EH38E1383885
chr1	150926262	150964744	+	ENSG00000143379.12	SETDB1	SET domain bifurcated histone lysine methyltransferase 1	protein_coding	EH38E1383918
chr1	150996085	151008375	-	ENSG00000143409.15	FAM63A	---	protein_coding	EH38E1383982;EH38E1383983;EH38E1383986;EH38E1383986
chr1	151008419	151035713	+	ENSG00000143363.15	PRUNE	---	protein_coding	EH38E1383986
chr1	151050970	151070325	-	ENSG00000197622.12	CDC42SE1	CDC42 small effector 1	protein_coding	EH38E1384032
chr1	151070577	151125542	+	ENSG00000143458.11	GABPB2	GA binding protein transcription factor subunit beta 2	protein_coding	EH38E1384046
chr1	151131684	151146664	-	ENSG00000143434.15	SEMA6C	semaphorin 6C	protein_coding	EH38E1384095
chr1	151156663	151170297	+	ENSG00000163156.11	SCNM1	sodium channel modifier 1	protein_coding	EH38E1384114
chr1	151159747	151165948	-	ENSG00000163155.11	LYSMD1	LysM domain containing 1	protein_coding	EH38E1384114
chr1	151169986	151195321	-	ENSG00000163159.11	VPS72	vacuolar protein sorting 72 homolog	protein_coding	EH38E1384129
chr1	151197948	151249536	+	ENSG00000143398.19	PIP5K1A	phosphatidylinositol-4-phosphate 5-kinase type 1 alpha	protein_coding	EH38E1384138
chr1	151254702	151267479	+	ENSG00000159352.15	PSMD4	proteasome 26S subunit, non-ATPase 4	protein_coding	EH38E1384175
chr1	151291796	151327715	-	ENSG00000143393.16	PI4KB	phosphatidylinositol 4-kinase beta	protein_coding	EH38E1384237;EH38E1384238;EH38E1384238;EH38E1384238
chr1	151340639	151347357	-	ENSG00000143390.17	RFX5	regulatory factor X5	protein_coding	EH38E1384256
chr1	151346966	151348027	+	ENSG00000237976.1	RP11-126K1.6	---	antisense	EH38E1384255
chr1	151399533	151401944	+	ENSG00000159377.10	PSMB4	proteasome 20S subunit beta 4	protein_coding	EH38E1384285
chr1	151402723	151459465	-	ENSG00000143442.21	POGZ	pogo transposable element derived with ZNF domain	protein_coding	EH38E1384321;EH38E1384322
chr1	151540304	151583583	+	ENSG00000143367.15	TUFT1	tuftelin 1	protein_coding	EH38E1384383
chr1	151612064	151699091	+	ENSG00000143376.12	SNX27	sorting nexin 27	protein_coding	EH38E1384449
chr1	151759642	151763564	-	ENSG00000143436.10	MRPL9	mitochondrial ribosomal protein L9	protein_coding	EH38E1384555
chr1	151762898	151771334	+	ENSG00000143450.15	OAZ3	ornithine decarboxylase antizyme 3	protein_coding	EH38E1384554;EH38E1384555;EH38E1384555
chr1	151770106	151791416	-	ENSG00000182134.15	TDRKH	tudor and KH domain containing	protein_coding	EH38E1384571;EH38E1384574
chr1	151873583	151909808	-	ENSG00000159445.12	THEM4	thioesterase superfamily member 4	protein_coding	EH38E1384687;EH38E1384688
chr1	153626331	153634340	-	ENSG00000271853.5	RP1-178F15.5	---	processed_transcript	EH38E1385581
chr1	153631437	153634397	-	ENSG00000272030.1	RP1-178F15.4	---	antisense	EH38E1385581
chr1	153633981	153646306	+	ENSG00000160679.12	CHTOP	chromatin target of PRMT1	protein_coding	EH38E1385580;EH38E1385588
chr1	153658653	153661830	+	ENSG00000143553.10	SNAPIN	SNAP associated protein	protein_coding	EH38E1385605
chr1	153661787	153671048	-	ENSG00000143621.16	ILF2	interleukin enhancer binding factor 2	protein_coding	EH38E1385617
chr1	153947668	153958625	-	ENSG00000160741.16	CRTC2	CREB regulated transcription coactivator 2	protein_coding	EH38E1385843
chr1	153959098	153968184	-	ENSG00000143570.17	SLC39A1	solute carrier family 39 member 1	protein_coding	EH38E1385852;EH38E1385853;EH38E1385853;EH38E1385853;EH38E1385861;EH38E1385862
chr1	153967533	153974363	+	ENSG00000143578.15	CREB3L4	cAMP responsive element binding protein 3 like 4	protein_coding	EH38E1385861;EH38E1385862;EH38E1385862;EH38E1385862
chr1	153974268	153977688	-	ENSG00000143543.14	JTB	jumping translocation breakpoint	protein_coding	EH38E1385869
chr1	153977742	153979160	+	ENSG00000272654.1	RP11-422P24.11	---	lincRNA	EH38E1385869
chr1	153990758	153992150	+	ENSG00000177954.11	RPS27	ribosomal protein S27	protein_coding	EH38E1385886
chr1	154155303	154194648	-	ENSG00000143549.19	TPM3	tropomyosin 3	protein_coding	EH38E1385943;EH38E1385954;EH38E1385954;EH38E1385954;EH38E1385954;EH38E1385954;EH38E1385954;EH38E1385954;EH38E1385963;EH38E1385963
chr1	154206705	154220628	-	ENSG00000143612.18	C1orf43	chromosome 1 open reading frame 43	protein_coding	EH38E1385987
chr1	154220178	154271510	+	ENSG00000143569.18	UBAP2L	ubiquitin associated protein 2 like	protein_coding	EH38E1385985;EH38E1385987;EH38E1385987;EH38E1385987
chr1	154272510	154275875	+	ENSG00000143575.14	HAX1	HCLS1 associated protein X-1	protein_coding	EH38E1386014
chr1	154582061	154627999	-	ENSG00000160710.15	ADAR	adenosine deaminase RNA specific	protein_coding	EH38E1386295;EH38E1386323
chr1	154697454	154870280	-	ENSG00000143603.18	KCNN3	potassium calcium-activated channel subfamily N member 3	protein_coding	EH38E1386539;EH38E1386561;EH38E1386561
chr1	154924733	154936991	-	ENSG00000163344.5	PMVK	phosphomevalonate kinase	protein_coding	EH38E1386600
chr1	154937369	154938059	+	ENSG00000270361.1	RP11-307C12.13	---	lincRNA	EH38E1386601
chr1	154944075	154956123	-	ENSG00000163346.16	PBXIP1	PBX homeobox interacting protein 1	protein_coding	EH38E1386635
chr1	154957025	154963853	-	ENSG00000163348.3	PYGO2	pygopus family PHD finger 2	protein_coding	EH38E1386642;EH38E1386643
chr1	154961824	154962623	+	ENSG00000271380.1	RP11-307C12.12	---	antisense	EH38E1386642
chr1	154962297	154974395	-	ENSG00000160691.18	SHC1	SHC adaptor protein 1	protein_coding	EH38E1386664
chr1	154974652	154979249	+	ENSG00000173207.12	CKS1B	CDC28 protein kinase regulatory subunit 1B	protein_coding	EH38E1386664
chr1	154983337	154993111	+	ENSG00000160688.18	FLAD1	flavin adenine dinucleotide synthetase 1	protein_coding	EH38E1386676
chr1	155063730	155069553	+	ENSG00000243364.7	EFNA4	ephrin A4	protein_coding	EH38E1386793
chr1	155063747	155086807	+	ENSG00000251246.1	RP11-540D14.8	---	protein_coding	EH38E1386793
chr1	155135343	155138857	+	ENSG00000169241.17	SLC50A1	solute carrier family 50 member 1	protein_coding	EH38E1386891;EH38E1386892;EH38E1386892;EH38E1386892;EH38E1386892
chr1	155139890	155140595	-	ENSG00000179085.7	DPM3	dolichyl-phosphate mannosyltransferase subunit 3, regulatory	protein_coding	EH38E1386901
chr1	155169407	155173475	-	ENSG00000163463.11	KRTCAP2	keratinocyte associated protein 2	protein_coding	EH38E1386918
chr1	155208698	155213824	+	ENSG00000173171.14	MTX1	metaxin 1	protein_coding	EH38E1386977;EH38E1386978
chr1	155234451	155244699	-	ENSG00000177628.15	GBA	glucosylceramidase beta	protein_coding	EH38E1387011;EH38E1387016;EH38E1387016
chr1	155247204	155255483	-	ENSG00000160767.20	FAM189B	family with sequence similarity 189 member B	protein_coding	EH38E1387029;EH38E1387030;EH38E1387030
chr1	155255978	155262430	-	ENSG00000116521.10	SCAMP3	secretory carrier membrane protein 3	protein_coding	EH38E1387036
chr1	155262867	155278491	-	ENSG00000176444.18	CLK2	CDC like kinase 2	protein_coding	EH38E1387042
chr1	155308747	155320666	+	ENSG00000160752.14	FDPS	farnesyl diphosphate synthase	protein_coding	EH38E1387072
chr1	155316862	155324176	-	ENSG00000225855.6	RUSC1-AS1	RUSC1 antisense RNA 1	antisense	EH38E1387085;EH38E1387092;EH38E1387092
chr1	155320895	155331114	+	ENSG00000160753.15	RUSC1	RUN and SH3 domain containing 1	protein_coding	EH38E1387083;EH38E1387091;EH38E1387092;EH38E1387093
chr1	155335267	155562807	-	ENSG00000116539.10	ASH1L	ASH1 like histone lysine methyltransferase	protein_coding	EH38E1387218;EH38E1387219;EH38E1387219
chr1	155659442	155689000	-	ENSG00000163374.19	YY1AP1	YY1 associated protein 1	protein_coding	EH38E1387282;EH38E1387283;EH38E1387283;EH38E1387283;EH38E1387284;EH38E1387284
chr1	155687959	155739010	+	ENSG00000132676.15	DAP3	death associated protein 3	protein_coding	EH38E1387284
chr1	155749661	155859400	-	ENSG00000116580.18	GON4L	gon-4 like	protein_coding	EH38E1387370;EH38E1387375;EH38E1387375
chr1	155859508	155885199	+	ENSG00000132718.8	SYT11	synaptotagmin 11	protein_coding	EH38E1387375
chr1	155897807	155911404	-	ENSG00000143622.10	RIT1	Ras like without CAAX 1	protein_coding	EH38E1387421;EH38E1387422;EH38E1387422
chr1	155913042	155934400	-	ENSG00000132680.10	KIAA0907	---	protein_coding	EH38E1387438
chr1	156009047	156020959	-	ENSG00000163479.13	SSR2	signal sequence receptor subunit 2	protein_coding	EH38E1387546
chr1	156035300	156053794	-	ENSG00000160803.7	UBQLN4	ubiquilin 4	protein_coding	EH38E1387560
chr1	156054751	156058510	+	ENSG00000116586.11	LAMTOR2	late endosomal/lysosomal adaptor, MAPK and MTOR activator 2	protein_coding	EH38E1387562
chr1	156082572	156140089	+	ENSG00000160789.19	LMNA	lamin A/C	protein_coding	EH38E1387594;EH38E1387640;EH38E1387640;EH38E1387640;EH38E1387640;EH38E1387664;EH38E1387664;EH38E1387665
chr1	156193931	156212796	+	ENSG00000160785.13	SLC25A44	solute carrier family 25 member 44	protein_coding	EH38E1387766
chr1	156249223	156282825	-	ENSG00000198952.8	SMG5	SMG5 nonsense mediated mRNA decay factor	protein_coding	EH38E1387838
chr1	156282934	156293185	+	ENSG00000163472.18	TMEM79	transmembrane protein 79	protein_coding	EH38E1387838;EH38E1387840
chr1	156308967	156367873	-	ENSG00000163468.14	CCT3	chaperonin containing TCP1 subunit 3	protein_coding	EH38E1387866
chr1	156337313	156346995	+	ENSG00000163467.11	TSACC	TSSK6 activating cochaperone	protein_coding	EH38E1387866;EH38E1387867;EH38E1387867
chr1	156446411	156456577	-	ENSG00000236947.5	RP11-98G7.1	---	lincRNA	EH38E1388008
chr1	156463726	156500828	-	ENSG00000116604.17	MEF2D	myocyte enhancer factor 2D	protein_coding	EH38E1388061;EH38E1388086;EH38E1388087
chr1	156525404	156572604	-	ENSG00000183856.10	IQGAP3	IQ motif containing GTPase activating protein 3	protein_coding	EH38E1388162
chr1	156594486	156601496	-	ENSG00000160818.16	GPATCH4	G-patch domain containing 4	protein_coding	EH38E1388190
chr1	156721890	156728799	-	ENSG00000143319.16	ISG20L2	interferon stimulated exonuclease gene 20 like 2	protein_coding	EH38E1388348;EH38E1388349
chr1	156728441	156736960	+	ENSG00000143303.11	RRNAD1	ribosomal RNA adenine dimethylase domain containing 1	protein_coding	EH38E1388348;EH38E1388349
chr1	156737302	156741590	-	ENSG00000143314.12	MRPL24	mitochondrial ribosomal protein L24	protein_coding	EH38E1388358
chr1	156742106	156766925	-	ENSG00000143321.18	HDGF	heparin binding growth factor	protein_coding	EH38E1388383;EH38E1388384
chr1	156750609	156800817	+	ENSG00000143294.14	PRCC	proline rich mitotic checkpoint control factor	protein_coding	EH38E1388401
chr1	157121190	157138474	-	ENSG00000117036.11	ETV3	ETS variant transcription factor 3	protein_coding	EH38E1388702
chr1	159780931	159782543	+	ENSG00000158716.8	DUSP23	dual specificity phosphatase 23	protein_coding	EH38E1389855
chr1	160027672	160031991	-	ENSG00000143315.6	PIGM	phosphatidylinositol glycan anchor biosynthesis class M	protein_coding	EH38E1390102
chr1	160215714	160262531	-	ENSG00000132716.18	DCAF8	DDB1 and CUL4 associated factor 8	protein_coding	EH38E1390330
chr1	160217463	160285130	-	ENSG00000258465.6	RP11-574F21.3	---	protein_coding	EH38E1390338
chr1	160276811	160286348	-	ENSG00000162735.18	PEX19	peroxisomal biogenesis factor 19	protein_coding	EH38E1390338
chr1	160289272	160343400	-	ENSG00000122218.14	COPA	COPI coat complex subunit alpha	protein_coding	EH38E1390374
chr1	160343271	160358952	+	ENSG00000162736.15	NCSTN	nicastrin	protein_coding	EH38E1390374
chr1	161039250	161045977	-	ENSG00000158773.14	USF1	upstream transcription factor 1	protein_coding	EH38E1390999
chr1	161100555	161118111	-	ENSG00000143256.4	PFDN2	prefoldin subunit 2	protein_coding	EH38E1391074
chr1	161118085	161125445	+	ENSG00000158793.13	NIT1	nitrilase 1	protein_coding	EH38E1391074
chr1	161120973	161132688	-	ENSG00000158796.16	DEDD	death effector domain containing	protein_coding	EH38E1391093;EH38E1391094;EH38E1391094;EH38E1391094
chr1	161153759	161159349	-	ENSG00000224985.1	RP11-297K8.2	---	antisense	EH38E1391117
chr1	161159449	161165723	+	ENSG00000143258.15	USP21	ubiquitin specific peptidase 21	protein_coding	EH38E1391117
chr1	161166409	161178013	+	ENSG00000143224.17	PPOX	protoporphyrinogen oxidase	protein_coding	EH38E1391126
chr1	161171309	161177968	-	ENSG00000158850.14	B4GALT3	beta-1,4-galactosyltransferase 3	protein_coding	EH38E1391143
chr1	161197103	161214395	+	ENSG00000158864.12	NDUFS2	NADH:ubiquinone oxidoreductase core subunit S2	protein_coding	EH38E1391173;EH38E1391182
chr1	161225938	161230744	+	ENSG00000158882.12	TOMM40L	translocase of outer mitochondrial membrane 40 like	protein_coding	EH38E1391204;EH38E1391205
chr1	161314256	161375340	+	ENSG00000143252.14	SDHC	succinate dehydrogenase complex subunit C	protein_coding	EH38E1391270
chr1	161749757	161757238	+	ENSG00000081721.11	DUSP12	dual specificity phosphatase 12	protein_coding	EH38E1391544
chr1	161765324	161766227	-	ENSG00000226889.3	RP11-474I16.8	---	antisense	EH38E1391552
chr1	161766293	161964070	+	ENSG00000118217.5	ATF6	activating transcription factor 6	protein_coding	EH38E1391552
chr1	162497250	162529629	+	ENSG00000152332.15	UHMK1	U2AF homology motif kinase 1	protein_coding	EH38E1392099;EH38E1392100;EH38E1392100
chr1	162561505	162599842	+	ENSG00000117143.13	UAP1	UDP-N-acetylglucosamine pyrophosphorylase 1	protein_coding	EH38E1392138
chr1	163111120	163321791	-	ENSG00000143248.12	RGS5	regulator of G protein signaling 5	protein_coding	EH38E1392619;EH38E1392620;EH38E1392671
chr1	163244504	163321894	-	ENSG00000232995.7	RGS5	regulator of G protein signaling 5	antisense	EH38E1392671
chr1	163266575	163355764	+	ENSG00000143228.12	NUF2	NUF2 component of NDC80 kinetochore complex	protein_coding	EH38E1392671
chr1	165630860	165661796	+	ENSG00000143198.12	MGST3	microsomal glutathione S-transferase 3	protein_coding	EH38E1393726;EH38E1393727;EH38E1393727;EH38E1393727;EH38E1393730;EH38E1393731
chr1	165698749	165709968	+	ENSG00000215838.4	RP11-466F5.6	---	transcribed_processed_pseudogene	EH38E1393792
chr1	165724292	165827755	-	ENSG00000143183.16	TMCO1	transmembrane and coiled-coil domains 1	protein_coding	EH38E1393826;EH38E1393827
chr1	165768928	165775176	+	ENSG00000224358.1	RP11-466F5.8	---	antisense	EH38E1393826
chr1	165827530	165911618	+	ENSG00000143179.12	UCK2	uridine-cytidine kinase 2	protein_coding	EH38E1393845;EH38E1393926;EH38E1393926
chr1	166839446	166856344	+	ENSG00000143157.11	POGK	pogo transposable element derived with KRAB domain	protein_coding	EH38E1394146
chr1	166856509	166876327	-	ENSG00000152382.5	TADA1	transcriptional adaptor 1	protein_coding	EH38E1394178
chr1	167220828	167427345	+	ENSG00000143190.21	POU2F1	POU class 2 homeobox 1	protein_coding	EH38E1394427;EH38E1394516
chr1	167529676	167553767	-	ENSG00000143162.7	CREG1	cellular repressor of E1A stimulated genes 1	protein_coding	EH38E1394740
chr1	167721191	167791919	+	ENSG00000197965.11	MPZL1	myelin protein zero like 1	protein_coding	EH38E1394932;EH38E1394933
chr1	167916728	167937040	-	ENSG00000143158.10	MPC2	mitochondrial pyruvate carrier 2	protein_coding	EH38E1395128;EH38E1395130
chr1	167935782	168075843	+	ENSG00000143164.15	DCAF6	DDB1 and CUL4 associated factor 6	protein_coding	EH38E1395129
chr1	168178932	168202114	+	ENSG00000143155.12	TIPRL	TOR signaling pathway regulator	protein_coding	EH38E1395269
chr1	168225937	168253025	+	ENSG00000213064.9	SFT2D2	SFT2 domain containing 2	protein_coding	EH38E1395293
chr1	169105696	169132722	+	ENSG00000143153.12	ATP1B1	ATPase Na+/K+ transporting subunit beta 1	protein_coding	EH38E1395864
chr1	169132530	169367967	-	ENSG00000143156.13	NME7	NME/NM23 family member 7	protein_coding	EH38E1396011
chr1	169367969	169396540	+	ENSG00000117475.13	BLZF1	basic leucine zipper nuclear factor 1	protein_coding	EH38E1396011
chr1	169463908	169486003	-	ENSG00000117479.12	SLC19A2	solute carrier family 19 member 2	protein_coding	EH38E1396065
chr1	169486075	169486986	+	ENSG00000213062.4	RP1-206D15.6	---	lincRNA	EH38E1396065
chr1	169662006	169854080	+	ENSG00000000460.16	C1orf112	chromosome 1 open reading frame 112	protein_coding	EH38E1396268;EH38E1396269;EH38E1396271
chr1	169792528	169794966	-	ENSG00000171806.11	METTL18	methyltransferase like 18	protein_coding	EH38E1396267;EH38E1396268
chr1	169849630	169894267	-	ENSG00000000457.13	SCYL3	SCY1 like pseudokinase 3	protein_coding	EH38E1396323
chr1	169921325	170085208	-	ENSG00000075945.12	KIFAP3	kinesin associated protein 3	protein_coding	EH38E1396390;EH38E1396397;EH38E1396397;EH38E1396397
chr1	170460452	170532647	-	ENSG00000231407.5	RP11-576I22.2	---	antisense	EH38E1396593
chr1	170532128	170553446	+	ENSG00000120370.12	GORAB	golgin, RAB6 interacting	protein_coding	EH38E1396593
chr1	171485550	171593511	+	ENSG00000117523.15	PRRC2C	proline rich coiled-coil 2C	protein_coding	EH38E1397151
chr1	171700159	171742247	-	ENSG00000117533.14	VAMP4	vesicle associated membrane protein 4	protein_coding	EH38E1397276
chr1	172370188	172444086	-	ENSG00000135845.9	PIGC	phosphatidylinositol glycan anchor biosynthesis class C	protein_coding	EH38E1397746
chr1	172532348	172611833	+	ENSG00000094975.13	SUCO	SUN domain containing ossification factor	protein_coding	EH38E1397816;EH38E1397818
chr1	173477265	173488807	+	ENSG00000117592.8	PRDX6	peroxiredoxin 6	protein_coding	EH38E1398410
chr1	173714940	173786702	+	ENSG00000076321.10	KLHL20	kelch like family member 20	protein_coding	EH38E1398512
chr1	173824502	173858546	+	ENSG00000117593.9	DARS2	aspartyl-tRNA synthetase 2, mitochondrial	protein_coding	EH38E1398543
chr1	173863899	173868882	-	ENSG00000234741.7	GAS5	growth arrest specific 5	processed_transcript	EH38E1398580;EH38E1398583;EH38E1398583;EH38E1398584
chr1	173868081	173903549	+	ENSG00000185278.14	ZBTB37	zinc finger and BTB domain containing 37	protein_coding	EH38E1398585;EH38E1398587;EH38E1398587
chr1	173931213	174022297	-	ENSG00000135870.11	RC3H1	ring finger and CCCH-type domains 1	protein_coding	EH38E1398647
chr1	174022508	174022985	+	ENSG00000224977.1	RP11-160H22.3	---	lincRNA	EH38E1398647
chr1	174115299	174160004	-	ENSG00000227373.5	RP11-160H22.5	---	lincRNA	EH38E1398711;EH38E1398712
chr1	174159409	174995308	+	ENSG00000152061.22	RABGAP1L	RAB GTPase activating protein 1 like	protein_coding	EH38E1398711;EH38E1398796;EH38E1399003;EH38E1399005;EH38E1399010;EH38E1399069
chr1	174999162	175011715	+	ENSG00000116161.17	CACYBP	calcyclin binding protein	protein_coding	EH38E1399104;EH38E1399106;EH38E1399107;EH38E1399107
chr1	175010788	175023425	-	ENSG00000120333.4	MRPS14	mitochondrial ribosomal protein S14	protein_coding	EH38E1399131
chr1	175944830	176207493	-	ENSG00000143207.19	RFWD2	---	protein_coding	EH38E1399790;EH38E1399792
chr1	176207647	176229330	+	ENSG00000236021.1	RP11-195C7.1	---	antisense	EH38E1399792
chr1	178542751	178548889	+	ENSG00000213057.5	C1orf220	chromosome 1 putative open reading frame 220	lincRNA	EH38E1400868
chr1	178724305	178726285	-	ENSG00000273062.1	RP11-428K3.1	---	antisense	EH38E1401036
chr1	179025803	179076562	+	ENSG00000116199.11	FAM20B	FAM20B glycosaminoglycan xylosylkinase	protein_coding	EH38E1401210
chr1	179081376	179098023	+	ENSG00000186283.13	TOR3A	torsin family 3 member A	protein_coding	EH38E1401270
chr1	179293713	179358680	+	ENSG00000057252.12	SOAT1	sterol O-acyltransferase 1	protein_coding	EH38E1401410
chr1	179365719	179554735	+	ENSG00000162779.20	AXDND1	axonemal dynein light chain domain containing 1	protein_coding	EH38E1401467
chr1	179839966	179877803	-	ENSG00000169905.12	TOR1AIP2	torsin 1A interacting protein 2	protein_coding	EH38E1401672
chr1	179881606	179882595	-	ENSG00000272906.1	RP11-533E19.7	---	lincRNA	EH38E1401679
chr1	179882041	179925000	+	ENSG00000143337.18	TOR1AIP1	torsin 1A interacting protein 1	protein_coding	EH38E1401677;EH38E1401678;EH38E1401678;EH38E1401679
chr1	179954737	180114880	+	ENSG00000135837.15	CEP350	centrosomal protein 350	protein_coding	EH38E1401726
chr1	180154833	180204030	+	ENSG00000116260.16	QSOX1	quiescin sulfhydryl oxidase 1	protein_coding	EH38E1401834
chr1	180632003	180890251	+	ENSG00000143324.13	XPR1	xenotropic and polytropic retrovirus receptor 1	protein_coding	EH38E1402177
chr1	180972711	181023121	-	ENSG00000135823.13	STX6	syntaxin 6	protein_coding	EH38E1402405
chr1	181088711	181092899	+	ENSG00000162783.10	IER5	immediate early response 5	protein_coding	EH38E1402459
chr1	182381703	182392206	-	ENSG00000135821.16	GLUL	glutamate-ammonia ligase	protein_coding	EH38E1403138;EH38E1403139;EH38E1403140;EH38E1403140
chr1	182839368	182887751	+	ENSG00000135829.16	DHX9	DExH-box helicase 9	protein_coding	EH38E1403424
chr1	183472215	183598246	+	ENSG00000116698.20	SMG7	SMG7 nonsense mediated mRNA decay factor	protein_coding	EH38E1403940
chr1	183620845	183635757	-	ENSG00000162704.15	ARPC5	actin related protein 2/3 complex subunit 5	protein_coding	EH38E1404093
chr1	183636084	183928531	+	ENSG00000143344.15	RGL1	ral guanine nucleotide dissociation stimulator like 1	protein_coding	EH38E1404093;EH38E1404210
chr1	184051676	184074212	+	ENSG00000198860.11	TSEN15	tRNA splicing endonuclease subunit 15	protein_coding	EH38E1404467
chr1	184387057	184629020	+	ENSG00000116667.12	C1orf21	chromosome 1 open reading frame 21	protein_coding	EH38E1404651
chr1	184690230	184754913	-	ENSG00000116406.18	EDEM3	ER degradation enhancing alpha-mannosidase like protein 3	protein_coding	EH38E1404977
chr1	185045363	185102608	+	ENSG00000121481.10	RNF2	ring finger protein 2	protein_coding	EH38E1405197
chr1	185118097	185157072	-	ENSG00000121486.11	TRMT1L	tRNA methyltransferase 1 like	protein_coding	EH38E1405257
chr1	185157079	185291765	+	ENSG00000116668.12	SWT1	SWT1 RNA endoribonuclease homolog	protein_coding	EH38E1405257
chr1	185296387	185317329	-	ENSG00000116679.15	IVNS1ABP	influenza virus NS1A binding protein	protein_coding	EH38E1405341
chr1	186311651	186375693	-	ENSG00000047410.13	TPR	translocated promoter region, nuclear basket protein	protein_coding	EH38E1405988
chr1	186375837	186421378	+	ENSG00000157181.15	C1orf27	---	protein_coding	EH38E1405989
chr1	192809038	192812283	+	ENSG00000116741.7	RGS2	regulator of G protein signaling 2	protein_coding	EH38E1407698
chr1	193012249	193060080	-	ENSG00000116750.13	UCHL5	ubiquitin C-terminal hydrolase L5	protein_coding	EH38E1407864
chr1	193059421	193091777	+	ENSG00000116747.12	TROVE2	---	protein_coding	EH38E1407864;EH38E1407866;EH38E1407866;EH38E1407866;EH38E1407866
chr1	193096467	193106114	-	ENSG00000023572.8	GLRX2	glutaredoxin 2	protein_coding	EH38E1407901;EH38E1407903
chr1	193122016	193253901	+	ENSG00000134371.9	CDC73	cell division cycle 73	protein_coding	EH38E1407919
chr1	197084127	197146694	-	ENSG00000066279.16	ASPM	assembly factor for spindle microtubules	protein_coding	EH38E1409029
chr1	197902646	197907367	+	ENSG00000203724.10	C1orf53	chromosome 1 open reading frame 53	protein_coding	EH38E1409335
chr1	198156962	198322420	+	ENSG00000151414.14	NEK7	NIMA related kinase 7	protein_coding	EH38E1409505
chr1	200404939	200410056	-	ENSG00000162702.7	ZNF281	zinc finger protein 281	protein_coding	EH38E1410876
chr1	200551496	200620734	-	ENSG00000118193.11	KIF14	kinesin family member 14	protein_coding	EH38E1410989
chr1	200623895	200669969	-	ENSG00000118197.13	DDX59	DEAD-box helicase 59	protein_coding	EH38E1411036
chr1	200669506	200694250	+	ENSG00000260088.1	RP11-92G12.3	---	lincRNA	EH38E1411035
chr1	201134771	201171574	-	ENSG00000116857.16	TMEM9	transmembrane protein 9	protein_coding	EH38E1411389;EH38E1411401
chr1	201688258	201829559	-	ENSG00000231871.5	IPO9-AS1	IPO9 antisense RNA 1	antisense	EH38E1412141;EH38E1412142
chr1	201829140	201884294	+	ENSG00000198700.9	IPO9	importin 9	protein_coding	EH38E1412141
chr1	201955490	201970661	+	ENSG00000134375.10	TIMM17A	translocase of inner mitochondrial membrane 17A	protein_coding	EH38E1412246
chr1	202331656	202341980	-	ENSG00000077152.9	UBE2T	ubiquitin conjugating enzyme E2 T	protein_coding	EH38E1412605
chr1	202348698	202592706	+	ENSG00000077157.21	PPP1R12B	protein phosphatase 1 regulatory subunit 12B	protein_coding	EH38E1412610
chr1	202810237	202810829	-	ENSG00000260021.1	RP11-480I12.10	---	antisense	EH38E1412956
chr1	202810953	202812156	+	ENSG00000228288.6	PCAT6	prostate cancer associated transcript 6	antisense	EH38E1412956
chr1	202878956	202889135	-	ENSG00000183155.4	RABIF	RAB interacting factor	protein_coding	EH38E1413023
chr1	202891099	202928636	-	ENSG00000117153.15	KLHL12	kelch like family member 12	protein_coding	EH38E1413038
chr1	202940822	202958572	-	ENSG00000159346.12	ADIPOR1	adiponectin receptor 1	protein_coding	EH38E1413056
chr1	203007385	203024848	+	ENSG00000163444.11	TMEM183A	transmembrane protein 183A	protein_coding	EH38E1413092
chr1	203026497	203078740	+	ENSG00000143847.15	PPFIA4	PTPRF interacting protein alpha 4	protein_coding	EH38E1413104
chr1	203298757	203305309	-	ENSG00000233791.5	LINC01136	long intergenic non-protein coding RNA 1136	lincRNA	EH38E1413424
chr1	203305490	203309602	+	ENSG00000159388.5	BTG2	BTG anti-proliferation factor 2	protein_coding	EH38E1413424
chr1	203626560	203744081	+	ENSG00000058668.14	ATP2B4	ATPase plasma membrane Ca2+ transporting 4	protein_coding	EH38E1413765;EH38E1413843
chr1	203795653	203854124	+	ENSG00000058673.15	ZC3H11A	zinc finger CCCH-type containing 11A	protein_coding	EH38E1413938;EH38E1413947
chr1	203861602	203870550	+	ENSG00000182004.12	SNRPE	small nuclear ribonucleoprotein polypeptide E	protein_coding	EH38E1413976
chr1	204403386	204411791	-	ENSG00000158615.8	PPP1R15B	protein phosphatase 1 regulatory subunit 15B	protein_coding	EH38E1414449
chr1	204516378	204558120	+	ENSG00000198625.12	MDM4	MDM4 regulator of p53	protein_coding	EH38E1414591
chr1	205086141	205122015	-	ENSG00000117222.13	RBBP5	RB binding protein 5, histone lysine methyltransferase complex subunit	protein_coding	EH38E1415084
chr1	205142504	205211566	-	ENSG00000133059.16	DSTYK	dual serine/threonine and tyrosine protein kinase	protein_coding	EH38E1415154
chr1	205228175	205273343	+	ENSG00000133069.14	TMCC2	transmembrane and coiled-coil domain family 2	protein_coding	EH38E1415174;EH38E1415216
chr1	205302058	205321791	-	ENSG00000163545.8	NUAK2	NUAK family kinase 2	protein_coding	EH38E1415317
chr1	205597555	205631962	-	ENSG00000158711.13	ELK4	ETS transcription factor ELK4	protein_coding	EH38E1415632
chr1	205712818	205750276	-	ENSG00000069275.12	NUCKS1	nuclear casein kinase and cyclin dependent kinase substrate 1	protein_coding	EH38E1415756
chr1	205767985	205775460	-	ENSG00000117280.12	RAB29	RAB29, member RAS oncogene family	protein_coding	EH38E1415774;EH38E1415775;EH38E1415775;EH38E1415775;EH38E1415775
chr1	205789092	205813748	-	ENSG00000133065.10	SLC41A1	solute carrier family 41 member 1	protein_coding	EH38E1415811
chr1	206571291	206612463	-	ENSG00000143486.15	EIF2D	eukaryotic translation initiation factor 2D	protein_coding	EH38E1416307
chr1	206634648	206635622	-	ENSG00000237605.1	RP11-343H5.6	---	antisense	EH38E1416314
chr1	206635535	206684419	+	ENSG00000143479.15	DYRK3	dual specificity tyrosine phosphorylation regulated kinase 3	protein_coding	EH38E1416314;EH38E1416315
chr1	207034365	207081024	+	ENSG00000123836.14	PFKFB2	6-phosphofructo-2-kinase/fructose-2,6-biphosphatase 2	protein_coding	EH38E1416767
chr1	207043848	207052980	-	ENSG00000180667.10	YOD1	YOD1 deubiquitinase	protein_coding	EH38E1416763
chr1	207321507	207386804	+	ENSG00000196352.14	CD55	CD55 molecule (Cromer blood group)	protein_coding	EH38E1416953
chr1	207752056	207795513	+	ENSG00000117335.18	CD46	CD46 molecule	protein_coding	EH38E1417161
chr1	207801517	207869150	-	ENSG00000203709.9	C1orf132	---	lincRNA	EH38E1417300
chr1	209779207	209784559	-	ENSG00000162757.4	C1orf74	chromosome 1 open reading frame 74	protein_coding	EH38E1418714
chr1	209828006	209857565	+	ENSG00000117597.17	DIEXF	---	protein_coding	EH38E1418770
chr1	210328251	210676296	+	ENSG00000054392.12	HHAT	hedgehog acyltransferase	protein_coding	EH38E1419000;EH38E1419002;EH38E1419002;EH38E1419002;EH38E1419003;EH38E1419084
chr1	211258376	211316385	+	ENSG00000117625.13	RCOR3	REST corepressor 3	protein_coding	EH38E1419413
chr1	211382802	211435333	+	ENSG00000153363.12	LINC00467	long intergenic non-protein coding RNA 467	lincRNA	EH38E1419508
chr1	211658656	211675630	-	ENSG00000117650.12	NEK2	NIMA related kinase 2	protein_coding	EH38E1419718
chr1	211940398	212035542	-	ENSG00000143493.12	INTS7	integrator complex subunit 7	protein_coding	EH38E1419945
chr1	212035552	212107400	+	ENSG00000143476.17	DTL	denticleless E3 ubiquitin protein ligase homolog	protein_coding	EH38E1419945
chr1	212363930	212414901	-	ENSG00000065600.12	TMEM206	---	protein_coding	EH38E1420197
chr1	212565333	212620777	+	ENSG00000162772.16	ATF3	activating transcription factor 3	protein_coding	EH38E1420376
chr1	212653998	212665434	-	ENSG00000237980.1	RP11-338C15.3	---	lincRNA	EH38E1420439
chr1	212726152	212791782	-	ENSG00000117697.14	NSL1	NSL1 component of MIS12 kinetochore complex	protein_coding	EH38E1420522;EH38E1420523;EH38E1420523;EH38E1420523
chr1	212791827	212816626	+	ENSG00000203705.10	TATDN3	TatD DNase domain containing 3	protein_coding	EH38E1420523
chr1	212852107	212858088	-	ENSG00000198468.7	FLVCR1-AS1	---	lincRNA	EH38E1420551
chr1	212858254	212899363	+	ENSG00000162769.12	FLVCR1	FLVCR heme transporter 1	protein_coding	EH38E1420551
chr1	212992181	213015826	-	ENSG00000174606.12	ANGEL2	angel homolog 2	protein_coding	EH38E1420668
chr1	213051232	213274773	+	ENSG00000136643.11	RPS6KC1	ribosomal protein S6 kinase C1	protein_coding	EH38E1420683
chr1	214603194	214664588	+	ENSG00000117724.12	CENPF	centromere protein F	protein_coding	EH38E1421596
chr1	217426991	217631082	-	ENSG00000092978.10	GPATCH2	G-patch domain containing 2	protein_coding	EH38E1422771
chr1	217631323	217871696	+	ENSG00000162814.10	SPATA17	spermatogenesis associated 17	protein_coding	EH38E1422772
chr1	218285286	218337983	+	ENSG00000067533.5	RRP15	ribosomal RNA processing 15 homolog	protein_coding	EH38E1422938
chr1	219086601	219173961	-	ENSG00000228063.1	LYPLAL1-AS1	LYPLAL1 antisense RNA 1	antisense	EH38E1423492
chr1	219173843	219212865	+	ENSG00000143353.11	LYPLAL1	lysophospholipase like 1	protein_coding	EH38E1423492
chr1	219968600	220046658	-	ENSG00000136628.17	EPRS	---	protein_coding	EH38E1423945
chr1	220057481	220090462	-	ENSG00000162813.17	BPNT1	3'(2'), 5'-bisphosphate nucleotidase 1	protein_coding	EH38E1423961;EH38E1423963
chr1	220094101	220148041	+	ENSG00000067704.9	IARS2	isoleucyl-tRNA synthetase 2, mitochondrial	protein_coding	EH38E1423966
chr1	220148292	220272454	-	ENSG00000118873.15	RAB3GAP2	RAB3 GTPase activating non-catalytic protein subunit 2	protein_coding	EH38E1424062
chr1	221701423	221742176	-	ENSG00000143507.17	DUSP10	dual specificity phosphatase 10	protein_coding	EH38E1424922
chr1	222557901	222589933	-	ENSG00000143498.17	TAF1A	TATA-box binding protein associated factor, RNA polymerase I subunit A	protein_coding	EH38E1425369
chr1	222589824	222593032	+	ENSG00000225265.1	TAF1A-AS1	TAF1A antisense RNA 1	antisense	EH38E1425369
chr1	222618085	222668012	+	ENSG00000154305.16	MIA3	MIA SH3 domain ER export factor 3	protein_coding	EH38E1425381;EH38E1425400
chr1	222668012	222713210	-	ENSG00000186063.12	AIDA	axin interactor, dorsalization associated	protein_coding	EH38E1425432
chr1	222712552	222735196	+	ENSG00000162819.11	BROX	BRO1 domain and CAAX motif containing	protein_coding	EH38E1425432;EH38E1425435;EH38E1425435
chr1	222815021	222837384	+	ENSG00000228106.5	RP11-452F19.3	---	lincRNA	EH38E1425496
chr1	222815063	222994906	+	ENSG00000278610.1	RP11-455P21.3	---	lincRNA	EH38E1425496
chr1	223951393	223992594	-	ENSG00000272645.3	GTF2IP20	general transcription factor IIi pseudogene 20	transcribed_unprocessed_pseudogene	EH38E1426211
chr1	223992742	224010612	+	ENSG00000185495.10	RP11-504P24.3	---	transcribed_unprocessed_pseudogene	EH38E1426211
chr1	224114086	224162047	+	ENSG00000143756.11	FBXO28	F-box protein 28	protein_coding	EH38E1426272
chr1	224175755	224193441	+	ENSG00000143753.12	DEGS1	delta 4-desaturase, sphingolipid 1	protein_coding	EH38E1426316
chr1	224227333	224330387	-	ENSG00000143748.17	NVL	nuclear VCP like	protein_coding	EH38E1426427;EH38E1426428
chr1	224356849	224379459	+	ENSG00000143771.11	CNIH4	cornichon family AMPA receptor auxiliary protein 4	protein_coding	EH38E1426446
chr1	225401501	225428925	-	ENSG00000143815.14	LBR	lamin B receptor	protein_coding	EH38E1426891;EH38E1426893
chr1	225777812	225790466	+	ENSG00000143742.12	SRP9	signal recognition particle 9	protein_coding	EH38E1427198
chr1	225810091	225845563	+	ENSG00000143819.12	EPHX1	epoxide hydrolase 1	protein_coding	EH38E1427213;EH38E1427214;EH38E1427236
chr1	225845535	225882369	-	ENSG00000196187.11	TMEM63A	transmembrane protein 63A	protein_coding	EH38E1427276;EH38E1427301
chr1	225886695	225924278	-	ENSG00000255835.1	RP4-559A3.7	---	protein_coding	EH38E1427345
chr1	225919876	225924340	-	ENSG00000143811.16	PYCR2	pyrroline-5-carboxylate reductase 2	protein_coding	EH38E1427345
chr1	225982701	225999331	-	ENSG00000143751.9	SDE2	SDE2 telomere maintenance homolog	protein_coding	EH38E1427408
chr1	226061850	226072001	+	ENSG00000163041.9	H3F3A	---	protein_coding	EH38E1427453;EH38E1427455;EH38E1427455
chr1	226083638	226090292	+	ENSG00000225518.2	RP11-396C23.2	---	lincRNA	EH38E1427471;EH38E1427472
chr1	226144678	226186730	-	ENSG00000182827.8	ACBD3	acyl-CoA binding domain containing 3	protein_coding	EH38E1427561
chr1	226231148	226309869	-	ENSG00000183814.15	LIN9	lin-9 DREAM MuvB core complex component	protein_coding	EH38E1427625;EH38E1427626
chr1	226360690	226408079	-	ENSG00000143799.12	PARP1	poly(ADP-ribose) polymerase 1	protein_coding	EH38E1427707
chr1	227563542	227677443	+	ENSG00000181450.17	ZNF678	zinc finger protein 678	protein_coding	EH38E1428494
chr1	227728538	227781231	+	ENSG00000143740.14	SNAP47	synaptosome associated protein 47	protein_coding	EH38E1428526;EH38E1428537;EH38E1428537;EH38E1428538
chr1	227730424	227735411	-	ENSG00000081692.12	JMJD4	jumonji domain containing 4	protein_coding	EH38E1428538
chr1	228082659	228099212	+	ENSG00000143761.13	ARF1	ADP ribosylation factor 1	protein_coding	EH38E1428771
chr1	228100725	228105411	-	ENSG00000143793.12	C1orf35	chromosome 1 open reading frame 35	protein_coding	EH38E1428817
chr1	228106678	228109312	-	ENSG00000162910.18	MRPL55	mitochondrial ribosomal protein L55	protein_coding	EH38E1428827;EH38E1428828;EH38E1428828;EH38E1428828;EH38E1428828;EH38E1428828;EH38E1428828;EH38E1428828;EH38E1428829;EH38E1428829;EH38E1428829;EH38E1428829;EH38E1428829;EH38E1428829;EH38E1428829;EH38E1428829;EH38E1428829;EH38E1428829
chr1	228139961	228148984	+	ENSG00000143774.16	GUK1	guanylate kinase 1	protein_coding	EH38E1428854;EH38E1428867
chr1	228165814	228182257	+	ENSG00000181873.12	IBA57	iron-sulfur cluster assembly factor IBA57	protein_coding	EH38E1428902
chr1	228393672	228406840	-	ENSG00000154370.13	TRIM11	tripartite motif containing 11	protein_coding	EH38E1429100
chr1	228456978	228457873	-	ENSG00000181218.5	HIST3H2A	---	protein_coding	EH38E1429156
chr1	228458106	228460470	+	ENSG00000196890.4	HIST3H2BB	---	protein_coding	EH38E1429156
chr1	228487060	228495766	+	ENSG00000168159.10	RNF187	ring finger protein 187	protein_coding	EH38E1429194
chr1	229258280	229271028	-	ENSG00000177788.5	RP5-1061H20.4	---	lincRNA	EH38E1429852
chr1	229271061	229305894	+	ENSG00000168118.11	RAB4A	RAB4A, member RAS oncogene family	protein_coding	EH38E1429852
chr1	229440259	229508341	-	ENSG00000069248.11	NUP133	nucleoporin 133	protein_coding	EH38E1430014
chr1	229508500	229514272	+	ENSG00000223635.1	RP4-613A2.1	---	antisense	EH38E1430014
chr1	229593110	229626047	-	ENSG00000135801.9	TAF5L	TATA-box binding protein associated factor 5 like	protein_coding	EH38E1430096
chr1	229626233	229660199	+	ENSG00000135763.9	URB2	URB2 ribosome biogenesis homolog	protein_coding	EH38E1430096
chr1	230057989	230282124	+	ENSG00000143641.9	GALNT2	polypeptide N-acetylgalactosaminyltransferase 2	protein_coding	EH38E1430316
chr1	230642488	230693982	+	ENSG00000135775.13	COG2	component of oligomeric golgi complex 2	protein_coding	EH38E1430854;EH38E1430855
chr1	230906242	230978875	-	ENSG00000143643.12	TTC13	tetratricopeptide repeat domain 13	protein_coding	EH38E1431130
chr1	230978980	231000595	+	ENSG00000173409.13	ARV1	ARV1 homolog, fatty acid homeostasis modulator	protein_coding	EH38E1431130
chr1	231223762	231241187	-	ENSG00000143633.12	C1orf131	chromosome 1 open reading frame 131	protein_coding	EH38E1431303
chr1	231241206	231277973	+	ENSG00000116906.11	GNPAT	glyceronephosphate O-acyltransferase	protein_coding	EH38E1431303
chr1	231332752	231337852	-	ENSG00000116903.7	EXOC8	exocyst complex component 8	protein_coding	EH38E1431339
chr1	231337103	231355023	+	ENSG00000010072.15	SPRTN	SprT-like N-terminal domain	protein_coding	EH38E1431337;EH38E1431339;EH38E1431340
chr1	231522387	231528556	-	ENSG00000233461.5	RP11-295G20.2	---	antisense	EH38E1431463
chr1	231528652	231566524	+	ENSG00000116918.13	TSNAX	translin associated factor X	protein_coding	EH38E1431463
chr1	231528652	231819244	+	ENSG00000270106.5	TSNAX-DISC1	TSNAX-DISC1 readthrough (NMD candidate)	protein_coding	EH38E1431463
chr1	231626814	232041272	+	ENSG00000162946.20	DISC1	DISC1 scaffold protein	protein_coding	EH38E1431521
chr1	232950604	232983882	+	ENSG00000135778.11	NTPCR	nucleoside-triphosphatase, cancer-related	protein_coding	EH38E1432433
chr1	234372806	234373593	-	ENSG00000231663.1	RP5-827C21.4	---	antisense	EH38E1433256
chr1	234373455	234384049	+	ENSG00000168275.14	COA6	cytochrome c oxidase assembly factor 6	protein_coding	EH38E1433256
chr1	234391312	234479103	-	ENSG00000059588.9	TARBP1	TAR (HIV-1) RNA binding protein 1	protein_coding	EH38E1433313
chr1	235109335	235128936	-	ENSG00000173726.10	TOMM20	translocase of outer mitochondrial membrane 20	protein_coding	EH38E1434120
chr1	235131182	235161457	-	ENSG00000188739.14	RBM34	RNA binding motif protein 34	protein_coding	EH38E1434141
chr1	235131633	235328219	-	ENSG00000054267.20	ARID4B	AT-rich interaction domain 4B	protein_coding	EH38E1434240;EH38E1434243;EH38E1434243
chr1	235327349	235344532	+	ENSG00000152904.11	GGPS1	geranylgeranyl diphosphate synthase 1	protein_coding	EH38E1434243
chr1	235367359	235448968	+	ENSG00000116957.12	TBCE	tubulin folding cofactor E	protein_coding	EH38E1434268
chr1	235449922	235504481	-	ENSG00000162885.12	B3GALNT2	beta-1,3-N-acetylgalactosaminyltransferase 2	protein_coding	EH38E1434356
chr1	235661040	235883640	-	ENSG00000143669.13	LYST	lysosomal trafficking regulator	protein_coding	EH38E1434577
chr1	235957878	235971825	-	ENSG00000229291.1	RP4-580N22.2	---	lincRNA	EH38E1434687
chr1	236215554	236281985	-	ENSG00000086619.13	ERO1B	endoplasmic reticulum oxidoreductase 1 beta	protein_coding	EH38E1434918
chr1	236517999	236552981	+	ENSG00000116977.18	LGALS8	galectin 8	protein_coding	EH38E1435053;EH38E1435054;EH38E1435056
chr1	236523051	236524508	-	ENSG00000223776.5	LGALS8-AS1	LGALS8 antisense RNA 1	antisense	EH38E1435056
chr1	236549004	236604504	-	ENSG00000119285.10	HEATR1	HEAT repeat containing 1	protein_coding	EH38E1435104
chr1	236795280	236903981	+	ENSG00000116984.12	MTR	5-methyltetrahydrofolate-homocysteine methyltransferase	protein_coding	EH38E1435220
chr1	241497602	241519761	-	ENSG00000091483.6	FH	fumarate hydratase	protein_coding	EH38E1437036
chr1	241590101	241677376	-	ENSG00000054277.12	OPN3	opsin 3	protein_coding	EH38E1437134
chr1	241847966	241895148	+	ENSG00000174371.16	EXO1	exonuclease 1	protein_coding	EH38E1437255;EH38E1437257;EH38E1437257
chr1	243124427	243255348	-	ENSG00000143702.15	CEP170	centrosomal protein 170	protein_coding	EH38E1437678;EH38E1437679;EH38E1437679
chr1	243256033	243500092	+	ENSG00000054282.15	SDCCAG8	SHH signaling and ciliogenesis regulator SDCCAG8	protein_coding	EH38E1437680
chr1	244408493	244452134	-	ENSG00000035687.9	ADSS	---	protein_coding	EH38E1438517
chr1	244652934	244709033	+	ENSG00000121644.18	DESI2	desumoylating isopeptidase 2	protein_coding	EH38E1438568
chr1	244835321	244845057	+	ENSG00000203667.9	COX20	cytochrome c oxidase assembly factor COX20	protein_coding	EH38E1438691;EH38E1438692
chr1	244851165	244864542	-	ENSG00000153187.16	HNRNPU	heterogeneous nuclear ribonucleoprotein U	protein_coding	EH38E1438750
chr1	244864737	244865272	+	ENSG00000273175.1	RP11-11N7.4	---	lincRNA	EH38E1438750
chr1	244969349	244971088	-	ENSG00000272195.1	RP11-156E8.1	---	antisense	EH38E1438830
chr1	244969704	245127164	+	ENSG00000203666.12	EFCAB2	EF-hand calcium binding domain 2	protein_coding	EH38E1438828;EH38E1438829
chr1	245749341	246507312	-	ENSG00000185420.18	SMYD3	SET and MYND domain containing 3	protein_coding	EH38E1439865;EH38E1439916;EH38E1439916
chr1	246540559	246566324	-	ENSG00000162851.7	TFB2M	transcription factor B2, mitochondrial	protein_coding	EH38E1439939
chr1	246566443	246668584	+	ENSG00000162852.13	CNST	consortin, connexin sorting protein	protein_coding	EH38E1439939
chr1	246945546	247008093	-	ENSG00000197472.14	ZNF695	zinc finger protein 695	protein_coding	EH38E1440225
chr1	246945546	247078811	-	ENSG00000135747.11	ZNF670-ZNF695	ZNF670-ZNF695 readthrough (NMD candidate)	protein_coding	EH38E1440238
chr1	247036783	247078755	-	ENSG00000277462.1	ZNF670	zinc finger protein 670	protein_coding	EH38E1440238
chr1	247099961	247104372	-	ENSG00000188295.14	ZNF669	zinc finger protein 669	protein_coding	EH38E1440247
chr1	247189850	247210856	-	ENSG00000227671.4	RP11-488L18.4	---	transcribed_unprocessed_pseudogene	EH38E1440298;EH38E1440300
chr1	248810445	248826633	-	ENSG00000175137.10	SH3BP5L	SH3 binding domain protein 5 like	protein_coding	EH38E1440749
chr1	248826376	248826443	+	ENSG00000264500.1	MIR3124	microRNA 3124	miRNA	EH38E1440748
chr1	248838209	248849517	+	ENSG00000171161.12	ZNF672	zinc finger protein 672	protein_coding	EH38E1440757
chr1	248850005	248859144	-	ENSG00000171163.15	ZNF692	zinc finger protein 692	protein_coding	EH38E1440787;EH38E1440788;EH38E1440788
chr1	248859163	248864796	+	ENSG00000227237.1	AL672294.1	---	antisense	EH38E1440788
chr1	248906195	248919946	+	ENSG00000185220.11	PGBD2	piggyBac transposable element derived 2	protein_coding	EH38E1440823
chr10	806913	931705	-	ENSG00000107929.14	LARP4B	La ribonucleoprotein 4B	protein_coding	EH38E1441560
chr10	971145	988341	-	ENSG00000205740.2	RP11-363N22.3	---	processed_transcript	EH38E1441609
chr10	1039907	1049170	-	ENSG00000067064.10	IDI1	isopentenyl-diphosphate delta isomerase 1	protein_coding	EH38E1441656
chr10	1049537	1132297	+	ENSG00000047056.14	WDR37	WD repeat domain 37	protein_coding	EH38E1441664;EH38E1441665
chr10	3137727	3172841	-	ENSG00000107959.15	PITRM1	pitrilysin metallopeptidase 1	protein_coding	EH38E1442650
chr10	3775995	3785281	-	ENSG00000067082.14	KLF6	Kruppel like factor 6	protein_coding	EH38E1443157
chr10	5412550	5458463	+	ENSG00000173848.18	NET1	neuroepithelial cell transforming 1	protein_coding	EH38E1444300;EH38E1444331
chr10	5684837	5763740	+	ENSG00000108021.19	FAM208B	---	protein_coding	EH38E1444635
chr10	5765222	5842132	-	ENSG00000057608.16	GDI2	GDP dissociation inhibitor 2	protein_coding	EH38E1444738
chr10	5813984	5814441	+	ENSG00000272764.1	RP11-318E3.9	---	lincRNA	EH38E1444739
chr10	5861616	5889906	-	ENSG00000134461.15	ANKRD16	ankyrin repeat domain 16	protein_coding	EH38E1444800
chr10	5890202	5937594	+	ENSG00000134452.19	FBXO18	---	protein_coding	EH38E1444800
chr10	6088986	6117457	+	ENSG00000134453.15	RBM17	RNA binding motif protein 17	protein_coding	EH38E1444988;EH38E1444989
chr10	6144933	6235545	+	ENSG00000170525.18	PFKFB3	6-phosphofructo-2-kinase/fructose-2,6-biphosphatase 3	protein_coding	EH38E1445050;EH38E1445116;EH38E1445116;EH38E1445116;EH38E1445116;EH38E1445116;EH38E1445116
chr10	7750961	7787981	-	ENSG00000151657.11	KIN	Kin17 DNA and RNA binding protein	protein_coding	EH38E1446153
chr10	7788128	7807815	+	ENSG00000165629.19	ATP5C1	---	protein_coding	EH38E1446153
chr10	7818503	8016627	+	ENSG00000165632.7	TAF3	TATA-box binding protein associated factor 3	protein_coding	EH38E1446178
chr10	11920021	12043170	-	ENSG00000151461.19	UPF2	UPF2 regulator of nonsense mediated mRNA decay	protein_coding	EH38E1448534;EH38E1448535
chr10	12068971	12123225	+	ENSG00000181192.11	DHTKD1	dehydrogenase E1 and transketolase domain containing 1	protein_coding	EH38E1448551
chr10	12129636	12169961	+	ENSG00000065665.20	SEC61A2	SEC61 translocon subunit alpha 2	protein_coding	EH38E1448590
chr10	12165324	12196144	-	ENSG00000165609.12	NUDT5	nudix hydrolase 5	protein_coding	EH38E1448625;EH38E1448626;EH38E1448626
chr10	12195964	12250589	+	ENSG00000151465.13	CDC123	cell division cycle 123	protein_coding	EH38E1448625;EH38E1448626
chr10	13099448	13138308	+	ENSG00000123240.16	OPTN	optineurin	protein_coding	EH38E1449254
chr10	13161553	13211104	+	ENSG00000065328.16	MCM10	minichromosome maintenance 10 replication initiation factor	protein_coding	EH38E1449304
chr10	13277795	13302412	-	ENSG00000107537.13	PHYH	phytanoyl-CoA 2-hydroxylase	protein_coding	EH38E1449365;EH38E1449370
chr10	13586926	13630868	+	ENSG00000165630.13	PRPF18	pre-mRNA processing factor 18	protein_coding	EH38E1449526
chr10	14838163	14871741	+	ENSG00000187522.13	HSPA14	heat shock protein family A (Hsp70) member 14	protein_coding	EH38E1450531
chr10	14877687	14878686	-	ENSG00000272853.1	RP11-398C13.6	---	lincRNA	EH38E1450553
chr10	14878819	14904315	+	ENSG00000152455.15	SUV39H2	suppressor of variegation 3-9 homolog 2	protein_coding	EH38E1450553
chr10	14897358	14954432	-	ENSG00000152457.17	DCLRE1C	DNA cross-link repair 1C	protein_coding	EH38E1450596
chr10	14959438	14988050	+	ENSG00000197889.9	MEIG1	meiosis/spermiogenesis associated 1	protein_coding	EH38E1450598
chr10	15095384	15097319	-	ENSG00000176236.6	C10orf111	---	antisense	EH38E1450652
chr10	15097179	15139818	+	ENSG00000152464.14	RPP38	ribonuclease P/MRP subunit p38	protein_coding	EH38E1450652
chr10	15102583	15168693	-	ENSG00000152465.17	NMT2	N-myristoyltransferase 2	protein_coding	EH38E1450704
chr10	15778169	15860520	-	ENSG00000148481.13	FAM188A	---	protein_coding	EH38E1451157
chr10	16590610	16817528	-	ENSG00000148484.17	RSU1	Ras suppressor protein 1	protein_coding	EH38E1451432
chr10	17641283	17643878	-	ENSG00000260589.1	STAM-AS1	STAM antisense RNA 1 (head to head)	antisense	EH38E1452040
chr10	17644124	17715914	+	ENSG00000136738.14	STAM	signal transducing adaptor molecule	protein_coding	EH38E1452041
chr10	18545560	18659285	-	ENSG00000241058.3	NSUN6	NOP2/Sun RNA methyltransferase 6	protein_coding	EH38E1452640
chr10	18659404	18681639	+	ENSG00000165997.4	ARL5B	ADP ribosylation factor like GTPase 5B	protein_coding	EH38E1452646
chr10	21513477	21526368	-	ENSG00000180592.16	SKIDA1	SKI/DACH domain containing 1	protein_coding	EH38E1453931;EH38E1453958
chr10	21524674	21743630	+	ENSG00000078403.16	MLLT10	MLLT10 histone lysine methyltransferase DOT1L cofactor	protein_coding	EH38E1453953;EH38E1453985;EH38E1453985;EH38E1453986;EH38E1453986
chr10	21756536	22003769	-	ENSG00000136770.10	DNAJC1	DnaJ heat shock protein family (Hsp40) member C1	protein_coding	EH38E1454254
chr10	22316387	22329542	+	ENSG00000269897.5	COMMD3-BMI1	COMMD3-BMI1 readthrough	protein_coding	EH38E1454373
chr10	23095505	23122013	+	ENSG00000148450.12	MSRB2	methionine sulfoxide reductase B2	protein_coding	EH38E1454963
chr10	24981978	25062279	-	ENSG00000151023.16	ENKUR	enkurin, TRPC channel interacting protein	protein_coding	EH38E1456049;EH38E1456079
chr10	25016657	25026664	+	ENSG00000185875.12	THNSL1	threonine synthase like 1	protein_coding	EH38E1456050
chr10	26746592	26861087	-	ENSG00000136754.16	ABI1	abl interactor 1	protein_coding	EH38E1456818
chr10	26991913	27100498	-	ENSG00000107890.16	ANKRD26	ankyrin repeat domain 26	protein_coding	EH38E1456890
chr10	27110111	27155266	-	ENSG00000136758.18	YME1L1	YME1 like 1 ATPase	protein_coding	EH38E1456912;EH38E1456914
chr10	27154823	27186924	+	ENSG00000120539.14	MASTL	microtubule associated serine/threonine kinase like	protein_coding	EH38E1456913;EH38E1456914;EH38E1456914
chr10	27195213	27242130	-	ENSG00000107897.18	ACBD5	acyl-CoA binding domain containing 5	protein_coding	EH38E1456952;EH38E1456953;EH38E1456953;EH38E1456958;EH38E1456958
chr10	27243129	27250804	+	ENSG00000262412.1	RP11-85G18.6	---	lincRNA	EH38E1456959
chr10	27504173	27542237	+	ENSG00000099246.16	RAB18	RAB18, member RAS oncogene family	protein_coding	EH38E1457064
chr10	28303299	28307658	+	ENSG00000282996.1	RP11-351M16.4	---	lincRNA	EH38E1457472
chr10	28532492	28623112	+	ENSG00000095787.21	WAC	WW domain containing adaptor with coiled-coil	protein_coding	EH38E1457613;EH38E1457614;EH38E1457616;EH38E1457616
chr10	28677341	28682939	+	ENSG00000095739.10	BAMBI	BMP and activin membrane bound inhibitor	protein_coding	EH38E1457710
chr10	30309800	30374448	-	ENSG00000107951.12	MTPAP	mitochondrial poly(A) polymerase	protein_coding	EH38E1458959
chr10	30433936	30461833	+	ENSG00000107968.9	MAP3K8	mitogen-activated protein kinase kinase kinase 8	protein_coding	EH38E1459022;EH38E1459033
chr10	30820206	31031937	-	ENSG00000183621.15	ZNF438	zinc finger protein 438	protein_coding	EH38E1459494;EH38E1459522;EH38E1459565;EH38E1459565;EH38E1459565;EH38E1459565;EH38E1459565
chr10	31206277	31320447	-	ENSG00000237036.4	ZEB1-AS1	ZEB1 antisense RNA 1	antisense	EH38E1459740;EH38E1459742;EH38E1459744;EH38E1459744
chr10	31318494	31529814	+	ENSG00000148516.21	ZEB1	zinc finger E-box binding homeobox 1	protein_coding	EH38E1459740;EH38E1459746
chr10	31805403	31928876	-	ENSG00000165322.17	ARHGAP12	Rho GTPase activating protein 12	protein_coding	EH38E1460089
chr10	32009009	32056431	-	ENSG00000170759.10	KIF5B	kinesin family member 5B	protein_coding	EH38E1460176
chr10	32267750	32378798	-	ENSG00000120616.15	EPC1	enhancer of polycomb homolog 1	protein_coding	EH38E1460350;EH38E1460385
chr10	32346498	32347179	+	ENSG00000233825.1	RP11-135A24.4	---	antisense	EH38E1460347
chr10	32446139	32574564	+	ENSG00000216937.11	CCDC7	coiled-coil domain containing 7	protein_coding	EH38E1460417;EH38E1460418
chr10	35008550	35090642	-	ENSG00000108094.14	CUL2	cullin 2	protein_coding	EH38E1462115
chr10	35098005	35127020	-	ENSG00000230534.6	RP11-297A16.2	---	antisense	EH38E1462128
chr10	35126790	35212958	+	ENSG00000095794.19	CREM	cAMP responsive element modulator	protein_coding	EH38E1462127;EH38E1462128;EH38E1462128;EH38E1462128;EH38E1462128;EH38E1462177;EH38E1462177;EH38E1462177;EH38E1462177;EH38E1462179;EH38E1462179;EH38E1462179;EH38E1462179;EH38E1462179
chr10	35638248	35642278	-	ENSG00000177283.5	FZD8	frizzled class receptor 8	protein_coding	EH38E1462557
chr10	37776525	37858106	-	ENSG00000198105.11	ZNF248	zinc finger protein 248	protein_coding	EH38E1463236;EH38E1463237
chr10	37857739	37859110	+	ENSG00000236514.1	RP11-162G10.5	---	antisense	EH38E1463236
chr10	37949571	37976633	-	ENSG00000175395.15	ZNF25	zinc finger protein 25	protein_coding	EH38E1463260
chr10	38010649	38065088	+	ENSG00000189180.15	ZNF33A	zinc finger protein 33A	protein_coding	EH38E1463272
chr10	38094335	38125544	+	ENSG00000075407.17	ZNF37A	zinc finger protein 37A	protein_coding	EH38E1463298
chr10	42513509	42552822	-	ENSG00000234420.7	ZNF37BP	zinc finger protein 37B, pseudogene	transcribed_processed_pseudogene	EH38E1463478
chr10	42574184	42638568	-	ENSG00000196693.14	ZNF33B	zinc finger protein 33B	protein_coding	EH38E1463504
chr10	42782800	42834937	+	ENSG00000165733.7	BMS1	BMS1 ribosome biogenesis factor	protein_coding	EH38E1463553
chr10	43136823	43138334	-	ENSG00000273008.1	RP11-351D16.3	---	lincRNA	EH38E1463749
chr10	43138485	43185308	+	ENSG00000169826.7	CSGALNACT2	chondroitin sulfate N-acetylgalactosaminyltransferase 2	protein_coding	EH38E1463749
chr10	43385616	43409166	-	ENSG00000169813.16	HNRNPF	heterogeneous nuclear ribonucleoprotein F	protein_coding	EH38E1463965;EH38E1463966;EH38E1463989;EH38E1463992;EH38E1463993
chr10	43420737	43422100	+	ENSG00000230555.2	RP11-517P14.2	---	lincRNA	EH38E1464005
chr10	43436840	43483179	+	ENSG00000243660.9	ZNF487	zinc finger protein 487	protein_coding	EH38E1464019
chr10	43643858	43648856	-	ENSG00000169740.13	ZNF32	zinc finger protein 32	protein_coding	EH38E1464089
chr10	44811023	44959689	-	ENSG00000224812.2	TMEM72-AS1	TMEM72 antisense RNA 1	antisense	EH38E1464875
chr10	45454584	45594906	-	ENSG00000165406.15	MARCH8	---	protein_coding	EH38E1465248
chr10	45615500	45672780	-	ENSG00000172671.19	ZFAND4	zinc finger AN1-type containing 4	protein_coding	EH38E1465281;EH38E1465282;EH38E1465282
chr10	45706430	45727231	-	ENSG00000237840.6	FAM21FP	family with sequence similarity 21 member F, pseudogene	transcribed_unprocessed_pseudogene	EH38E1465289
chr10	45727199	45792961	+	ENSG00000172661.17	FAM21C	---	protein_coding	EH38E1465289
chr10	45972448	46003734	+	ENSG00000265354.3	TIMM23	translocase of inner mitochondrial membrane 23	protein_coding	EH38E1465315
chr10	46005087	46030714	-	ENSG00000266412.5	NCOA4	nuclear receptor coactivator 4	protein_coding	EH38E1465368;EH38E1465380;EH38E1465380;EH38E1465380;EH38E1465380;EH38E1465380
chr10	47365495	47384273	-	ENSG00000265763.3	ZNF488	zinc finger protein 488	protein_coding	EH38E1465935
chr10	47517815	47553514	-	ENSG00000254929.6	RP11-144G6.12	---	processed_transcript	EH38E1465991
chr10	49455367	49539538	-	ENSG00000225830.10	ERCC6	ERCC excision repair 6, chromatin remodeling factor	protein_coding	EH38E1466957
chr10	49515200	49539538	-	ENSG00000258838.5	ERCC6-PGBD3	---	protein_coding	EH38E1466957;EH38E1466958
chr10	49818278	49970203	-	ENSG00000227345.8	PARG	poly(ADP-ribose) glycohydrolase	protein_coding	EH38E1467147
chr10	49942032	49974850	+	ENSG00000204152.10	TIMM23B	translocase of inner mitochondrial membrane 23 homolog B	protein_coding	EH38E1467147
chr10	50305585	50625163	-	ENSG00000198964.13	SGMS1	sphingomyelin synthase 1	protein_coding	EH38E1467544
chr10	50624950	50641451	+	ENSG00000226200.6	SGMS1-AS1	SGMS1 antisense RNA 1	antisense	EH38E1467547
chr10	51695486	51699591	-	ENSG00000177613.8	CSTF2T	cleavage stimulation factor subunit 2 tau variant	protein_coding	EH38E1467993
chr10	56357227	56361275	-	ENSG00000122952.16	ZWINT	ZW10 interacting kinetochore protein	protein_coding	EH38E1469132
chr10	58191516	58267934	-	ENSG00000151151.5	IPMK	inositol polyphosphate multikinase	protein_coding	EH38E1469542
chr10	58269057	58289586	+	ENSG00000122873.11	CISD1	CDGSH iron sulfur domain 1	protein_coding	EH38E1469545
chr10	58385021	58399221	+	ENSG00000108064.10	TFAM	transcription factor A, mitochondrial	protein_coding	EH38E1469625;EH38E1469626
chr10	59788762	59906656	-	ENSG00000108091.10	CCDC6	coiled-coil domain containing 6	protein_coding	EH38E1470560
chr10	60778330	60794852	+	ENSG00000170312.15	CDK1	cyclin dependent kinase 1	protein_coding	EH38E1471152
chr10	62183034	62268707	-	ENSG00000182010.10	RTKN2	rhotekin 2	protein_coding	EH38E1472278
chr10	62811995	62919900	-	ENSG00000122877.13	EGR2	early growth response 2	protein_coding	EH38E1472595;EH38E1472604
chr10	63133246	63155031	+	ENSG00000148572.14	NRBF2	nuclear receptor binding factor 2	protein_coding	EH38E1472729
chr10	63167220	63521850	-	ENSG00000171988.17	JMJD1C	jumonji domain containing 1C	protein_coding	EH38E1472850;EH38E1472944
chr10	67849524	67850746	+	ENSG00000272892.1	RP11-57G10.8	---	lincRNA	EH38E1474192
chr10	67884668	67918390	+	ENSG00000096717.11	SIRT1	sirtuin 1	protein_coding	EH38E1474209;EH38E1474210
chr10	67921898	68075348	-	ENSG00000148634.15	HERC4	HECT and RLD domain containing E3 ubiquitin protein ligase 4	protein_coding	EH38E1474299
chr10	68282659	68333049	-	ENSG00000108187.15	PBLD	phenazine biosynthesis like protein domain containing	protein_coding	EH38E1474447;EH38E1474481;EH38E1474481
chr10	68331173	68343191	+	ENSG00000096746.17	HNRNPH3	heterogeneous nuclear ribonucleoprotein H3	protein_coding	EH38E1474478
chr10	68341106	68407294	-	ENSG00000204130.12	RUFY2	RUN and FYVE domain containing 2	protein_coding	EH38E1474515
chr10	68414063	68472121	-	ENSG00000138346.14	DNA2	DNA replication helicase/nuclease 2	protein_coding	EH38E1474532
chr10	68477998	68527474	-	ENSG00000122912.14	SLC25A16	solute carrier family 25 member 16	protein_coding	EH38E1474550
chr10	68721011	68792377	+	ENSG00000060339.13	CCAR1	cell division cycle and apoptosis regulator 1	protein_coding	EH38E1474666
chr10	68901277	68946847	+	ENSG00000107625.12	DDX50	DExD-box helicase 50	protein_coding	EH38E1474748
chr10	68956127	68985073	+	ENSG00000165732.12	DDX21	DExD-box helicase 21	protein_coding	EH38E1474766
chr10	68988720	69016982	+	ENSG00000198954.6	KIF1BP	---	protein_coding	EH38E1474781
chr10	69123511	69172861	+	ENSG00000122958.14	VPS26A	VPS26, retromer complex component A	protein_coding	EH38E1474884;EH38E1474886;EH38E1474886
chr10	69180231	69209099	+	ENSG00000156502.13	SUPV3L1	Suv3 like RNA helicase	protein_coding	EH38E1474906
chr10	69269983	69401882	+	ENSG00000156515.21	HK1	hexokinase 1	protein_coding	EH38E1474990;EH38E1474997
chr10	70137980	70146676	-	ENSG00000156521.13	TYSND1	trypsin domain containing 1	protein_coding	EH38E1475652
chr10	70147288	70170523	-	ENSG00000079332.14	SAR1A	secretion associated Ras related GTPase 1A	protein_coding	EH38E1475662;EH38E1475669;EH38E1475669
chr10	70202829	70233911	-	ENSG00000180817.11	PPA1	inorganic pyrophosphatase 1	protein_coding	EH38E1475712
chr10	70298969	70382650	-	ENSG00000172731.13	LRRC20	leucine rich repeat containing 20	protein_coding	EH38E1475850;EH38E1475852;EH38E1475852;EH38E1475852
chr10	70815960	70881173	+	ENSG00000166224.16	SGPL1	sphingosine-1-phosphate lyase 1	protein_coding	EH38E1476242
chr10	71816297	71851375	-	ENSG00000197746.13	PSAP	prosaposin	protein_coding	EH38E1477171
chr10	72096031	72217134	-	ENSG00000138303.17	ASCC1	activating signal cointegrator 1 complex subunit 1	protein_coding	EH38E1477539
chr10	72215999	72235860	+	ENSG00000166295.8	ANAPC16	anaphase promoting complex subunit 16	protein_coding	EH38E1477538
chr10	72273919	72276036	+	ENSG00000168209.4	DDIT4	DNA damage inducible transcript 4	protein_coding	EH38E1477610
chr10	72367326	72626191	-	ENSG00000107745.17	MICU1	mitochondrial calcium uptake 1	protein_coding	EH38E1477805;EH38E1477858;EH38E1477858;EH38E1477858
chr10	72692130	72887694	+	ENSG00000156026.14	MCU	mitochondrial calcium uniporter	protein_coding	EH38E1477891;EH38E1477892
chr10	73007216	73096974	-	ENSG00000122884.12	P4HA1	prolyl 4-hydroxylase subunit alpha 1	protein_coding	EH38E1478124
chr10	73110374	73131828	+	ENSG00000166321.13	NUDT13	nudix hydrolase 13	protein_coding	EH38E1478133
chr10	73130154	73169055	-	ENSG00000122882.10	ECD	ecdysoneless cell cycle regulator	protein_coding	EH38E1478162
chr10	73168165	73244504	+	ENSG00000138286.14	FAM149B1	family with sequence similarity 149 member B1	protein_coding	EH38E1478162
chr10	73247359	73276984	+	ENSG00000236756.4	DNAJC9-AS1	DNAJC9 antisense RNA 1	antisense	EH38E1478198
chr10	73248842	73252693	-	ENSG00000182180.13	MRPS16	mitochondrial ribosomal protein S16	protein_coding	EH38E1478203
chr10	73252790	73254349	+	ENSG00000227540.1	RP11-152N13.5	---	antisense	EH38E1478203
chr10	73253758	73358859	-	ENSG00000156042.17	CFAP70	cilia and flagella associated protein 70	protein_coding	EH38E1478227
chr10	73375100	73414076	-	ENSG00000138279.15	ANXA7	annexin A7	protein_coding	EH38E1478248
chr10	73436427	73496024	-	ENSG00000107758.15	PPP3CB	protein phosphatase 3 catalytic subunit beta	protein_coding	EH38E1478300
chr10	73495524	73520070	+	ENSG00000221817.9	PPP3CB-AS1	PPP3CB antisense RNA 1 (head to head)	processed_transcript	EH38E1478299;EH38E1478301
chr10	73625995	73626790	+	ENSG00000268584.1	RP11-464F9.20	---	antisense	EH38E1478370
chr10	73674294	73730466	-	ENSG00000242288.9	RP11-464F9.1	---	processed_transcript	EH38E1478429
chr10	73699150	73730487	-	ENSG00000271816.1	BMS1P4	BMS1 pseudogene 4	processed_transcript	EH38E1478429
chr10	73715842	73730469	-	ENSG00000242338.6	BMS1P4	BMS1 pseudogene 4	transcribed_unprocessed_pseudogene	EH38E1478429
chr10	73730561	73737311	+	ENSG00000250959.2	GLUD1P3	glutamate dehydrogenase 1 pseudogene 3	transcribed_unprocessed_pseudogene	EH38E1478429
chr10	73744383	73772161	+	ENSG00000176986.15	SEC24C	SEC24 homolog C, COPII coat complex component	protein_coding	EH38E1478441
chr10	73772290	73780251	+	ENSG00000196968.10	FUT11	fucosyltransferase 11	protein_coding	EH38E1478463
chr10	73782046	73783652	+	ENSG00000172586.7	CHCHD1	coiled-coil-helix-coiled-coil-helix domain containing 1	protein_coding	EH38E1478475
chr10	74120254	74151063	-	ENSG00000185009.12	AP3M1	adaptor related protein complex 3 subunit mu 1	protein_coding	EH38E1478837;EH38E1478838
chr10	74151184	74709303	+	ENSG00000156110.13	ADK	adenosine kinase	protein_coding	EH38E1478838;EH38E1478867;EH38E1478867
chr10	75099585	75182123	+	ENSG00000156671.12	SAMD8	sterile alpha motif domain containing 8	protein_coding	EH38E1479417
chr10	75210153	75231448	+	ENSG00000165637.13	VDAC2	voltage dependent anion channel 2	protein_coding	EH38E1479484;EH38E1479486;EH38E1479486
chr10	75233968	75236030	-	ENSG00000165644.10	COMTD1	catechol-O-methyltransferase domain containing 1	protein_coding	EH38E1479514
chr10	77969250	78029545	-	ENSG00000148606.12	POLR3A	RNA polymerase III subunit A	protein_coding	EH38E1481449
chr10	78033759	78056812	+	ENSG00000138326.18	RPS24	ribosomal protein S24	protein_coding	EH38E1481453
chr10	78943327	79067895	-	ENSG00000224596.7	ZMIZ1-AS1	ZMIZ1 antisense RNA 1	antisense	EH38E1482303;EH38E1482305
chr10	79069034	79316528	+	ENSG00000108175.16	ZMIZ1	zinc finger MIZ-type containing 1	protein_coding	EH38E1482308;EH38E1482633
chr10	79347468	79355337	+	ENSG00000108179.13	PPIF	peptidylprolyl isomerase F	protein_coding	EH38E1482710
chr10	80046859	80078912	-	ENSG00000230091.6	TMEM254-AS1	TMEM254 antisense RNA 1	antisense	EH38E1482999
chr10	80078645	80092557	+	ENSG00000133678.13	TMEM254	transmembrane protein 254	protein_coding	EH38E1482998
chr10	84139439	84153555	+	ENSG00000165678.19	GHITM	growth hormone inducible transmembrane protein	protein_coding	EH38E1484326
chr10	84328585	84518521	+	ENSG00000107771.15	CCSER2	coiled-coil serine rich protein 2	protein_coding	EH38E1484436;EH38E1484504
chr10	86435255	86521815	-	ENSG00000062650.17	WAPL	WAPL cohesin release factor	protein_coding	EH38E1485264
chr10	86521944	86525101	+	ENSG00000227896.2	RP11-77P6.2	---	antisense	EH38E1485264
chr10	86749753	86756298	-	ENSG00000272631.1	RP11-359E3.4	---	antisense	EH38E1485467
chr10	87050485	87094866	-	ENSG00000148672.8	GLUD1	glutamate dehydrogenase 1	protein_coding	EH38E1485708
chr10	87203874	87342612	-	ENSG00000223482.7	NUTM2A-AS1	NUTM2A antisense RNA 1	antisense	EH38E1485747
chr10	87504874	87553460	+	ENSG00000107789.15	MINPP1	multiple inositol-polyphosphate phosphatase 1	protein_coding	EH38E1485764
chr10	87751511	87841343	-	ENSG00000138138.13	ATAD1	ATPase family AAA domain containing 1	protein_coding	EH38E1485997
chr10	87817927	87845612	+	ENSG00000223820.5	CFL1P1	cofilin 1 pseudogene 1	transcribed_unprocessed_pseudogene	EH38E1485996;EH38E1485997
chr10	87859160	87863437	-	ENSG00000227268.3	KLLN	killin, p53 regulated DNA replication inhibitor	protein_coding	EH38E1486033
chr10	87863112	87971930	+	ENSG00000171862.9	PTEN	phosphatase and tensin homolog	protein_coding	EH38E1486032;EH38E1486033
chr10	88932389	88940820	+	ENSG00000180139.11	ACTA2-AS1	ACTA2 antisense RNA 1	antisense	EH38E1486760
chr10	89213568	89414557	-	ENSG00000107798.17	LIPA	lipase A, lysosomal acid type	protein_coding	EH38E1487016
chr10	89414585	89421001	+	ENSG00000152778.8	IFIT5	interferon induced protein with tetratricopeptide repeats 5	protein_coding	EH38E1487160
chr10	89579496	89645572	-	ENSG00000152782.16	PANK1	pantothenate kinase 1	protein_coding	EH38E1487341;EH38E1487346
chr10	89644602	89645223	-	ENSG00000249962.1	RP11-80H5.5	---	processed_pseudogene	EH38E1487345
chr10	89645281	89650667	+	ENSG00000232936.5	RP11-80H5.2	---	antisense	EH38E1487345
chr10	89701609	89774939	+	ENSG00000138182.14	KIF20B	kinesin family member 20B	protein_coding	EH38E1487389
chr10	90871715	90908553	+	ENSG00000148688.13	RPP30	ribonuclease P/MRP subunit p30	protein_coding	EH38E1487833;EH38E1487834
chr10	91782838	91798291	-	ENSG00000228701.1	TNKS2-AS1	TNKS2 antisense RNA 1 (head to head)	antisense	EH38E1488462
chr10	91798311	91865276	+	ENSG00000107854.5	TNKS2	tankyrase 2	protein_coding	EH38E1488462
chr10	91923768	92030325	+	ENSG00000095564.13	BTAF1	B-TFIID TATA-box binding protein associated factor 1	protein_coding	EH38E1488547
chr10	92046691	92291087	-	ENSG00000107864.14	CPEB3	cytoplasmic polyadenylation element binding protein 3	protein_coding	EH38E1488742;EH38E1488759
chr10	92291162	92353964	+	ENSG00000198060.9	MARCH5	---	protein_coding	EH38E1488759
chr10	92451683	92574076	-	ENSG00000119912.15	IDE	insulin degrading enzyme	protein_coding	EH38E1488900
chr10	92834712	93059493	+	ENSG00000138190.16	EXOC6	exocyst complex component 6	protein_coding	EH38E1489067
chr10	93496631	93529092	+	ENSG00000138180.15	CEP55	centrosomal protein 55	protein_coding	EH38E1489505
chr10	93667882	93702572	-	ENSG00000148690.11	FRA10AC1	FRA10A associated CGG repeat 1	protein_coding	EH38E1489602
chr10	94333225	94362959	-	ENSG00000173145.11	NOC3L	NOC3 like DNA replication regulator	protein_coding	EH38E1489990
chr10	94501433	94613905	+	ENSG00000119969.14	HELLS	helicase, lymphoid specific	protein_coding	EH38E1490054
chr10	95311770	95561414	-	ENSG00000095637.21	SORBS1	sorbin and SH3 domain containing 1	protein_coding	EH38E1490586
chr10	95605928	95656706	-	ENSG00000059573.8	ALDH18A1	aldehyde dehydrogenase 18 family member A1	protein_coding	EH38E1490647
chr10	95663395	95694143	-	ENSG00000119977.20	TCTN3	tectonic family member 3	protein_coding	EH38E1490667
chr10	95753205	96090238	-	ENSG00000226688.6	ENTPD1-AS1	ENTPD1 antisense RNA 1	antisense	EH38E1490818;EH38E1490843;EH38E1490870;EH38E1490870;EH38E1490870;EH38E1490870
chr10	95907602	95938723	+	ENSG00000173088.12	C10orf131	---	protein_coding	EH38E1490818
chr10	96043393	96060870	+	ENSG00000107443.15	CCNJ	cyclin J	protein_coding	EH38E1490845
chr10	96129714	96205288	+	ENSG00000177853.14	ZNF518A	zinc finger protein 518A	protein_coding	EH38E1490886;EH38E1490887
chr10	96130030	96130117	+	ENSG00000273577.1	AC021037.1	---	miRNA	EH38E1490887
chr10	96364605	96513918	-	ENSG00000095587.8	TLL2	tolloid like 2	protein_coding	EH38E1491132
chr10	96518108	96587452	-	ENSG00000077147.14	TM9SF3	transmembrane 9 superfamily member 3	protein_coding	EH38E1491169
chr10	96832259	96981043	+	ENSG00000196233.11	LCOR	ligand dependent nuclear receptor corepressor	protein_coding	EH38E1491374;EH38E1491376
chr10	97153044	97292637	-	ENSG00000269891.2	ARHGAP19-SLIT1	ARHGAP19-SLIT1 readthrough (NMD candidate)	protein_coding	EH38E1491701
chr10	97222172	97292673	-	ENSG00000213390.10	ARHGAP19	Rho GTPase activating protein 19	protein_coding	EH38E1491689;EH38E1491701;EH38E1491701
chr10	97319266	97321915	+	ENSG00000165879.8	FRAT1	FRAT regulator of WNT signaling pathway 1	protein_coding	EH38E1491713
chr10	97332496	97334709	-	ENSG00000181274.6	FRAT2	FRAT regulator of WNT signaling pathway 2	protein_coding	EH38E1491739
chr10	97356357	97426076	-	ENSG00000052749.13	RRP12	ribosomal RNA processing 12 homolog	protein_coding	EH38E1491797;EH38E1491823
chr10	97426159	97433441	+	ENSG00000171314.8	PGAM1	phosphoglycerate mutase 1	protein_coding	EH38E1491823
chr10	97436141	97446017	-	ENSG00000171311.12	EXOSC1	exosome component 1	protein_coding	EH38E1491838
chr10	97446130	97457370	+	ENSG00000171307.18	ZDHHC16	zinc finger DHHC-type palmitoyltransferase 16	protein_coding	EH38E1491838
chr10	97458323	97498794	-	ENSG00000155229.20	MMS19	MMS19 homolog, cytosolic iron-sulfur assembly component	protein_coding	EH38E1491877
chr10	97614552	97633500	-	ENSG00000171160.17	MORN4	MORN repeat containing 4	protein_coding	EH38E1491989
chr10	97640685	97676434	+	ENSG00000155252.13	PI4K2A	phosphatidylinositol 4-kinase type 2 alpha	protein_coding	EH38E1491995
chr10	97677423	97687323	-	ENSG00000119986.6	AVPI1	arginine vasopressin induced 1	protein_coding	EH38E1492038
chr10	97737120	97760907	+	ENSG00000155256.17	ZFYVE27	zinc finger FYVE-type containing 27	protein_coding	EH38E1492075
chr10	98134623	98244897	+	ENSG00000166024.13	R3HCC1L	R3H domain and coiled-coil containing 1 like	protein_coding	EH38E1492270;EH38E1492288
chr10	98383564	98415184	-	ENSG00000119943.10	PYROXD2	pyridine nucleotide-disulphide oxidoreductase domain 2	protein_coding	EH38E1492497
chr10	99396869	99430624	-	ENSG00000120053.10	GOT1	glutamic-oxaloacetic transaminase 1	protein_coding	EH38E1492853
chr10	99621054	99621918	+	ENSG00000260475.1	RP11-85A1.3	---	lincRNA	EH38E1492987
chr10	99659505	99706240	+	ENSG00000198018.6	ENTPD7	ectonucleoside triphosphate diphosphohydrolase 7	protein_coding	EH38E1493007
chr10	99702557	99756134	+	ENSG00000119929.12	CUTC	cutC copper transporter	protein_coding	EH38E1493049
chr10	99711843	99732100	-	ENSG00000014919.12	COX15	cytochrome c oxidase assembly homolog COX15	protein_coding	EH38E1493049
chr10	100150093	100188334	-	ENSG00000107566.13	ERLIN1	ER lipid raft associated 1	protein_coding	EH38E1493359
chr10	100188297	100229619	-	ENSG00000213341.10	CHUK	component of inhibitor of nuclear factor kappa B kinase complex	protein_coding	EH38E1493381
chr10	100229666	100234000	+	ENSG00000227492.1	RP11-316M21.6	---	antisense	EH38E1493381
chr10	100232297	100267680	-	ENSG00000095485.16	CWF19L1	CWF19 like cell cycle control factor 1	protein_coding	EH38E1493406
chr10	100273279	100286712	-	ENSG00000196072.11	BLOC1S2	biogenesis of lysosomal organelles complex 1 subunit 2	protein_coding	EH38E1493417;EH38E1493418
chr10	100347123	100364834	+	ENSG00000099194.5	SCD	stearoyl-CoA desaturase	protein_coding	EH38E1493453
chr10	100373614	100383368	+	ENSG00000235823.1	OLMALINC	oligodendrocyte maturation-associated long intergenic non-coding RNA	lincRNA	EH38E1493490
chr10	100505627	100529881	-	ENSG00000255339.6	RP11-411B6.6	---	protein_coding	EH38E1493581
chr10	100523739	100530000	-	ENSG00000166136.15	NDUFB8	NADH:ubiquinone oxidoreductase subunit B8	protein_coding	EH38E1493581
chr10	100529071	100559998	+	ENSG00000166135.13	HIF1AN	hypoxia inducible factor 1 subunit alpha inhibitor	protein_coding	EH38E1493587
chr10	100911102	100912739	-	ENSG00000272572.1	RP11-179B2.2	---	antisense	EH38E1493852
chr10	100969457	100987515	-	ENSG00000055950.16	MRPL43	mitochondrial ribosomal protein L43	protein_coding	EH38E1493897
chr10	101007682	101031157	-	ENSG00000186862.17	PDZD7	PDZ domain containing 7	protein_coding	EH38E1493957
chr10	101031233	101041244	+	ENSG00000107819.13	SFXN3	sideroflexin 3	protein_coding	EH38E1493957
chr10	101060028	101061005	-	ENSG00000273162.1	RP11-108L7.15	---	lincRNA	EH38E1493994
chr10	101354032	101557321	+	ENSG00000166167.17	BTRC	beta-transducin repeat containing E3 ubiquitin protein ligase	protein_coding	EH38E1494218
chr10	101570559	101609668	+	ENSG00000166171.12	DPCD	deleted in primary ciliary dyskinesia homolog (mouse)	protein_coding	EH38E1494339
chr10	101578881	101588270	-	ENSG00000166169.16	POLL	DNA polymerase lambda	protein_coding	EH38E1494339
chr10	101781324	101783413	-	ENSG00000107833.10	NPM3	nucleophosmin/nucleoplasmin 3	protein_coding	EH38E1494495
chr10	101784442	101818465	-	ENSG00000198408.13	MGEA5	---	protein_coding	EH38E1494520
chr10	101845598	102056193	-	ENSG00000120029.12	C10orf76	---	protein_coding	EH38E1494719
chr10	102065389	102068038	+	ENSG00000166189.7	HPS6	HPS6 biogenesis of lysosomal organelles complex 2 subunit 3	protein_coding	EH38E1494727
chr10	102107559	102120453	-	ENSG00000198728.10	LDB1	LIM domain binding 1	protein_coding	EH38E1494757;EH38E1494770
chr10	102132993	102150331	+	ENSG00000148840.10	PPRC1	PPARG related coactivator 1	protein_coding	EH38E1494781
chr10	102152175	102163871	+	ENSG00000166197.16	NOLC1	nucleolar and coiled-body phosphoprotein 1	protein_coding	EH38E1494799
chr10	102226327	102229589	+	ENSG00000119915.4	ELOVL3	ELOVL fatty acid elongase 3	protein_coding	EH38E1494831
chr10	102245531	102382899	+	ENSG00000107862.4	GBF1	golgi brefeldin A resistant guanine nucleotide exchange factor 1	protein_coding	EH38E1494854
chr10	102394109	102402529	+	ENSG00000077150.17	NFKB2	nuclear factor kappa B subunit 2	protein_coding	EH38E1494955;EH38E1494960;EH38E1494960
chr10	102423244	102432661	-	ENSG00000107874.10	CUEDC2	CUE domain containing 2	protein_coding	EH38E1495026
chr10	102449816	102461106	+	ENSG00000269609.5	RPARP-AS1	RPARP antisense RNA 1	processed_transcript	EH38E1495040;EH38E1495041;EH38E1495042;EH38E1495042
chr10	102461394	102477045	+	ENSG00000138111.14	TMEM180	---	protein_coding	EH38E1495059
chr10	102503986	102633535	+	ENSG00000107882.11	SUFU	SUFU negative regulator of hedgehog signaling	protein_coding	EH38E1495090
chr10	102673730	102714407	-	ENSG00000138175.8	ARL3	ADP ribosylation factor like GTPase 3	protein_coding	EH38E1495324
chr10	102714537	102743492	+	ENSG00000156398.12	SFXN2	sideroflexin 2	protein_coding	EH38E1495324
chr10	102845760	102854513	-	ENSG00000282772.1	RP11-753C18.12	---	antisense	EH38E1495465
chr10	102854222	102864961	+	ENSG00000166275.15	BORCS7	BLOC-1 related complex subunit 7	protein_coding	EH38E1495464
chr10	102854271	102901899	+	ENSG00000270316.1	BORCS7-ASMT	BORCS7-ASMT readthrough (NMD candidate)	protein_coding	EH38E1495464
chr10	102918292	103090221	+	ENSG00000148842.17	CNNM2	cyclin and CBS domain divalent metal cation transport mediator 2	protein_coding	EH38E1495495
chr10	103302795	103351134	-	ENSG00000156374.14	PCGF6	polycomb group ring finger 6	protein_coding	EH38E1495778
chr10	103367966	103389065	+	ENSG00000148835.10	TAF5	TATA-box binding protein associated factor 5	protein_coding	EH38E1495787
chr10	103389040	103396466	-	ENSG00000173915.12	USMG5	---	protein_coding	EH38E1495801;EH38E1495802;EH38E1495802;EH38E1495802
chr10	103396647	103446292	+	ENSG00000148843.13	PDCD11	programmed cell death 11	protein_coding	EH38E1495802
chr10	103882541	103918205	-	ENSG00000107960.10	OBFC1	---	protein_coding	EH38E1496403;EH38E1496405
chr10	103967200	104029233	+	ENSG00000065613.13	SLK	STE20 like kinase	protein_coding	EH38E1496443
chr10	104122057	104126385	+	ENSG00000156384.14	SFR1	SWI5 dependent homologous recombination repair protein 1	protein_coding	EH38E1496569
chr10	104129887	104232362	-	ENSG00000197748.12	CFAP43	cilia and flagella associated protein 43	protein_coding	EH38E1496605
chr10	104268872	104304945	+	ENSG00000065621.14	GSTO2	glutathione S-transferase omega 2	protein_coding	EH38E1496649
chr10	104309697	104338404	-	ENSG00000148841.15	ITPRIP	inositol 1,4,5-trisphosphate receptor interacting protein	protein_coding	EH38E1496728;EH38E1496752
chr10	104351590	104353575	-	ENSG00000231233.1	CFAP58-AS1	---	antisense	EH38E1496777
chr10	104353763	104455090	+	ENSG00000120051.14	CFAP58	cilia and flagella associated protein 58	protein_coding	EH38E1496777
chr10	109864765	109923553	-	ENSG00000108039.17	XPNPEP1	X-prolyl aminopeptidase 1	protein_coding	EH38E1498362
chr10	109940103	110008381	-	ENSG00000203876.9	ADD3-AS1	ADD3 antisense RNA 1	processed_transcript	EH38E1498469
chr10	109996367	110135565	+	ENSG00000148700.13	ADD3	adducin 3	protein_coding	EH38E1498463;EH38E1498468;EH38E1498468;EH38E1498469
chr10	110207604	110287365	+	ENSG00000119950.20	MXI1	MAX interactor 1, dimerization protein	protein_coding	EH38E1498636;EH38E1498642;EH38E1498669;EH38E1498676
chr10	110290729	110304951	-	ENSG00000119953.12	SMNDC1	survival motor neuron domain containing 1	protein_coding	EH38E1498734;EH38E1498735
chr10	110497837	110511544	+	ENSG00000138166.5	DUSP5	dual specificity phosphatase 5	protein_coding	EH38E1498947
chr10	110567690	110604636	+	ENSG00000108055.9	SMC3	structural maintenance of chromosomes 3	protein_coding	EH38E1499023
chr10	110871794	110900006	+	ENSG00000150593.15	PDCD4	programmed cell death 4	protein_coding	EH38E1499373
chr10	110898729	110919274	-	ENSG00000214413.7	BBIP1	BBSome interacting protein 1	protein_coding	EH38E1499413;EH38E1499414;EH38E1499414;EH38E1499414
chr10	112149863	112215377	-	ENSG00000119927.13	GPAM	glycerol-3-phosphate acyltransferase, mitochondrial	protein_coding	EH38E1499818
chr10	112424427	112446917	-	ENSG00000023041.11	ZDHHC6	zinc finger DHHC-type palmitoyltransferase 6	protein_coding	EH38E1500028
chr10	113679161	113730907	+	ENSG00000165806.19	CASP7	caspase 7	protein_coding	EH38E1501041;EH38E1501043;EH38E1501043;EH38E1501066
chr10	113854660	113917194	+	ENSG00000196865.4	NHLRC2	NHL repeat containing 2	protein_coding	EH38E1501146
chr10	114120861	114174220	-	ENSG00000165813.16	CCDC186	coiled-coil domain containing 186	protein_coding	EH38E1501400
chr10	114938192	114977676	+	ENSG00000165832.5	TRUB1	TruB pseudouridine synthase family member 1	protein_coding	EH38E1502084
chr10	117277273	117375467	-	ENSG00000165650.11	PDZD8	PDZ domain containing 8	protein_coding	EH38E1503155
chr10	118004915	118046603	-	ENSG00000107560.10	RAB11FIP2	RAB11 family interacting protein 2	protein_coding	EH38E1503531
chr10	118046278	118210153	+	ENSG00000177640.15	CASC2	cancer susceptibility 2	antisense	EH38E1503532
chr10	118297929	118342328	-	ENSG00000165669.13	FAM204A	family with sequence similarity 204 member A	protein_coding	EH38E1503663
chr10	118674166	118755249	-	ENSG00000151893.14	CACUL1	CDK2 associated cullin domain 1	protein_coding	EH38E1503862
chr10	119033669	119080823	-	ENSG00000107581.12	EIF3A	eukaryotic translation initiation factor 3 subunit A	protein_coding	EH38E1504064
chr10	119167702	119178833	-	ENSG00000165672.6	PRDX3	peroxiredoxin 3	protein_coding	EH38E1504168
chr10	119207588	119459742	+	ENSG00000198873.11	GRK5	G protein-coupled receptor kinase 5	protein_coding	EH38E1504191
chr10	119651369	119677819	+	ENSG00000151929.9	BAG3	BAG cochaperone 3	protein_coding	EH38E1504643
chr10	119829403	119892556	-	ENSG00000197771.12	MCMBP	minichromosome maintenance complex binding protein	protein_coding	EH38E1504840
chr10	119892710	119944658	+	ENSG00000107651.12	SEC23IP	SEC23 interacting protein	protein_coding	EH38E1504849
chr10	120761811	120851345	-	ENSG00000227165.7	WDR11-AS1	WDR11 antisense RNA 1	antisense	EH38E1505258
chr10	121740420	121928801	-	ENSG00000107669.17	ATE1	arginyltransferase 1	protein_coding	EH38E1505981;EH38E1505983
chr10	121957087	121975217	-	ENSG00000107672.14	NSMCE4A	NSE4 homolog A, SMC5-SMC6 complex component	protein_coding	EH38E1506011
chr10	122374695	122442602	+	ENSG00000107679.14	PLEKHA1	pleckstrin homology domain containing A1	protein_coding	EH38E1506386;EH38E1506397;EH38E1506403;EH38E1506403
chr10	122930902	122954403	-	ENSG00000119965.12	C10orf88	chromosome 10 open reading frame 88	protein_coding	EH38E1506679
chr10	122954380	122997513	+	ENSG00000179988.13	PSTK	phosphoseryl-tRNA kinase	protein_coding	EH38E1506684
chr10	122990805	123008817	-	ENSG00000095574.11	IKZF5	IKAROS family zinc finger 5	protein_coding	EH38E1506704
chr10	123008978	123058311	+	ENSG00000196177.12	ACADSB	acyl-CoA dehydrogenase short/branched chain	protein_coding	EH38E1506704
chr10	123154276	123170467	+	ENSG00000154473.17	BUB3	BUB3 mitotic checkpoint protein	protein_coding	EH38E1506796
chr10	124397302	124418976	-	ENSG00000065154.11	OAT	ornithine aminotransferase	protein_coding	EH38E1507590
chr10	124461833	124617888	+	ENSG00000107902.13	LHPP	phospholysine phosphohistidine inorganic pyrophosphate phosphatase	protein_coding	EH38E1507632
chr10	124617079	124791727	-	ENSG00000258539.1	RP11-12J10.3	---	protein_coding	EH38E1508029
chr10	124748148	124791870	-	ENSG00000203791.13	METTL10	---	protein_coding	EH38E1508029
chr10	124801784	124836670	+	ENSG00000165660.7	FAM175B	---	protein_coding	EH38E1508037
chr10	125700435	125719566	-	ENSG00000224023.10	FLJ37035	---	lincRNA	EH38E1508617
chr10	125719514	125764143	+	ENSG00000107938.17	EDRF1	erythroid differentiation regulatory factor 1	protein_coding	EH38E1508617
chr10	125784979	125823248	-	ENSG00000188690.12	UROS	uroporphyrinogen III synthase	protein_coding	EH38E1508689;EH38E1508690
chr10	125823545	125853695	+	ENSG00000107949.16	BCCIP	BRCA2 and CDKN1A interacting protein	protein_coding	EH38E1508691
chr10	125896538	126009592	+	ENSG00000203780.10	FANK1	fibronectin type III and ankyrin repeat domains 1	protein_coding	EH38E1508737
chr10	128096658	128126385	-	ENSG00000148773.12	MKI67	marker of proliferation Ki-67	protein_coding	EH38E1510174;EH38E1510175
chr10	129467183	129768007	+	ENSG00000170430.9	MGMT	O-6-methylguanine-DNA methyltransferase	protein_coding	EH38E1510800
chr10	130066373	130110817	-	ENSG00000237489.2	LINC00959	---	lincRNA	EH38E1511212
chr10	130136398	130184521	+	ENSG00000108010.11	GLRX3	glutaredoxin 3	protein_coding	EH38E1511221
chr10	131900643	131959834	+	ENSG00000175470.18	PPP2R2D	protein phosphatase 2 regulatory subunit Bdelta	protein_coding	EH38E1511843
chr10	131966454	131982013	-	ENSG00000176171.11	BNIP3	BCL2 interacting protein 3	protein_coding	EH38E1511937
chr10	132207491	132331847	-	ENSG00000165752.16	STK32C	serine/threonine kinase 32C	protein_coding	EH38E1512150;EH38E1512152;EH38E1512177
chr10	132332153	132379918	+	ENSG00000148814.17	LRRC27	leucine rich repeat containing 27	protein_coding	EH38E1512178
chr10	133278629	133312337	-	ENSG00000130640.13	TUBGCP2	tubulin gamma complex associated protein 2	protein_coding	EH38E1513066
chr10	133308474	133313162	+	ENSG00000198546.14	ZNF511	zinc finger protein 511	protein_coding	EH38E1513063;EH38E1513065
chr10	133394093	133421307	+	ENSG00000148824.18	MTG1	mitochondrial ribosome associated GTPase 1	protein_coding	EH38E1513160
chr11	167783	207428	-	ENSG00000177951.17	BET1L	Bet1 golgi vesicular membrane trafficking protein like	protein_coding	EH38E1513260
chr11	207510	215113	+	ENSG00000177963.12	RIC8A	RIC8 guanine nucleotide exchange factor A	protein_coding	EH38E1513260;EH38E1513263;EH38E1513264
chr11	215457	236931	-	ENSG00000142082.14	SIRT3	sirtuin 3	protein_coding	EH38E1513287;EH38E1513288
chr11	236545	252984	+	ENSG00000185627.17	PSMD13	proteasome 26S subunit, non-ATPase 13	protein_coding	EH38E1513287;EH38E1513288;EH38E1513288;EH38E1513288
chr11	448267	491399	+	ENSG00000174915.11	PTDSS2	phosphatidylserine synthase 2	protein_coding	EH38E1513538
chr11	494511	507300	-	ENSG00000023191.16	RNH1	ribonuclease/angiogenin inhibitor 1	protein_coding	EH38E1513589;EH38E1513598;EH38E1513598;EH38E1513598;EH38E1513599;EH38E1513599;EH38E1513599;EH38E1513599
chr11	532241	537287	-	ENSG00000174775.16	HRAS	HRas proto-oncogene, GTPase	protein_coding	EH38E1513628
chr11	565659	568457	-	ENSG00000247095.2	MIR210HG	MIR210 host gene	lincRNA	EH38E1513687
chr11	576485	612222	+	ENSG00000070047.11	PHRF1	PHD and ring finger domains 1	protein_coding	EH38E1513700
chr11	612552	615999	-	ENSG00000185507.19	IRF7	interferon regulatory factor 7	protein_coding	EH38E1513738;EH38E1513739;EH38E1513739
chr11	695427	705028	+	ENSG00000177042.14	TMEM80	transmembrane protein 80	protein_coding	EH38E1513831
chr11	747328	765024	+	ENSG00000177156.10	TALDO1	transaldolase 1	protein_coding	EH38E1513907
chr11	767219	777488	-	ENSG00000177225.16	PDDC1	---	protein_coding	EH38E1513935
chr11	777577	784297	+	ENSG00000255284.1	AP006621.5	---	lincRNA	EH38E1513935
chr11	797510	799190	+	ENSG00000274897.2	PANO1	proapoptotic nucleolar protein 1	protein_coding	EH38E1513962
chr11	809646	812880	+	ENSG00000177600.8	RPLP2	ribosomal protein lateral stalk subunit P2	protein_coding	EH38E1513977;EH38E1513978
chr11	837355	842545	-	ENSG00000177700.5	POLR2L	RNA polymerase II, I and III subunit L	protein_coding	EH38E1514033
chr11	842807	867116	+	ENSG00000214063.10	TSPAN4	tetraspanin 4	protein_coding	EH38E1514034;EH38E1514037;EH38E1514037;EH38E1514037;EH38E1514038;EH38E1514048
chr11	867859	915058	-	ENSG00000177830.17	CHID1	chitinase domain containing 1	protein_coding	EH38E1514114;EH38E1514115;EH38E1514118
chr11	924893	1012245	+	ENSG00000183020.13	AP2A2	adaptor related protein complex 2 subunit alpha 2	protein_coding	EH38E1514131
chr11	1274370	1309654	-	ENSG00000078902.15	TOLLIP	toll interacting protein	protein_coding	EH38E1514415;EH38E1514430;EH38E1514430;EH38E1514430;EH38E1514430
chr11	1309768	1310707	+	ENSG00000255153.1	TOLLIP-AS1	TOLLIP antisense RNA 1 (head to head)	antisense	EH38E1514430
chr11	1389898	1462689	+	ENSG00000174672.15	BRSK2	BR serine/threonine kinase 2	protein_coding	EH38E1514482;EH38E1514483;EH38E1514507
chr11	2400487	2403878	+	ENSG00000184281.14	TSSC4	tumor suppressing subtransferable candidate 4	protein_coding	EH38E1515354
chr11	2608327	2699994	-	ENSG00000269821.1	KCNQ1OT1	KCNQ1 opposite strand/antisense transcript 1	antisense	EH38E1515609
chr11	2899720	2925246	+	ENSG00000110628.13	SLC22A18	solute carrier family 22 member 18	protein_coding	EH38E1515840
chr11	2944430	2992377	-	ENSG00000205531.12	NAP1L4	nucleosome assembly protein 1 like 4	protein_coding	EH38E1515952
chr11	3000921	3057613	-	ENSG00000110619.16	CARS	---	protein_coding	EH38E1516013
chr11	3339260	3379222	-	ENSG00000005801.16	ZNF195	zinc finger protein 195	protein_coding	EH38E1516201
chr11	3671082	3797792	-	ENSG00000110713.15	NUP98	nucleoporin 98 and 96 precursor	protein_coding	EH38E1516379
chr11	3797723	3826371	+	ENSG00000148985.19	PGAP2	post-GPI attachment to proteins 2	protein_coding	EH38E1516379;EH38E1516388;EH38E1516388;EH38E1516389;EH38E1516390;EH38E1516390;EH38E1516390;EH38E1516390
chr11	4094706	4138876	+	ENSG00000167325.14	RRM1	ribonucleotide reductase catalytic subunit M1	protein_coding	EH38E1516648
chr11	4384896	4393696	-	ENSG00000132109.9	TRIM21	tripartite motif containing 21	protein_coding	EH38E1516709
chr11	4598671	4608259	-	ENSG00000167333.12	TRIM68	tripartite motif containing 68	protein_coding	EH38E1516786
chr11	5663556	5938619	-	ENSG00000132256.18	TRIM5	tripartite motif containing 5	protein_coding	EH38E1517127
chr11	6211334	6234711	-	ENSG00000051009.10	FAM160A2	family with sequence similarity 160 member A2	protein_coding	EH38E1517264
chr11	6234764	6244429	+	ENSG00000132259.12	CNGA4	cyclic nucleotide gated channel subunit alpha 4	protein_coding	EH38E1517264
chr11	6390430	6394998	+	ENSG00000166311.9	SMPD1	sphingomyelin phosphodiesterase 1	protein_coding	EH38E1517377
chr11	6448612	6474459	-	ENSG00000110171.18	TRIM3	tripartite motif containing 3	protein_coding	EH38E1517450
chr11	6474682	6481479	-	ENSG00000132254.12	ARFIP2	ADP ribosylation factor interacting protein 2	protein_coding	EH38E1517461
chr11	6481446	6484679	+	ENSG00000132286.11	TIMM10B	translocase of inner mitochondrial membrane 10B	protein_coding	EH38E1517461
chr11	6481484	6508978	+	ENSG00000265264.5	TIMM10B	translocase of inner mitochondrial membrane 10B	protein_coding	EH38E1517461
chr11	6595074	6603620	-	ENSG00000132275.10	RRP8	ribosomal RNA processing 8	protein_coding	EH38E1517547
chr11	6603707	6610874	+	ENSG00000166333.13	ILK	integrin linked kinase	protein_coding	EH38E1517547;EH38E1517549
chr11	6606295	6612667	-	ENSG00000166337.9	TAF10	TATA-box binding protein associated factor 10	protein_coding	EH38E1517566
chr11	6612762	6619461	-	ENSG00000166340.14	TPP1	tripeptidyl peptidase 1	protein_coding	EH38E1517576
chr11	6680781	6683401	-	ENSG00000158042.8	MRPL17	mitochondrial ribosomal protein L17	protein_coding	EH38E1517630
chr11	7970250	8001862	+	ENSG00000175390.12	EIF3F	eukaryotic translation initiation factor 3 subunit F	protein_coding	EH38E1518163;EH38E1518177
chr11	8224303	8268716	-	ENSG00000166407.13	LMO1	LIM domain only 1	protein_coding	EH38E1518372;EH38E1518379
chr11	8682410	8714759	+	ENSG00000166441.12	RPL27A	ribosomal protein L27a	protein_coding	EH38E1518566;EH38E1518567;EH38E1518567;EH38E1518567;EH38E1518567;EH38E1518569;EH38E1518572
chr11	8911138	8920084	+	ENSG00000166452.11	AKIP1	A-kinase interacting protein 1	protein_coding	EH38E1518807;EH38E1518808
chr11	8947293	8965011	-	ENSG00000175348.10	TMEM9B	TMEM9 domain family member B	protein_coding	EH38E1518845;EH38E1518846
chr11	8964674	8977527	+	ENSG00000254860.5	TMEM9B-AS1	TMEM9B antisense RNA 1	antisense	EH38E1518846
chr11	9138824	9265390	-	ENSG00000184014.7	DENND5A	DENN domain containing 5A	protein_coding	EH38E1519077
chr11	9280653	9314780	-	ENSG00000166471.10	TMEM41B	transmembrane protein 41B	protein_coding	EH38E1519102
chr11	9384621	9448126	+	ENSG00000205339.9	IPO7	importin 7	protein_coding	EH38E1519146
chr11	9459555	9460702	-	ENSG00000268403.2	CTD-2371O3.3	---	antisense	EH38E1519194
chr11	9460318	9528524	+	ENSG00000166478.9	ZNF143	zinc finger protein 143	protein_coding	EH38E1519193;EH38E1519194;EH38E1519194;EH38E1519194;EH38E1519194
chr11	9664076	9752991	+	ENSG00000133789.14	SWAP70	switching B cell complex subunit SWAP70	protein_coding	EH38E1519389
chr11	9758291	9811319	+	ENSG00000246273.6	SBF2-AS1	SBF2 antisense RNA 1	antisense	EH38E1519492
chr11	10511677	10541230	-	ENSG00000110315.6	RNF141	ring finger protein 141	protein_coding	EH38E1520088
chr11	10541271	10599932	+	ENSG00000177112.7	MRVI1-AS1	---	antisense	EH38E1520088
chr11	10750986	10779743	+	ENSG00000198730.7	CTR9	CTR9 homolog, Paf1/RNA polymerase II complex component	protein_coding	EH38E1520286
chr11	10797049	10809110	-	ENSG00000110321.15	EIF4G2	eukaryotic translation initiation factor 4 gamma 2	protein_coding	EH38E1520343;EH38E1520344;EH38E1520346;EH38E1520347
chr11	10809296	10822931	+	ENSG00000246308.1	RP11-685M7.3	---	antisense	EH38E1520348
chr11	10812073	10858796	-	ENSG00000236287.7	ZBED5	zinc finger BED-type containing 5	protein_coding	EH38E1520378
chr11	10858258	10906802	+	ENSG00000247271.6	ZBED5-AS1	ZBED5 antisense RNA 1	antisense	EH38E1520378
chr11	11270875	11622005	-	ENSG00000110328.5	GALNT18	polypeptide N-acetylgalactosaminyltransferase 18	protein_coding	EH38E1520907
chr11	11841422	11959323	+	ENSG00000170242.17	USP47	ubiquitin specific peptidase 47	protein_coding	EH38E1521002;EH38E1521003;EH38E1521003
chr11	12094007	12263789	+	ENSG00000133816.13	MICAL2	microtubule associated monooxygenase, calponin and LIM domain containing 2	protein_coding	EH38E1521278;EH38E1521329;EH38E1521329;EH38E1521329
chr11	13388000	13463297	-	ENSG00000148925.10	BTBD10	BTB domain containing 10	protein_coding	EH38E1522540;EH38E1522555;EH38E1522555
chr11	14443439	14500027	-	ENSG00000129083.12	COPB1	COPI coat complex subunit beta 1	protein_coding	EH38E1523103
chr11	14493782	14520344	-	ENSG00000256206.2	RP11-140L24.4	---	protein_coding	EH38E1523114
chr11	14504873	14643635	-	ENSG00000129084.17	PSMA1	proteasome 20S subunit alpha 1	protein_coding	EH38E1523114;EH38E1523115;EH38E1523199
chr11	14877439	14892252	-	ENSG00000186104.10	CYP2R1	cytochrome P450 family 2 subfamily R member 1	protein_coding	EH38E1523285;EH38E1523287
chr11	16613131	16756881	+	ENSG00000110696.9	C11orf58	chromosome 11 open reading frame 58	protein_coding	EH38E1524174
chr11	17074388	17077787	-	ENSG00000110700.6	RPS13	ribosomal protein S13	protein_coding	EH38E1524468
chr11	17208152	17349974	+	ENSG00000070081.15	NUCB2	nucleobindin 2	protein_coding	EH38E1524591
chr11	17788047	18013162	-	ENSG00000129158.10	SERGEF	secretion regulating guanine nucleotide exchange factor	protein_coding	EH38E1525056
chr11	18069934	18106091	-	ENSG00000166788.9	SAAL1	serum amyloid A like 1	protein_coding	EH38E1525088
chr11	18278667	18322198	-	ENSG00000110756.17	HPS5	HPS5 biogenesis of lysosomal organelles complex 2 subunit 2	protein_coding	EH38E1525166
chr11	18322294	18367044	+	ENSG00000110768.11	GTF2H1	general transcription factor IIH subunit 1	protein_coding	EH38E1525166;EH38E1525167;EH38E1525167
chr11	18394387	18408425	+	ENSG00000134333.13	LDHA	lactate dehydrogenase A	protein_coding	EH38E1525211;EH38E1525216;EH38E1525216
chr11	18468335	18527232	-	ENSG00000074319.12	TSG101	tumor susceptibility 101	protein_coding	EH38E1525274;EH38E1525275
chr11	18529608	18588747	-	ENSG00000151116.16	UEVLD	UEV and lactate/malate dehyrogenase domains	protein_coding	EH38E1525297;EH38E1525302;EH38E1525302;EH38E1525302;EH38E1525302;EH38E1525302;EH38E1525302
chr11	18606400	18634791	-	ENSG00000179119.14	SPTY2D1	SPT2 chromatin protein domain containing 1	protein_coding	EH38E1525330
chr11	18693121	18704785	+	ENSG00000151117.8	TMEM86A	transmembrane protein 86A	protein_coding	EH38E1525361
chr11	19117098	19176422	+	ENSG00000177054.13	ZDHHC13	zinc finger DHHC-type palmitoyltransferase 13	protein_coding	EH38E1525511
chr11	19224062	19241620	-	ENSG00000129173.12	E2F8	E2F transcription factor 8	protein_coding	EH38E1525605;EH38E1525607;EH38E1525607
chr11	19710933	19712619	-	ENSG00000270607.1	RP11-359E10.1	---	lincRNA	EH38E1525970
chr11	20387529	20509294	+	ENSG00000185238.12	PRMT3	protein arginine methyltransferase 3	protein_coding	EH38E1526535
chr11	22813798	22830299	-	ENSG00000198168.8	SVIP	small VCP interacting protein	protein_coding	EH38E1527222
chr11	27330826	27363868	-	ENSG00000109881.16	CCDC34	coiled-coil domain containing 34	protein_coding	EH38E1528586
chr11	27365960	27472775	-	ENSG00000205213.13	LGR4	leucine rich repeat containing G protein-coupled receptor 4	protein_coding	EH38E1528715;EH38E1528716;EH38E1528716
chr11	27494575	27506773	-	ENSG00000148943.11	LIN7C	lin-7 homolog C, crumbs cell polarity complex component	protein_coding	EH38E1528738
chr11	27506837	27698174	+	ENSG00000245573.7	BDNF-AS	BDNF antisense RNA	antisense	EH38E1528738
chr11	28020619	28108308	-	ENSG00000121621.6	KIF18A	kinesin family member 18A	protein_coding	EH38E1528983
chr11	28108247	28527041	+	ENSG00000169519.20	METTL15	methyltransferase like 15	protein_coding	EH38E1528983;EH38E1528989;EH38E1528989;EH38E1528989
chr11	30323050	30338227	+	ENSG00000152219.4	ARL14EP	ADP ribosylation factor like GTPase 14 effector protein	protein_coding	EH38E1529595
chr11	30830368	31369810	-	ENSG00000170959.14	DCDC1	doublecortin domain containing 1	protein_coding	EH38E1529931;EH38E1530004
chr11	31369839	31431849	+	ENSG00000170946.14	DNAJC24	DnaJ heat shock protein family (Hsp40) member C24	protein_coding	EH38E1530004
chr11	31432400	31509645	-	ENSG00000148950.9	IMMP1L	inner mitochondrial membrane peptidase subunit 1	protein_coding	EH38E1530061
chr11	31509749	31783998	+	ENSG00000109911.17	ELP4	elongator acetyltransferase complex subunit 4	protein_coding	EH38E1530061
chr11	32583797	32606262	+	ENSG00000149100.12	EIF3M	eukaryotic translation initiation factor 3 subunit M	protein_coding	EH38E1530688
chr11	33015863	33033582	+	ENSG00000121690.9	DEPDC7	DEP domain containing 7	protein_coding	EH38E1530836;EH38E1530837;EH38E1530837
chr11	33039416	33105943	+	ENSG00000176148.15	TCP11L1	t-complex 11 like 1	protein_coding	EH38E1530856;EH38E1530858
chr11	33077187	33162371	-	ENSG00000176102.11	CSTF3	cleavage stimulation factor subunit 3	protein_coding	EH38E1530938
chr11	33161656	33191598	+	ENSG00000247151.6	CSTF3-AS1	---	antisense	EH38E1530938
chr11	33256671	33357023	+	ENSG00000110422.11	HIPK3	homeodomain interacting protein kinase 3	protein_coding	EH38E1530990;EH38E1530995
chr11	33698260	33700801	-	ENSG00000205177.6	C11orf91	chromosome 11 open reading frame 91	protein_coding	EH38E1531324
chr11	33698260	33736445	-	ENSG00000085063.14	CD59	CD59 molecule (CD59 blood group)	protein_coding	EH38E1531357;EH38E1531358;EH38E1531379;EH38E1531379;EH38E1531379;EH38E1531379;EH38E1531379
chr11	33740938	33774543	-	ENSG00000110429.13	FBXO3	F-box protein 3	protein_coding	EH38E1531393;EH38E1531406;EH38E1531407;EH38E1531407;EH38E1531407;EH38E1531407
chr11	33774698	33775670	+	ENSG00000254508.5	FBXO3-AS1	---	antisense	EH38E1531407
chr11	34051682	34101156	+	ENSG00000135387.19	CAPRIN1	cell cycle associated protein 1	protein_coding	EH38E1531631;EH38E1531633;EH38E1531633;EH38E1531633;EH38E1531635
chr11	34105601	34147670	+	ENSG00000135372.8	NAT10	N-acetyltransferase 10	protein_coding	EH38E1531672
chr11	34150987	34358008	-	ENSG00000166016.5	ABTB2	ankyrin repeat and BTB domain containing 2	protein_coding	EH38E1531928
chr11	34853093	34916499	-	ENSG00000149089.12	APIP	APAF1 interacting protein	protein_coding	EH38E1532294
chr11	34915828	35020591	+	ENSG00000110435.11	PDHX	pyruvate dehydrogenase complex component X	protein_coding	EH38E1532293;EH38E1532294;EH38E1532294
chr11	35662804	35818007	+	ENSG00000166326.6	TRIM44	tripartite motif containing 44	protein_coding	EH38E1532995
chr11	36269283	36289449	-	ENSG00000110442.11	COMMD9	COMM domain containing 9	protein_coding	EH38E1533506
chr11	36487026	36510272	-	ENSG00000175104.14	TRAF6	TNF receptor associated factor 6	protein_coding	EH38E1533718
chr11	36594492	36659290	+	ENSG00000166352.15	C11orf74	---	protein_coding	EH38E1533759;EH38E1533760
chr11	43311962	43344529	+	ENSG00000166181.12	API5	apoptosis inhibitor 5	protein_coding	EH38E1535114
chr11	43358931	43494933	+	ENSG00000052841.14	TTC17	tetratricopeptide repeat domain 17	protein_coding	EH38E1535132
chr11	43556435	43856617	+	ENSG00000149084.11	HSD17B12	hydroxysteroid 17-beta dehydrogenase 12	protein_coding	EH38E1535275
chr11	43829708	43880726	-	ENSG00000246250.2	RP11-613D13.5	---	antisense	EH38E1535356;EH38E1535370
chr11	43880810	43920266	+	ENSG00000166199.12	ALKBH3	alkB homolog 3, alpha-ketoglutarate dependent dioxygenase	protein_coding	EH38E1535370
chr11	44065924	44084222	+	ENSG00000110455.13	ACCS	1-aminocyclopropane-1-carboxylate synthase homolog (inactive)	protein_coding	EH38E1535528
chr11	44095548	44245429	+	ENSG00000151348.13	EXT2	exostosin glycosyltransferase 2	protein_coding	EH38E1535545;EH38E1535547;EH38E1535547
chr11	44564426	44620363	+	ENSG00000085117.11	CD82	CD82 molecule	protein_coding	EH38E1535878
chr11	45095805	45235124	+	ENSG00000019485.12	PRDM11	PR/SET domain 11	protein_coding	EH38E1536500
chr11	45847117	45883248	+	ENSG00000121671.11	CRY2	cryptochrome circadian regulator 2	protein_coding	EH38E1536944;EH38E1536945;EH38E1536945;EH38E1536945
chr11	45909668	45918812	-	ENSG00000121680.15	PEX16	peroxisomal biogenesis factor 16	protein_coding	EH38E1537019;EH38E1537021
chr11	45929322	46121178	-	ENSG00000135365.15	PHF21A	PHD finger protein 21A	protein_coding	EH38E1537176;EH38E1537177
chr11	46396413	46594125	-	ENSG00000110497.14	AMBRA1	autophagy and beclin 1 regulator 1	protein_coding	EH38E1537587;EH38E1537591;EH38E1537591;EH38E1537591
chr11	46602860	46617909	-	ENSG00000180423.4	HARBI1	harbinger transposase derived 1	protein_coding	EH38E1537612
chr11	46617526	46674818	+	ENSG00000175224.16	ATG13	autophagy related 13	protein_coding	EH38E1537612
chr11	46677079	46700615	-	ENSG00000175220.11	ARHGAP1	Rho GTPase activating protein 1	protein_coding	EH38E1537701
chr11	46700817	46705912	+	ENSG00000175213.2	ZNF408	zinc finger protein 408	protein_coding	EH38E1537701
chr11	46743047	46846308	-	ENSG00000175216.14	CKAP5	cytoskeleton associated protein 5	protein_coding	EH38E1537771
chr11	46846411	46874396	+	ENSG00000247675.6	LRP4-AS1	LRP4 antisense RNA 1	antisense	EH38E1537771
chr11	46936688	47164385	+	ENSG00000149179.13	C11orf49	chromosome 11 open reading frame 49	protein_coding	EH38E1537826
chr11	47164298	47177125	-	ENSG00000149182.14	ARFGAP2	ADP ribosylation factor GTPase activating protein 2	protein_coding	EH38E1537980
chr11	47214464	47239240	+	ENSG00000134574.11	DDB2	damage specific DNA binding protein 2	protein_coding	EH38E1538018
chr11	47239301	47248906	-	ENSG00000134575.9	ACP2	acid phosphatase 2, lysosomal	protein_coding	EH38E1538047;EH38E1538048;EH38E1538048;EH38E1538048;EH38E1538048
chr11	47248299	47269032	+	ENSG00000025434.18	NR1H3	nuclear receptor subfamily 1 group H member 3	protein_coding	EH38E1538048;EH38E1538057;EH38E1538057;EH38E1538061
chr11	47269160	47330031	+	ENSG00000110514.19	MADD	MAP kinase activating death domain	protein_coding	EH38E1538070;EH38E1538071;EH38E1538071;EH38E1538071;EH38E1538071;EH38E1538071;EH38E1538071;EH38E1538072;EH38E1538072
chr11	47418768	47426473	-	ENSG00000165916.8	PSMC3	proteasome 26S subunit, ATPase 3	protein_coding	EH38E1538209;EH38E1538210;EH38E1538210;EH38E1538210
chr11	47465943	47565569	-	ENSG00000149187.17	CELF1	CUGBP Elav-like family member 1	protein_coding	EH38E1538302;EH38E1538330;EH38E1538330
chr11	47565335	47584562	+	ENSG00000213619.9	NDUFS3	NADH:ubiquinone oxidoreductase core subunit S3	protein_coding	EH38E1538351
chr11	47572196	47579015	-	ENSG00000123444.13	KBTBD4	kelch repeat and BTB domain containing 4	protein_coding	EH38E1538350;EH38E1538351;EH38E1538351;EH38E1538351
chr11	47617314	47642623	-	ENSG00000109919.9	MTCH2	mitochondrial carrier 2	protein_coding	EH38E1538410
chr11	57325984	57335877	-	ENSG00000149136.8	SSRP1	structure specific recognition protein 1	protein_coding	EH38E1539380
chr11	57528462	57530803	-	ENSG00000134809.8	TIMM10	translocase of inner mitochondrial membrane 10	protein_coding	EH38E1539600
chr11	57551655	57568284	-	ENSG00000156587.15	UBE2L6	ubiquitin conjugating enzyme E2 L6	protein_coding	EH38E1539628;EH38E1539630
chr11	57667746	57701187	+	ENSG00000156599.10	ZDHHC5	zinc finger DHHC-type palmitoyltransferase 5	protein_coding	EH38E1539714
chr11	57741249	57743554	+	ENSG00000211450.9	C11orf31	---	protein_coding	EH38E1539754
chr11	58526870	58578220	-	ENSG00000110031.12	LPXN	leupaxin	protein_coding	EH38E1540004;EH38E1540009;EH38E1540009
chr11	58579110	58621042	+	ENSG00000186660.14	ZFP91	ZFP91 zinc finger protein, atypical E3 ubiquitin ligase	protein_coding	EH38E1540010
chr11	58933642	59058659	-	ENSG00000255240.5	RP11-142C4.6	---	antisense	EH38E1540222
chr11	59107184	59127410	+	ENSG00000189057.10	FAM111B	family with sequence similarity 111 member B	protein_coding	EH38E1540244
chr11	59130132	59143015	-	ENSG00000245571.6	AP001258.4	---	lincRNA	EH38E1540263
chr11	59142120	59142610	-	ENSG00000255381.1	AP001258.5	---	processed_pseudogene	EH38E1540263
chr11	59142747	59155039	+	ENSG00000166801.15	FAM111A	family with sequence similarity 111 member A	protein_coding	EH38E1540263;EH38E1540268;EH38E1540269
chr11	59561145	59566074	-	ENSG00000255008.2	AP000442.4	---	lincRNA	EH38E1540504
chr11	59574397	59616144	-	ENSG00000110048.11	OSBP	oxysterol binding protein	protein_coding	EH38E1540531
chr11	59616428	59639861	+	ENSG00000255139.1	AP000442.1	---	antisense	EH38E1540532
chr11	59806134	59810872	-	ENSG00000166902.4	MRPL16	mitochondrial ribosomal protein L16	protein_coding	EH38E1540649
chr11	60842070	60851081	+	ENSG00000110104.11	CCDC86	coiled-coil domain containing 86	protein_coding	EH38E1541072
chr11	60890729	60906588	-	ENSG00000110107.8	PRPF19	pre-mRNA processing factor 19	protein_coding	EH38E1541140
chr11	60906788	60909742	+	ENSG00000257052.1	RP11-881M11.2	---	antisense	EH38E1541140
chr11	60913165	60914052	-	ENSG00000256944.1	RP11-881M11.1	---	antisense	EH38E1541151
chr11	60913873	60923443	+	ENSG00000110108.9	TMEM109	transmembrane protein 109	protein_coding	EH38E1541150
chr11	61130255	61161617	-	ENSG00000167987.10	VPS37C	VPS37C subunit of ESCRT-I	protein_coding	EH38E1541444
chr11	61299450	61342596	-	ENSG00000167986.13	DDB1	damage specific DNA binding protein 1	protein_coding	EH38E1541558
chr11	61333209	61353295	+	ENSG00000149476.14	TKFC	triokinase and FMN cyclase	protein_coding	EH38E1541558
chr11	61348744	61362299	-	ENSG00000162144.9	CYB561A3	cytochrome b561 family member A3	protein_coding	EH38E1541587;EH38E1541593;EH38E1541593;EH38E1541593;EH38E1541594;EH38E1541594
chr11	61362000	61369509	+	ENSG00000149483.11	TMEM138	transmembrane protein 138	protein_coding	EH38E1541593;EH38E1541594
chr11	61402640	61430031	-	ENSG00000149532.15	CPSF7	cleavage and polyadenylation specific factor 7	protein_coding	EH38E1541649;EH38E1541651;EH38E1541651;EH38E1541651;EH38E1541651
chr11	61429219	61485822	+	ENSG00000256591.5	RP11-286N22.8	---	protein_coding	EH38E1541651
chr11	61430041	61447529	+	ENSG00000167985.6	SDHAF2	succinate dehydrogenase complex assembly factor 2	protein_coding	EH38E1541651
chr11	61768500	61792802	-	ENSG00000134825.13	TMEM258	transmembrane protein 258	protein_coding	EH38E1542039
chr11	61792636	61797244	+	ENSG00000168496.3	FEN1	flap structure-specific endonuclease 1	protein_coding	EH38E1542039
chr11	61799624	61829318	-	ENSG00000149485.16	FADS1	fatty acid desaturase 1	protein_coding	EH38E1542061;EH38E1542064
chr11	61815160	61815240	-	ENSG00000222326.1	MIR1908	microRNA 1908	miRNA	EH38E1542061
chr11	61959717	61967660	-	ENSG00000167996.15	FTH1	ferritin heavy chain 1	protein_coding	EH38E1542228;EH38E1542229;EH38E1542229;EH38E1542229;EH38E1542229;EH38E1542229
chr11	62123972	62153163	+	ENSG00000149503.12	INCENP	inner centromere protein	protein_coding	EH38E1542339
chr11	62559600	62574086	-	ENSG00000254772.9	EEF1G	eukaryotic translation elongation factor 1 gamma	protein_coding	EH38E1542689
chr11	62559602	62591531	-	ENSG00000255508.7	RP11-864I4.1	---	protein_coding	EH38E1542700
chr11	62575044	62592177	-	ENSG00000149016.15	TUT1	terminal uridylyl transferase 1, U6 snRNA-specific	protein_coding	EH38E1542700;EH38E1542701
chr11	62593213	62601840	-	ENSG00000149480.6	MTA2	metastasis associated 1 family member 2	protein_coding	EH38E1542712;EH38E1542716;EH38E1542717
chr11	62615295	62622175	-	ENSG00000149541.9	B3GAT3	beta-1,3-glucuronyltransferase 3	protein_coding	EH38E1542743
chr11	62624825	62646726	-	ENSG00000089597.16	GANAB	glucosidase II alpha subunit	protein_coding	EH38E1542757
chr11	62646847	62653302	-	ENSG00000185085.2	INTS5	integrator complex subunit 5	protein_coding	EH38E1542764
chr11	62649693	62665178	-	ENSG00000255432.1	RP11-831H9.11	---	protein_coding	EH38E1542769
chr11	62662815	62665217	-	ENSG00000278615.4	C11orf98	chromosome 11 open reading frame 98	protein_coding	EH38E1542769
chr11	62662816	62672255	-	ENSG00000162194.12	LBHD1	LBH domain containing 1	protein_coding	EH38E1542785
chr11	62665308	62668496	+	ENSG00000214756.7	METTL12	---	protein_coding	EH38E1542769
chr11	62665421	62665570	+	ENSG00000206597.1	SNORA57	small nucleolar RNA, H/ACA box 57	snoRNA	EH38E1542769
chr11	62670272	62673687	+	ENSG00000204922.4	UQCC3	ubiquinol-cytochrome c reductase complex assembly factor 3	protein_coding	EH38E1542785
chr11	62676497	62679117	-	ENSG00000162191.13	UBXN1	UBX domain protein 1	protein_coding	EH38E1542796
chr11	62690274	62709845	-	ENSG00000168000.14	BSCL2	BSCL2 lipid droplet biogenesis associated, seipin	protein_coding	EH38E1542815;EH38E1542819;EH38E1542825
chr11	62690274	62727384	-	ENSG00000234857.2	HNRNPUL2-BSCL2	HNRNPUL2-BSCL2 readthrough (NMD candidate)	protein_coding	EH38E1542845
chr11	62748318	62754188	-	ENSG00000185670.7	ZBTB3	zinc finger and BTB domain containing 3	protein_coding	EH38E1542863
chr11	62761543	62766710	+	ENSG00000168002.11	POLR2G	RNA polymerase II subunit G	protein_coding	EH38E1542871
chr11	62771119	62771606	-	ENSG00000267811.1	RP11-727F15.11	---	antisense	EH38E1542877
chr11	62771302	62787342	+	ENSG00000162227.7	TAF6L	TATA-box binding protein associated factor 6 like	protein_coding	EH38E1542877
chr11	62771628	62792021	-	ENSG00000168569.7	TMEM223	transmembrane protein 223	protein_coding	EH38E1542898
chr11	62786022	62786785	-	ENSG00000269176.2	RP11-727F15.12	---	antisense	EH38E1542886
chr11	62787414	62790405	+	ENSG00000185475.8	TMEM179B	transmembrane protein 179B	protein_coding	EH38E1542888
chr11	62792122	62806302	-	ENSG00000162231.13	NXF1	nuclear RNA export factor 1	protein_coding	EH38E1542914;EH38E1542916
chr11	62806896	62832088	-	ENSG00000162236.11	STX5	syntaxin 5	protein_coding	EH38E1542932
chr11	62832233	62834043	+	ENSG00000256690.1	RP11-727F15.9	---	antisense	EH38E1542932
chr11	62832341	62841809	-	ENSG00000133316.15	WDR74	WD repeat domain 74	protein_coding	EH38E1542944;EH38E1542945
chr11	62851987	62855914	-	ENSG00000255717.6	SNHG1	small nucleolar RNA host gene 1	processed_transcript	EH38E1542968;EH38E1542969;EH38E1542970;EH38E1542970;EH38E1542970
chr11	62856101	62888875	+	ENSG00000168003.16	SLC3A2	solute carrier family 3 member 2	protein_coding	EH38E1542970;EH38E1543000;EH38E1543003
chr11	63624086	63671921	-	ENSG00000184743.12	ATL3	atlastin GTPase 3	protein_coding	EH38E1543347
chr11	63681445	63759891	+	ENSG00000133318.13	RTN3	reticulon 3	protein_coding	EH38E1543352
chr11	63838927	63911019	+	ENSG00000072518.20	MARK2	microtubule affinity regulating kinase 2	protein_coding	EH38E1543462;EH38E1543519
chr11	63974606	63976543	+	ENSG00000176340.3	COX8A	cytochrome c oxidase subunit 8A	protein_coding	EH38E1543599
chr11	63974619	63988346	+	ENSG00000256100.1	AP000721.4	---	protein_coding	EH38E1543599
chr11	63985852	64001811	+	ENSG00000167770.11	OTUB1	OTU deubiquitinase, ubiquitin aldehyde binding 1	protein_coding	EH38E1543610;EH38E1543611;EH38E1543611;EH38E1543612
chr11	63998557	64166106	-	ENSG00000133315.10	MACROD1	mono-ADP ribosylhydrolase 1	protein_coding	EH38E1543813
chr11	64185271	64204543	+	ENSG00000168439.16	STIP1	stress induced phosphoprotein 1	protein_coding	EH38E1543825;EH38E1543827
chr11	64223798	64226254	-	ENSG00000149743.13	TRPT1	tRNA phosphotransferase 1	protein_coding	EH38E1543876;EH38E1543879;EH38E1543880;EH38E1543880;EH38E1543880;EH38E1543880
chr11	64225940	64230686	+	ENSG00000149761.8	NUDT22	nudix hydrolase 22	protein_coding	EH38E1543880
chr11	64230277	64234286	+	ENSG00000110011.13	DNAJC4	DnaJ heat shock protein family (Hsp40) member C4	protein_coding	EH38E1543887;EH38E1543888
chr11	64241002	64244132	+	ENSG00000173486.12	FKBP2	FKBP prolyl isomerase 2	protein_coding	EH38E1543907
chr11	64244479	64246941	-	ENSG00000173457.10	PPP1R14B	protein phosphatase 1 regulatory inhibitor subunit 14B	protein_coding	EH38E1543918;EH38E1543919;EH38E1543920
chr11	64245963	64248217	+	ENSG00000256940.1	RP11-783K16.5	---	antisense	EH38E1543918;EH38E1543920
chr11	64269829	64284704	-	ENSG00000002330.13	BAD	BCL2 associated agonist of cell death	protein_coding	EH38E1543969;EH38E1543970;EH38E1543970;EH38E1543970
chr11	64270061	64289500	+	ENSG00000173264.13	GPR137	G protein-coupled receptor 137	protein_coding	EH38E1543969;EH38E1543970;EH38E1543971;EH38E1543974
chr11	64316459	64318084	-	ENSG00000173113.6	TRMT112	tRNA methyltransferase subunit 11-2	protein_coding	EH38E1544020;EH38E1544021
chr11	64318087	64321811	+	ENSG00000126432.13	PRDX5	peroxiredoxin 5	protein_coding	EH38E1544021
chr11	64764605	64778786	-	ENSG00000168066.20	SF1	splicing factor 1	protein_coding	EH38E1544429;EH38E1544430;EH38E1544430;EH38E1544430;EH38E1544430;EH38E1544430
chr11	64778953	64779405	+	ENSG00000269038.1	AP001462.6	---	lincRNA	EH38E1544430
chr11	64803509	64811294	-	ENSG00000133895.14	MEN1	menin 1	protein_coding	EH38E1544458;EH38E1544459;EH38E1544459;EH38E1544459;EH38E1544459;EH38E1544459
chr11	64851641	64888296	-	ENSG00000110047.17	EHD1	EH domain containing 1	protein_coding	EH38E1544548;EH38E1544551;EH38E1544551
chr11	64894545	64917248	-	ENSG00000110046.12	ATG2A	autophagy related 2A	protein_coding	EH38E1544586
chr11	64917552	64934473	+	ENSG00000068971.13	PPP2R5B	protein phosphatase 2 regulatory subunit B'beta	protein_coding	EH38E1544594
chr11	65014112	65022184	+	ENSG00000213465.7	ARL2	ADP ribosylation factor like GTPase 2	protein_coding	EH38E1544646
chr11	65014181	65040570	+	ENSG00000273003.1	ARL2-SNX15	ARL2-SNX15 readthrough (NMD candidate)	protein_coding	EH38E1544646
chr11	65027407	65040572	+	ENSG00000110025.12	SNX15	sorting nexin 15	protein_coding	EH38E1544657
chr11	65040900	65044828	+	ENSG00000168061.13	SAC3D1	SAC3 domain containing 1	protein_coding	EH38E1544667
chr11	65066299	65084164	-	ENSG00000146670.9	CDCA5	cell division cycle associated 5	protein_coding	EH38E1544706
chr11	65084222	65088400	+	ENSG00000162300.11	ZFPL1	zinc finger protein like 1	protein_coding	EH38E1544706
chr11	65089323	65111860	+	ENSG00000149823.7	VPS51	VPS51 subunit of GARP complex	protein_coding	EH38E1544715
chr11	65110713	65111695	-	ENSG00000254501.1	AP003068.9	---	antisense	EH38E1544740
chr11	65111844	65116384	+	ENSG00000149809.14	TM7SF2	transmembrane 7 superfamily member 2	protein_coding	EH38E1544740
chr11	65116402	65117708	-	ENSG00000174276.6	ZNHIT2	zinc finger HIT-type containing 2	protein_coding	EH38E1544756
chr11	65120627	65122473	-	ENSG00000149806.10	FAU	FAU ubiquitin like and ribosomal protein S30 fusion	protein_coding	EH38E1544767;EH38E1544768;EH38E1544768;EH38E1544768
chr11	65121779	65134533	-	ENSG00000162298.16	SYVN1	synoviolin 1	protein_coding	EH38E1544789
chr11	65122182	65127371	+	ENSG00000149792.8	MRPL49	mitochondrial ribosomal protein L49	protein_coding	EH38E1544768
chr11	65177605	65181834	-	ENSG00000254614.2	AP003068.23	---	antisense	EH38E1544827
chr11	65180565	65212006	+	ENSG00000014216.15	CAPN1	calpain 1	protein_coding	EH38E1544826;EH38E1544827;EH38E1544827;EH38E1544827;EH38E1544829
chr11	65261761	65305589	+	ENSG00000014138.8	POLA2	DNA polymerase alpha 2, accessory subunit	protein_coding	EH38E1544886
chr11	65314817	65322429	+	ENSG00000149798.4	CDC42EP2	CDC42 effector protein 2	protein_coding	EH38E1544938;EH38E1544944
chr11	65333753	65353249	+	ENSG00000133884.9	DPF2	double PHD fingers 2	protein_coding	EH38E1544956
chr11	65354766	65357613	+	ENSG00000173825.6	TIGD3	tigger transposable element derived 3	protein_coding	EH38E1544970
chr11	65375191	65383701	-	ENSG00000162241.12	SLC25A45	solute carrier family 25 member 45	protein_coding	EH38E1544998;EH38E1544999;EH38E1544999
chr11	65386598	65413525	+	ENSG00000126391.13	FRMD8	FERM domain containing 8	protein_coding	EH38E1545006
chr11	65422773	65445540	+	ENSG00000245532.5	NEAT1	nuclear paraspeckle assembly transcript 1	lincRNA	EH38E1545058;EH38E1545066
chr11	65455257	65466720	+	ENSG00000173727.11	CMB9-22P13.1	---	lincRNA	EH38E1545140
chr11	65497761	65506516	+	ENSG00000251562.7	MALAT1	metastasis associated lung adenocarcinoma transcript 1	lincRNA	EH38E1545217;EH38E1545221;EH38E1545221;EH38E1545221;EH38E1545225;EH38E1545230;EH38E1545231;EH38E1545233;EH38E1545238
chr11	65568481	65570423	-	ENSG00000260233.3	SSSCA1-AS1	---	processed_transcript	EH38E1545334
chr11	65570429	65573942	+	ENSG00000173465.7	SSSCA1	---	protein_coding	EH38E1545334
chr11	65572348	65574198	+	ENSG00000176973.7	FAM89B	family with sequence similarity 89 member B	protein_coding	EH38E1545337
chr11	65585394	65650930	+	ENSG00000213445.8	SIPA1	signal-induced proliferation-associated 1	protein_coding	EH38E1545418;EH38E1545422
chr11	65597754	65615382	-	ENSG00000173327.7	MAP3K11	mitogen-activated protein kinase kinase kinase 11	protein_coding	EH38E1545389;EH38E1545394
chr11	65653595	65663094	-	ENSG00000173039.18	RELA	RELA proto-oncogene, NF-kB subunit	protein_coding	EH38E1545460
chr11	65711995	65719604	+	ENSG00000172977.12	KAT5	lysine acetyltransferase 5	protein_coding	EH38E1545485;EH38E1545486;EH38E1545487
chr11	65714895	65720947	-	ENSG00000172922.8	RNASEH2C	ribonuclease H2 subunit C	protein_coding	EH38E1545496
chr11	65823021	65862026	-	ENSG00000172757.12	CFL1	cofilin 1	protein_coding	EH38E1545611;EH38E1545614;EH38E1545615;EH38E1545618;EH38E1545619;EH38E1545626
chr11	65857125	65867653	+	ENSG00000172732.11	MUS81	MUS81 structure-specific endonuclease subunit	protein_coding	EH38E1545621;EH38E1545622
chr11	65883740	65888539	-	ENSG00000172500.12	FIBP	FGF1 intracellular binding protein	protein_coding	EH38E1545658
chr11	65916807	65919117	-	ENSG00000175573.6	C11orf68	chromosome 11 open reading frame 68	protein_coding	EH38E1545722;EH38E1545724
chr11	65919256	65921561	+	ENSG00000175550.7	DRAP1	DR1 associated protein 1	protein_coding	EH38E1545724;EH38E1545726
chr11	65961688	65979828	+	ENSG00000175467.14	SART1	spliceosome associated factor 1, recruiter of U4/U6.U5 tri-snRNP	protein_coding	EH38E1545762
chr11	65996544	66002176	-	ENSG00000175376.8	EIF1AD	eukaryotic translation initiation factor 1A domain containing	protein_coding	EH38E1545781
chr11	66002078	66004149	+	ENSG00000175334.7	BANF1	BAF nuclear assembly factor 1	protein_coding	EH38E1545781;EH38E1545782
chr11	66050728	66069308	+	ENSG00000087365.14	SF3B2	splicing factor 3b subunit 2	protein_coding	EH38E1545836
chr11	66257293	66267860	+	ENSG00000174996.11	KLC2	kinesin light chain 2	protein_coding	EH38E1546018;EH38E1546019;EH38E1546019;EH38E1546019;EH38E1546019;EH38E1546021
chr11	66268532	66277492	+	ENSG00000174903.14	RAB1B	RAB1B, member RAS oncogene family	protein_coding	EH38E1546032
chr11	66284579	66289170	-	ENSG00000174851.14	YIF1A	Yip1 interacting factor homolog A, membrane trafficking protein	protein_coding	EH38E1546067;EH38E1546070;EH38E1546070;EH38E1546070
chr11	66312852	66319237	+	ENSG00000254458.1	RP11-867G23.13	---	antisense	EH38E1546096
chr11	66337332	66345125	-	ENSG00000174744.13	BRMS1	BRMS1 transcriptional repressor and anoikis regulator	protein_coding	EH38E1546151
chr11	66347949	66364804	+	ENSG00000255468.6	RP11-867G23.8	---	antisense	EH38E1546156
chr11	66466326	66477337	+	ENSG00000174516.14	PELI3	pellino E3 ubiquitin protein ligase family member 3	protein_coding	EH38E1546232
chr11	66473489	66480233	-	ENSG00000255517.6	CTD-3074O7.5	---	antisense	EH38E1546248
chr11	66480012	66509657	+	ENSG00000254986.7	DPP3	dipeptidyl peptidase 3	protein_coding	EH38E1546247;EH38E1546248;EH38E1546248
chr11	66510605	66533627	+	ENSG00000174483.19	BBS1	Bardet-Biedl syndrome 1	protein_coding	EH38E1546268
chr11	66520636	66546238	-	ENSG00000174165.7	ZDHHC24	zinc finger DHHC-type containing 24	protein_coding	EH38E1546285
chr11	66590175	66593083	-	ENSG00000182791.4	CCDC87	coiled-coil domain containing 87	protein_coding	EH38E1546314
chr11	66592820	66606019	+	ENSG00000173992.8	CCS	copper chaperone for superoxide dismutase	protein_coding	EH38E1546313;EH38E1546314
chr11	66616581	66627347	+	ENSG00000239306.4	RBM14	RNA binding motif protein 14	protein_coding	EH38E1546337
chr11	66616625	66646469	+	ENSG00000248643.5	RBM14-RBM4	RBM14-RBM4 readthrough	protein_coding	EH38E1546337
chr11	66638616	66666682	+	ENSG00000173933.19	RBM4	RNA binding motif protein 4	protein_coding	EH38E1546359;EH38E1546360
chr11	66664997	66677921	-	ENSG00000173914.11	RBM4B	RNA binding motif protein 4B	protein_coding	EH38E1546384
chr11	66842834	66846546	+	ENSG00000173653.7	RCE1	Ras converting CAAX endopeptidase 1	protein_coding	EH38E1546505;EH38E1546506
chr11	67119268	67258087	+	ENSG00000173120.14	KDM2A	lysine demethylase 2A	protein_coding	EH38E1546762;EH38E1546763;EH38E1546832
chr11	67288546	67302485	+	ENSG00000172932.14	ANKRD13D	ankyrin repeat domain 13D	protein_coding	EH38E1546912;EH38E1546915
chr11	67317870	67398410	+	ENSG00000172613.7	RAD9A	RAD9 checkpoint clamp component A	protein_coding	EH38E1547045
chr11	67350776	67356972	-	ENSG00000175482.8	POLD4	DNA polymerase delta 4, accessory subunit	protein_coding	EH38E1546982;EH38E1546989
chr11	67353628	67354348	+	ENSG00000274251.1	CTC-1337H24.3	---	lincRNA	EH38E1546982
chr11	67398182	67421183	-	ENSG00000172531.14	PPP1CA	protein phosphatase 1 catalytic subunit alpha	protein_coding	EH38E1547060
chr11	67428459	67435408	+	ENSG00000175634.14	RPS6KB2	ribosomal protein S6 kinase B2	protein_coding	EH38E1547100
chr11	67461709	67469272	-	ENSG00000172663.8	TMEM134	transmembrane protein 134	protein_coding	EH38E1547160
chr11	67483040	67491103	+	ENSG00000110711.9	AIP	aryl hydrocarbon receptor interacting protein	protein_coding	EH38E1547167
chr11	67506496	67508649	-	ENSG00000167797.7	CDK2AP2	cyclin dependent kinase 2 associated protein 2	protein_coding	EH38E1547216
chr11	67583594	67586660	+	ENSG00000084207.15	GSTP1	glutathione S-transferase pi 1	protein_coding	EH38E1547270
chr11	67606851	67612535	+	ENSG00000167792.11	NDUFV1	NADH:ubiquinone oxidoreductase core subunit V1	protein_coding	EH38E1547297
chr11	67627937	67629930	-	ENSG00000167799.9	NUDT8	nudix hydrolase 8	protein_coding	EH38E1547334
chr11	67791647	67805336	-	ENSG00000160172.10	FAM86C2P	family with sequence similarity 86 member C2, pseudogene	transcribed_unprocessed_pseudogene	EH38E1547466
chr11	68024808	68030461	-	ENSG00000255306.1	RP5-901A4.1	---	antisense	EH38E1547573
chr11	68030616	68036644	+	ENSG00000110717.10	NDUFS8	NADH:ubiquinone oxidoreductase core subunit S8	protein_coding	EH38E1547573
chr11	68052858	68121444	-	ENSG00000110721.11	CHKA	choline kinase alpha	protein_coding	EH38E1547667;EH38E1547668
chr11	68154862	68213828	-	ENSG00000110066.14	SUV420H1	---	protein_coding	EH38E1547745;EH38E1547746
chr11	68261334	68272001	-	ENSG00000171067.10	C11orf24	chromosome 11 open reading frame 24	protein_coding	EH38E1547780
chr11	68891275	68903835	-	ENSG00000197345.12	MRPL21	mitochondrial ribosomal protein L21	protein_coding	EH38E1548286
chr11	68903841	68940602	+	ENSG00000132740.8	IGHMBP2	immunoglobulin mu DNA binding protein 2	protein_coding	EH38E1548286
chr11	69048896	69090604	+	ENSG00000162341.15	TPCN2	two pore segment channel 2	protein_coding	EH38E1548415
chr11	69653075	69675416	-	ENSG00000149716.12	ORAOV1	---	protein_coding	EH38E1549029
chr11	70203162	70207390	+	ENSG00000168040.4	FADD	Fas associated via death domain	protein_coding	EH38E1549407
chr11	70270699	70384403	+	ENSG00000131626.15	PPFIA1	PTPRF interacting protein alpha 1	protein_coding	EH38E1549466
chr11	70372245	70398488	-	ENSG00000246889.2	AP000487.5	---	antisense	EH38E1549556
chr11	70398403	70436584	+	ENSG00000085733.15	CTTN	cortactin	protein_coding	EH38E1549556
chr11	71428192	71452868	-	ENSG00000172893.15	DHCR7	7-dehydrocholesterol reductase	protein_coding	EH38E1550155
chr11	71453108	71524107	+	ENSG00000172890.11	NADSYN1	NAD synthetase 1	protein_coding	EH38E1550166
chr11	71787509	71801236	+	ENSG00000158483.15	FAM86C1	---	protein_coding	EH38E1550311
chr11	71865508	71928654	-	ENSG00000254469.7	RP11-849H4.2	---	protein_coding	EH38E1550359;EH38E1550360;EH38E1550360
chr11	71928700	71997597	+	ENSG00000137522.17	RNF121	ring finger protein 121	protein_coding	EH38E1550360;EH38E1550361;EH38E1550361;EH38E1550361
chr11	72002863	72080693	-	ENSG00000137497.17	NUMA1	nuclear mitotic apparatus protein 1	protein_coding	EH38E1550506
chr11	72080330	72110782	+	ENSG00000184154.12	LRTOMT	leucine rich transmembrane and O-methyltransferase domain containing	protein_coding	EH38E1550505;EH38E1550506;EH38E1550506;EH38E1550506;EH38E1550506;EH38E1550506;EH38E1550506;EH38E1550506
chr11	72085894	72103387	-	ENSG00000149357.9	LAMTOR1	late endosomal/lysosomal adaptor, MAPK and MTOR activator 1	protein_coding	EH38E1550527
chr11	72106377	72112780	-	ENSG00000110200.8	ANAPC15	anaphase promoting complex subunit 15	protein_coding	EH38E1550532;EH38E1550533;EH38E1550533;EH38E1550533;EH38E1550533;EH38E1550533;EH38E1550533;EH38E1550533;EH38E1550533
chr11	72292424	72434680	-	ENSG00000162129.12	CLPB	caseinolytic mitochondrial matrix peptidase chaperone subunit B	protein_coding	EH38E1550781
chr11	72685068	72793599	-	ENSG00000186635.14	ARAP1	ArfGAP with RhoGAP domain, ankyrin repeat and PH domain 1	protein_coding	EH38E1551028;EH38E1551029;EH38E1551071;EH38E1551131
chr11	72754728	72794168	-	ENSG00000214530.7	STARD10	StAR related lipid transfer domain containing 10	protein_coding	EH38E1551109;EH38E1551130;EH38E1551131;EH38E1551131;EH38E1551131
chr11	72814307	72843674	+	ENSG00000168010.10	ATG16L2	autophagy related 16 like 2	protein_coding	EH38E1551150
chr11	73376263	73397474	+	ENSG00000054967.12	RELT	RELT TNF receptor	protein_coding	EH38E1551688
chr11	73400486	73598189	-	ENSG00000054965.10	FAM168A	family with sequence similarity 168 member A	protein_coding	EH38E1551859
chr11	73675637	73761137	-	ENSG00000175582.19	RAB6A	RAB6A, member RAS oncogene family	protein_coding	EH38E1551945;EH38E1551949
chr11	73787315	73865133	+	ENSG00000175581.13	MRPL48	mitochondrial ribosomal protein L48	protein_coding	EH38E1551964;EH38E1551965;EH38E1551965;EH38E1551965
chr11	73872666	73876988	-	ENSG00000181924.6	COA4	cytochrome c oxidase assembly factor 4 homolog	protein_coding	EH38E1552009
chr11	73876698	73931124	+	ENSG00000175575.12	PAAF1	proteasomal ATPase associated factor 1	protein_coding	EH38E1552009
chr11	73974666	73983307	-	ENSG00000175567.8	UCP2	uncoupling protein 2	protein_coding	EH38E1552082;EH38E1552084
chr11	74012713	74171210	-	ENSG00000168014.16	C2CD3	C2 domain containing 3 centriole elongation regulator	protein_coding	EH38E1552231
chr11	74171098	74254703	+	ENSG00000214517.8	PPME1	protein phosphatase methylesterase 1	protein_coding	EH38E1552231
chr11	74330317	74398473	-	ENSG00000165434.7	PGM2L1	phosphoglucomutase 2 like 1	protein_coding	EH38E1552363
chr11	74493365	74498533	+	ENSG00000254837.2	AP001372.2	---	lincRNA	EH38E1552428
chr11	74493850	74669117	+	ENSG00000077514.8	POLD3	DNA polymerase delta 3, accessory subunit	protein_coding	EH38E1552496
chr11	74748867	74842413	+	ENSG00000166439.5	RNF169	ring finger protein 169	protein_coding	EH38E1552619
chr11	74807738	74949200	-	ENSG00000166435.15	XRRA1	X-ray radiation resistance associated 1	protein_coding	EH38E1552731
chr11	74949246	74979031	+	ENSG00000118363.11	SPCS2	signal peptidase complex subunit 2	protein_coding	EH38E1552731
chr11	74988133	75018893	+	ENSG00000162139.9	NEU3	neuraminidase 3	protein_coding	EH38E1552760;EH38E1552761;EH38E1552761;EH38E1552761;EH38E1552761;EH38E1552761
chr11	75399485	75422280	+	ENSG00000149273.14	RPS3	ribosomal protein S3	protein_coding	EH38E1553083
chr11	75434639	75525903	-	ENSG00000158555.14	GDPD5	glycerophosphodiester phosphodiesterase domain containing 5	protein_coding	EH38E1553183;EH38E1553234
chr11	75803430	75815406	-	ENSG00000255507.5	RP11-535A19.2	---	antisense	EH38E1553497
chr11	76381312	76414619	+	ENSG00000179240.9	RP11-111M22.2	---	protein_coding	EH38E1553924;EH38E1553925
chr11	76444922	76553025	+	ENSG00000158636.16	C11orf30	---	protein_coding	EH38E1553952
chr11	76860866	77026797	+	ENSG00000078124.11	ACER3	alkaline ceramidase 3	protein_coding	EH38E1554352
chr11	77066931	77126155	+	ENSG00000149260.14	CAPN5	calpain 5	protein_coding	EH38E1554465
chr11	77321706	77474635	-	ENSG00000149269.9	PAK1	p21 (RAC1) activated kinase 1	protein_coding	EH38E1554701;EH38E1554760;EH38E1554760
chr11	77514935	77637805	-	ENSG00000074201.8	CLNS1A	chloride nucleotide-sensitive channel 1A	protein_coding	EH38E1554862
chr11	77589390	77610355	+	ENSG00000178301.3	AQP11	aquaporin 11	protein_coding	EH38E1554828
chr11	77659995	77821017	-	ENSG00000048649.13	RSF1	remodeling and spacing factor 1	protein_coding	EH38E1554950
chr11	77821108	77918432	+	ENSG00000087884.14	AAMDC	adipogenesis associated Mth938 domain containing	protein_coding	EH38E1554950
chr11	77878719	77994678	-	ENSG00000149262.16	INTS4	integrator complex subunit 4	protein_coding	EH38E1555019
chr11	78016970	78079865	-	ENSG00000259112.2	NDUFC2-KCTD14	NDUFC2-KCTD14 readthrough	protein_coding	EH38E1555083
chr11	78068303	78080219	-	ENSG00000151366.12	NDUFC2	NADH:ubiquinone oxidoreductase subunit C2	protein_coding	EH38E1555083
chr11	78100935	78139660	-	ENSG00000159063.12	ALG8	ALG8 alpha-1,3-glucosyltransferase	protein_coding	EH38E1555119
chr11	78139770	78175323	+	ENSG00000246174.7	KCTD21-AS1	KCTD21 antisense RNA 1	antisense	EH38E1555119
chr11	78171248	78188822	-	ENSG00000188997.7	KCTD21	potassium channel tetramerization domain containing 21	protein_coding	EH38E1555154
chr11	78188811	78214711	+	ENSG00000118369.12	USP35	ubiquitin specific peptidase 35	protein_coding	EH38E1555154
chr11	78435960	78574874	-	ENSG00000137513.9	NARS2	asparaginyl-tRNA synthetase 2, mitochondrial	protein_coding	EH38E1555502
chr11	82823501	82970584	-	ENSG00000137509.10	PRCP	prolylcarboxypeptidase	protein_coding	EH38E1556943
chr11	82899974	82958277	+	ENSG00000165490.12	DDIAS	DNA damage induced apoptosis suppressor	protein_coding	EH38E1556947
chr11	82973132	83071923	-	ENSG00000137502.9	RAB30	RAB30, member RAS oncogene family	protein_coding	EH38E1557015;EH38E1557052;EH38E1557092;EH38E1557093;EH38E1557093;EH38E1557093
chr11	83072065	83106719	+	ENSG00000246067.7	RAB30-AS1	---	lincRNA	EH38E1557093;EH38E1557094
chr11	83156987	83187451	+	ENSG00000165494.10	PCF11	PCF11 cleavage and polyadenylation factor subunit	protein_coding	EH38E1557150;EH38E1557151
chr11	83184490	83193794	-	ENSG00000247137.8	RP11-727A23.5	---	processed_transcript	EH38E1557177
chr11	83193738	83260694	+	ENSG00000137494.13	ANKRD42	ankyrin repeat domain 42	protein_coding	EH38E1557177;EH38E1557178;EH38E1557179;EH38E1557180;EH38E1557181;EH38E1557181
chr11	83259096	83286407	-	ENSG00000137500.9	CCDC90B	coiled-coil domain containing 90B	protein_coding	EH38E1557224;EH38E1557225;EH38E1557225;EH38E1557225
chr11	83286127	83423516	+	ENSG00000255234.5	RP11-727A23.10	---	antisense	EH38E1557224
chr11	85628572	85636539	+	ENSG00000171204.12	TMEM126B	transmembrane protein 126B	protein_coding	EH38E1558096
chr11	85647966	85656547	+	ENSG00000171202.6	TMEM126A	transmembrane protein 126A	protein_coding	EH38E1558106
chr11	85659707	85682908	-	ENSG00000137504.13	CREBZF	CREB/ATF bZIP transcription factor	protein_coding	EH38E1558125;EH38E1558134
chr11	85855100	85920021	+	ENSG00000150676.12	CCDC83	coiled-coil domain containing 83	protein_coding	EH38E1558284;EH38E1558285
chr11	85957683	86069882	-	ENSG00000073921.17	PICALM	phosphatidylinositol binding clathrin assembly protein	protein_coding	EH38E1558417;EH38E1558419
chr11	86244543	86278813	+	ENSG00000074266.17	EED	embryonic ectoderm development	protein_coding	EH38E1558593;EH38E1558594;EH38E1558595;EH38E1558595
chr11	86302210	86345931	+	ENSG00000149196.15	C11orf73	---	protein_coding	EH38E1558628
chr11	87037843	87323758	+	ENSG00000166575.16	TMEM135	transmembrane protein 135	protein_coding	EH38E1559207
chr11	88293591	88337787	-	ENSG00000109861.15	CTSC	cathepsin C	protein_coding	EH38E1559744
chr11	90201159	90223364	-	ENSG00000110172.11	CHORDC1	cysteine and histidine rich domain containing 1	protein_coding	EH38E1560227;EH38E1560228
chr11	93144170	93197964	-	ENSG00000180773.14	SLC36A4	solute carrier family 36 member 4	protein_coding	EH38E1561278;EH38E1561279
chr11	93478471	93543508	-	ENSG00000166002.6	SMCO4	single-pass membrane protein with coiled-coil domains 4	protein_coding	EH38E1561437;EH38E1561444
chr11	93661638	93730358	+	ENSG00000166004.14	CEP295	centrosomal protein 295	protein_coding	EH38E1561508
chr11	93741590	93764749	+	ENSG00000182919.14	C11orf54	chromosome 11 open reading frame 54	protein_coding	EH38E1561567
chr11	93784226	93814695	+	ENSG00000042429.10	MED17	mediator complex subunit 17	protein_coding	EH38E1561590
chr11	94128927	94181972	+	ENSG00000110218.8	PANX1	pannexin 1	protein_coding	EH38E1561747
chr11	94415577	94493908	-	ENSG00000020922.12	MRE11A	---	protein_coding	EH38E1561898
chr11	94493628	94499583	+	ENSG00000168876.8	ANKRD49	ankyrin repeat domain 49	protein_coding	EH38E1561897;EH38E1561898;EH38E1561898
chr11	94962621	94973612	-	ENSG00000150316.11	CWC15	CWC15 spliceosome associated protein homolog	protein_coding	EH38E1562298
chr11	94973680	94999518	+	ENSG00000186280.6	KDM4D	lysine demethylase 4D	protein_coding	EH38E1562298
chr11	95067196	95071224	+	ENSG00000263465.3	SRSF8	serine and arginine rich splicing factor 8	protein_coding	EH38E1562317
chr11	95089809	95132645	+	ENSG00000149218.4	ENDOD1	endonuclease domain containing 1	protein_coding	EH38E1562349
chr11	95165512	95232541	-	ENSG00000149212.11	SESN3	sestrin 3	protein_coding	EH38E1562458;EH38E1562461
chr11	95254502	95254621	+	ENSG00000276602.2	AP000787.1	---	miRNA	EH38E1562487
chr11	95768941	95790409	-	ENSG00000077458.12	FAM76B	family with sequence similarity 76 member B	protein_coding	EH38E1562878;EH38E1562879
chr11	95789964	95832693	+	ENSG00000166037.10	CEP57	centrosomal protein 57	protein_coding	EH38E1562879;EH38E1562881;EH38E1562881;EH38E1562882
chr11	95832881	95925315	-	ENSG00000087053.18	MTMR2	myotubularin related protein 2	protein_coding	EH38E1562964;EH38E1562965;EH38E1562965
chr11	96389988	96507574	+	ENSG00000183340.6	JRKL	JRK like	protein_coding	EH38E1563460
chr11	101915014	102001058	+	ENSG00000110318.13	CEP126	centrosomal protein 126	protein_coding	EH38E1564798
chr11	102109826	102110457	-	ENSG00000277459.1	RP11-732A21.3	---	lincRNA	EH38E1564854
chr11	102110460	102233423	+	ENSG00000137693.13	YAP1	Yes1 associated transcriptional regulator	protein_coding	EH38E1564854;EH38E1564856;EH38E1564856;EH38E1564862
chr11	102317449	102339403	+	ENSG00000023445.13	BIRC3	baculoviral IAP repeat containing 3	protein_coding	EH38E1565047
chr11	102347210	102378670	+	ENSG00000110330.8	BIRC2	baculoviral IAP repeat containing 2	protein_coding	EH38E1565082
chr11	102396331	102470384	-	ENSG00000152558.14	TMEM123	transmembrane protein 123	protein_coding	EH38E1565168;EH38E1565170;EH38E1565171
chr11	103062075	103092215	-	ENSG00000137692.11	DCUN1D5	defective in cullin neddylation 1 domain containing 5	protein_coding	EH38E1565560
chr11	103109430	103479863	+	ENSG00000187240.13	DYNC2H1	dynein cytoplasmic 2 heavy chain 1	protein_coding	EH38E1565566
chr11	106051097	106077765	-	ENSG00000182359.14	KBTBD3	kelch repeat and BTB domain containing 3	protein_coding	EH38E1566786;EH38E1566787
chr11	106075500	106098710	+	ENSG00000149313.10	AASDHPPT	aminoadipate-semialdehyde dehydrogenase-phosphopantetheinyl transferase	protein_coding	EH38E1566786
chr11	107326344	107457844	-	ENSG00000152404.15	CWF19L2	CWF19 like cell cycle control factor 2	protein_coding	EH38E1567247
chr11	107502725	107565746	-	ENSG00000137760.14	ALKBH8	alkB homolog 8, tRNA methyltransferase	protein_coding	EH38E1567286
chr11	107790990	107928293	-	ENSG00000110660.14	SLC35F2	solute carrier family 35 member F2	protein_coding	EH38E1567468;EH38E1567470;EH38E1567489
chr11	108008732	108107776	+	ENSG00000166266.13	CUL5	cullin 5	protein_coding	EH38E1567514
chr11	108121515	108147776	+	ENSG00000075239.13	ACAT1	acetyl-CoA acetyltransferase 1	protein_coding	EH38E1567564
chr11	108222483	108369102	+	ENSG00000149311.17	ATM	ATM serine/threonine kinase	protein_coding	EH38E1567619;EH38E1567621
chr11	108308518	108467531	-	ENSG00000166323.12	C11orf65	chromosome 11 open reading frame 65	protein_coding	EH38E1567714
chr11	108665024	108940930	+	ENSG00000178105.9	DDX10	DEAD-box helicase 10	protein_coding	EH38E1567863
chr11	110429882	110464881	+	ENSG00000137714.2	FDX1	ferredoxin 1	protein_coding	EH38E1568684
chr11	111602390	111730853	+	ENSG00000170145.4	SIK2	salt inducible kinase 2	protein_coding	EH38E1569406
chr11	111782194	111871581	-	ENSG00000086848.14	ALG9	ALG9 alpha-1,2-mannosyltransferase	protein_coding	EH38E1569652;EH38E1569654;EH38E1569655;EH38E1569655
chr11	111786285	111879425	-	ENSG00000258529.5	RP11-108O10.8	---	protein_coding	EH38E1569664
chr11	111874055	111881243	-	ENSG00000255561.6	FDXACB1	ferredoxin-fold anticodon binding domain containing 1	protein_coding	EH38E1569663
chr11	111878934	111885975	+	ENSG00000137720.7	C11orf1	chromosome 11 open reading frame 1	protein_coding	EH38E1569662;EH38E1569663
chr11	111927143	112022584	+	ENSG00000150764.13	DIXDC1	DIX domain containing 1	protein_coding	EH38E1569703;EH38E1569719;EH38E1569759
chr11	112024813	112064390	+	ENSG00000150768.15	DLAT	dihydrolipoamide S-acetyltransferase	protein_coding	EH38E1569802;EH38E1569804
chr11	112064009	112074274	-	ENSG00000150773.10	PIH1D2	PIH1 domain containing 2	protein_coding	EH38E1569825;EH38E1569826
chr11	112074085	112085150	+	ENSG00000150776.17	C11orf57	---	protein_coding	EH38E1569825;EH38E1569826;EH38E1569826;EH38E1569826
chr11	112084799	112086798	-	ENSG00000150779.11	TIMM8B	translocase of inner mitochondrial membrane 8 homolog B	protein_coding	EH38E1569834
chr11	112086772	112120013	+	ENSG00000204370.8	SDHD	succinate dehydrogenase complex subunit D	protein_coding	EH38E1569834
chr11	112086902	112193805	+	ENSG00000255292.6	AP002884.2	---	protein_coding	EH38E1569834
chr11	112226364	112269955	+	ENSG00000150787.7	PTS	6-pyruvoyltetrahydropterin synthase	protein_coding	EH38E1569924
chr11	113278436	113314437	-	ENSG00000255129.5	RP11-839D17.3	---	antisense	EH38E1570616
chr11	113314528	113383544	+	ENSG00000149292.16	TTC12	tetratricopeptide repeat domain 12	protein_coding	EH38E1570616
chr11	113733186	113773811	-	ENSG00000086827.8	ZW10	zw10 kinetochore protein	protein_coding	EH38E1570894
chr11	113797873	113875570	-	ENSG00000048028.11	USP28	ubiquitin specific peptidase 28	protein_coding	EH38E1570949
chr11	114391442	114400550	-	ENSG00000180425.10	C11orf71	chromosome 11 open reading frame 71	protein_coding	EH38E1571446
chr11	114400029	114414203	+	ENSG00000076053.10	RBM7	RNA binding motif protein 7	protein_coding	EH38E1571445;EH38E1571446;EH38E1571446;EH38E1571446;EH38E1571446;EH38E1571446
chr11	114400681	114443932	+	ENSG00000255663.1	RP11-212D19.4	---	protein_coding	EH38E1571446
chr11	114439385	114450279	+	ENSG00000076043.9	REXO2	RNA exonuclease 2	protein_coding	EH38E1571463;EH38E1571464
chr11	116748169	116772988	-	ENSG00000137656.11	BUD13	BUD13 homolog	protein_coding	EH38E1572696
chr11	116773798	116788050	-	ENSG00000109917.10	ZPR1	ZPR1 zinc finger	protein_coding	EH38E1572711
chr11	116836116	116855729	+	ENSG00000235910.1	APOA1-AS	APOA1 antisense RNA	antisense	EH38E1572758
chr11	116843401	117098437	-	ENSG00000160584.15	SIK3	SIK family kinase 3	protein_coding	EH38E1573014
chr11	117143890	117144191	-	ENSG00000254678.1	RP11-109L13.5	---	processed_pseudogene	EH38E1573037
chr11	117144266	117176894	+	ENSG00000168092.13	PAFAH1B2	platelet activating factor acetylhydrolase 1b catalytic subunit 2	protein_coding	EH38E1573037
chr11	117178732	117197445	+	ENSG00000149577.15	SIDT2	SID1 transmembrane family member 2	protein_coding	EH38E1573066;EH38E1573067;EH38E1573067
chr11	117314556	117413268	+	ENSG00000110274.14	CEP164	centrosomal protein 164	protein_coding	EH38E1573207
chr11	117316361	117328038	-	ENSG00000250699.1	AP000892.4	---	antisense	EH38E1573208
chr11	118359584	118399211	+	ENSG00000110344.9	UBE4A	ubiquitination factor E4A	protein_coding	EH38E1574124
chr11	118397094	118401895	-	ENSG00000254873.1	RP11-770J1.5	---	antisense	EH38E1574147
chr11	118544527	118572970	-	ENSG00000118096.7	IFT46	intraflagellar transport 46	protein_coding	EH38E1574250
chr11	118572389	118603033	+	ENSG00000095139.13	ARCN1	archain 1	protein_coding	EH38E1574253
chr11	118747765	118791149	-	ENSG00000110367.11	DDX6	DEAD-box helicase 6	protein_coding	EH38E1574460;EH38E1574461;EH38E1574461
chr11	118791253	118793137	+	ENSG00000278376.1	RP11-158I9.8	---	lincRNA	EH38E1574461
chr11	118994823	118998004	-	ENSG00000255121.2	RP11-110I1.12	---	lincRNA	EH38E1574654
chr11	118998141	119015791	+	ENSG00000186166.8	CCDC84	---	protein_coding	EH38E1574654
chr11	119015711	119018691	-	ENSG00000118181.10	RPS25	ribosomal protein S25	protein_coding	EH38E1574670
chr11	119018431	119025454	+	ENSG00000196655.9	TRAPPC4	trafficking protein particle complex 4	protein_coding	EH38E1574669;EH38E1574670;EH38E1574670;EH38E1574670;EH38E1574670;EH38E1574670
chr11	119024113	119030906	-	ENSG00000137700.16	SLC37A4	solute carrier family 37 member 4	protein_coding	EH38E1574693
chr11	119067373	119067698	-	ENSG00000272186.1	RP11-110I1.13	---	antisense	EH38E1574719
chr11	119067691	119081978	+	ENSG00000160695.14	VPS11	VPS11 core subunit of CORVET and HOPS complexes	protein_coding	EH38E1574719
chr11	119084865	119093549	+	ENSG00000256269.6	HMBS	hydroxymethylbilane synthase	protein_coding	EH38E1574728;EH38E1574733
chr11	119093853	119095467	-	ENSG00000188486.3	H2AFX	---	protein_coding	EH38E1574751
chr11	119095050	119095191	+	ENSG00000281272.1	AP003391.1	---	miRNA	EH38E1574750
chr11	119096502	119108331	-	ENSG00000172269.16	DPAGT1	dolichyl-phosphate N-acetylglucosaminephosphotransferase 1	protein_coding	EH38E1574759;EH38E1574770
chr11	119102197	119118544	+	ENSG00000172375.12	C2CD2L	C2CD2 like	protein_coding	EH38E1574768
chr11	119121586	119136044	+	ENSG00000172273.12	HINFP	histone H4 transcription factor	protein_coding	EH38E1574784
chr11	119166567	119184016	+	ENSG00000160703.15	NLRX1	NLR family member X1	protein_coding	EH38E1574804;EH38E1574805;EH38E1574805;EH38E1574805
chr11	119334526	119337313	+	ENSG00000173456.4	RNF26	ring finger protein 26	protein_coding	EH38E1574941
chr11	119355214	119381726	-	ENSG00000036672.15	USP2	ubiquitin specific peptidase 2	protein_coding	EH38E1574985;EH38E1575028;EH38E1575028
chr11	119381777	119526664	+	ENSG00000245248.7	USP2-AS1	USP2 antisense RNA 1 (head to head)	antisense	EH38E1575028
chr11	119729582	119739623	+	ENSG00000254854.1	CTD-2523D13.2	---	antisense	EH38E1575322
chr11	120210766	120230332	+	ENSG00000184232.8	OAF	out at first homolog	protein_coding	EH38E1575693;EH38E1575694
chr11	121024071	121090775	+	ENSG00000154114.12	TBCEL	tubulin folding cofactor E like	protein_coding	EH38E1576250
chr11	121292452	121308694	+	ENSG00000109929.9	SC5D	sterol-C5-desaturase	protein_coding	EH38E1576404;EH38E1576405;EH38E1576405
chr11	122655674	122814473	+	ENSG00000154127.9	UBASH3B	ubiquitin associated and SH3 domain containing B	protein_coding	EH38E1577409
chr11	123057488	123063230	-	ENSG00000109971.13	HSPA8	heat shock protein family A (Hsp70) member 8	protein_coding	EH38E1577760;EH38E1577763;EH38E1577764;EH38E1577764
chr11	123724176	123741675	-	ENSG00000166261.10	ZNF202	zinc finger protein 202	protein_coding	EH38E1578396
chr11	124115361	124147721	+	ENSG00000110002.15	VWA5A	von Willebrand factor A domain containing 5A	protein_coding	EH38E1578483
chr11	124622835	124635398	+	ENSG00000154144.12	TBRG1	transforming growth factor beta regulator 1	protein_coding	EH38E1578624
chr11	124633112	124695707	-	ENSG00000110013.12	SIAE	sialic acid acetylesterase	protein_coding	EH38E1578660;EH38E1578663
chr11	124673797	124697518	+	ENSG00000064199.6	SPA17	sperm autoantigenic protein 17	protein_coding	EH38E1578660
chr11	124739845	124747210	+	ENSG00000154146.12	NRGN	neurogranin	protein_coding	EH38E1578692;EH38E1578693
chr11	124766497	124800673	-	ENSG00000120458.10	MSANTD2	Myb/SANT DNA binding domain containing 2	protein_coding	EH38E1578761;EH38E1578762
chr11	124800449	124834487	+	ENSG00000245498.6	RP11-677M14.7	---	antisense	EH38E1578761;EH38E1578763
chr11	124954120	125041489	+	ENSG00000149548.14	CCDC15	coiled-coil domain containing 15	protein_coding	EH38E1578890
chr11	125096544	125111763	-	ENSG00000150433.9	TMEM218	transmembrane protein 218	protein_coding	EH38E1578967
chr11	125569215	125584687	+	ENSG00000149547.14	EI24	EI24 autophagy associated transmembrane protein	protein_coding	EH38E1579341
chr11	125570283	125592568	-	ENSG00000254671.2	STT3A-AS1	STT3A antisense RNA 1	antisense	EH38E1579357
chr11	125591711	125625215	+	ENSG00000134910.12	STT3A	STT3 oligosaccharyltransferase complex catalytic subunit A	protein_coding	EH38E1579357
chr11	125625135	125676255	+	ENSG00000149554.12	CHEK1	checkpoint kinase 1	protein_coding	EH38E1579371;EH38E1579372;EH38E1579372;EH38E1579373;EH38E1579374
chr11	125883613	125900648	+	ENSG00000198331.10	HYLS1	HYLS1 centriolar and ciliogenesis associated	protein_coding	EH38E1579424;EH38E1579425
chr11	125893484	125903221	-	ENSG00000110060.8	PUS3	pseudouridine synthase 3	protein_coding	EH38E1579436
chr11	125955795	126063335	-	ENSG00000064309.14	CDON	cell adhesion associated, oncogene regulated	protein_coding	EH38E1579561
chr11	126202093	126211692	-	ENSG00000165526.8	RPUSD4	RNA pseudouridine synthase D4	protein_coding	EH38E1579712
chr11	126211413	126262986	+	ENSG00000197798.8	FAM118B	family with sequence similarity 118 member B	protein_coding	EH38E1579711;EH38E1579712;EH38E1579712;EH38E1579712
chr11	126262918	126269144	-	ENSG00000182934.11	SRPR	---	protein_coding	EH38E1579746
chr11	126269054	126278131	+	ENSG00000110074.10	FOXRED1	FAD dependent oxidoreductase domain containing 1	protein_coding	EH38E1579746
chr11	128522389	128522449	+	ENSG00000276176.1	MIR6090	microRNA 6090	miRNA	EH38E1581082
chr11	129899705	130002835	-	ENSG00000170325.14	PRDM10	PR/SET domain 10	protein_coding	EH38E1582099;EH38E1582153;EH38E1582153;EH38E1582153
chr11	130002937	130004356	+	ENSG00000233220.3	LINC00167	long intergenic non-protein coding RNA 167	lincRNA	EH38E1582153
chr11	130069836	130144811	+	ENSG00000084234.16	APLP2	amyloid beta precursor like protein 2	protein_coding	EH38E1582197;EH38E1582200
chr11	130314992	130403657	+	ENSG00000175773.12	RP11-121M22.1	---	lincRNA	EH38E1582424
chr11	130875435	130916509	-	ENSG00000120451.10	SNX19	sorting nexin 19	protein_coding	EH38E1582927;EH38E1582936;EH38E1582936;EH38E1582936;EH38E1582936
chr11	134150118	134225454	-	ENSG00000151503.12	NCAPD3	non-SMC condensin II complex subunit D3	protein_coding	EH38E1584581;EH38E1584583
chr11	134224644	134247792	+	ENSG00000151502.10	VPS26B	VPS26, retromer complex component B	protein_coding	EH38E1584583
chr11	134248278	134253370	-	ENSG00000151500.14	THYN1	thymocyte nuclear protein 1	protein_coding	EH38E1584615;EH38E1584616;EH38E1584616;EH38E1584616
chr11	134253494	134265855	+	ENSG00000151498.11	ACAD8	acyl-CoA dehydrogenase family member 8	protein_coding	EH38E1584616
chr12	280128	389454	-	ENSG00000073614.11	KDM5A	lysine demethylase 5A	protein_coding	EH38E1585315;EH38E1585316
chr12	389272	442645	+	ENSG00000120647.9	CCDC77	coiled-coil domain containing 77	protein_coding	EH38E1585315;EH38E1585320;EH38E1585320
chr12	752592	911452	+	ENSG00000060237.16	WNK1	WNK lysine deficient protein kinase 1	protein_coding	EH38E1585663;EH38E1585664;EH38E1585664;EH38E1585664;EH38E1585664;EH38E1585664
chr12	912076	990053	-	ENSG00000002016.16	RAD52	RAD52 homolog, DNA repair protein	protein_coding	EH38E1585818;EH38E1585841
chr12	974132	991190	-	ENSG00000250132.6	RP11-359B12.2	---	antisense	EH38E1585841;EH38E1585843;EH38E1585845;EH38E1585845
chr12	990508	1495933	+	ENSG00000082805.19	ERC1	ELKS/RAB6-interacting/CAST family member 1	protein_coding	EH38E1585845
chr12	1688573	1788678	+	ENSG00000006831.9	ADIPOR2	adiponectin receptor 2	protein_coding	EH38E1586394
chr12	1946053	2004535	-	ENSG00000151065.13	DCP1B	decapping mRNA 1B	protein_coding	EH38E1586680
chr12	2004665	2011392	+	ENSG00000203593.3	RP5-1096D14.6	---	antisense	EH38E1586680
chr12	2794952	2805423	+	ENSG00000004478.7	FKBP4	FKBP prolyl isomerase 4	protein_coding	EH38E1587360
chr12	2796876	2812902	-	ENSG00000258325.2	RP4-816N1.6	---	antisense	EH38E1587383
chr12	2812621	2859791	+	ENSG00000111203.11	ITFG2	integrin alpha FG-GAP repeat containing 2	protein_coding	EH38E1587382
chr12	2857680	2877155	-	ENSG00000111206.12	FOXM1	forkhead box M1	protein_coding	EH38E1587429;EH38E1587430;EH38E1587430
chr12	2876257	2889523	+	ENSG00000171792.10	RHNO1	RAD9-HUS1-RAD1 interacting nuclear orphan 1	protein_coding	EH38E1587430
chr12	2877222	2941140	+	ENSG00000078246.15	TULP3	TUB like protein 3	protein_coding	EH38E1587441
chr12	3296201	3300224	-	ENSG00000250770.2	RP5-1063M23.1	---	lincRNA	EH38E1587865
chr12	3791046	3873448	-	ENSG00000111224.13	PARP11	poly(ADP-ribose) polymerase family member 11	protein_coding	EH38E1588220
chr12	4307762	4354593	+	ENSG00000078237.6	TIGAR	TP53 induced glycolysis regulatory phosphatase	protein_coding	EH38E1588616
chr12	4487727	4538508	-	ENSG00000047621.11	C12orf4	chromosome 12 open reading frame 4	protein_coding	EH38E1588724
chr12	4538797	4560048	+	ENSG00000111247.14	RAD51AP1	RAD51 associated protein 1	protein_coding	EH38E1588725
chr12	4604943	4662643	+	ENSG00000272921.1	RP11-500M8.7	---	protein_coding	EH38E1588761
chr12	4615507	4649047	-	ENSG00000111254.7	AKAP3	A-kinase anchoring protein 3	protein_coding	EH38E1588776
chr12	4649094	4694317	+	ENSG00000139180.10	NDUFA9	NADH:ubiquinone oxidoreductase subunit A9	protein_coding	EH38E1588776
chr12	6439000	6451567	-	ENSG00000215039.6	CD27-AS1	CD27 antisense RNA 1	processed_transcript	EH38E1589957
chr12	6462236	6470987	-	ENSG00000139190.16	VAMP1	vesicle associated membrane protein 1	protein_coding	EH38E1589991
chr12	6491885	6493841	-	ENSG00000111639.7	MRPL51	mitochondrial ribosomal protein L51	protein_coding	EH38E1589998;EH38E1589999;EH38E1589999;EH38E1589999
chr12	6493355	6531955	+	ENSG00000010292.12	NCAPD2	non-SMC condensin I complex subunit D2	protein_coding	EH38E1589997
chr12	6533926	6538374	+	ENSG00000111640.14	GAPDH	glyceraldehyde-3-phosphate dehydrogenase	protein_coding	EH38E1590022;EH38E1590023;EH38E1590023;EH38E1590024;EH38E1590026
chr12	6556862	6568691	-	ENSG00000111641.10	NOP2	NOP2 nucleolar protein	protein_coding	EH38E1590074;EH38E1590075;EH38E1590075;EH38E1590075;EH38E1590075;EH38E1590075;EH38E1590075;EH38E1590075;EH38E1590075
chr12	6570082	6607476	-	ENSG00000111642.14	CHD4	chromodomain helicase DNA binding protein 4	protein_coding	EH38E1590103
chr12	6650279	6663148	-	ENSG00000111653.19	ING4	inhibitor of growth family member 4	protein_coding	EH38E1590164
chr12	6666476	6689572	-	ENSG00000126746.17	ZNF384	zinc finger protein 384	protein_coding	EH38E1590177
chr12	6723740	6731875	+	ENSG00000111652.9	COPS7A	COP9 signalosome subunit 7A	protein_coding	EH38E1590204
chr12	6747995	6767475	-	ENSG00000089693.10	MLF2	myeloid leukemia factor 2	protein_coding	EH38E1590222;EH38E1590239
chr12	6844792	6852066	-	ENSG00000111665.11	CDCA3	cell division cycle associated 3	protein_coding	EH38E1590353;EH38E1590355
chr12	6852127	6866632	+	ENSG00000111667.13	USP5	ubiquitin specific peptidase 5	protein_coding	EH38E1590355
chr12	6867118	6870948	+	ENSG00000111669.14	TPI1	triosephosphate isomerase 1	protein_coding	EH38E1590369;EH38E1590370;EH38E1590370;EH38E1590372;EH38E1590372
chr12	6870934	6889358	-	ENSG00000111671.9	SPSB2	splA/ryanodine receptor domain and SOCS box containing 2	protein_coding	EH38E1590387
chr12	6873388	6884741	+	ENSG00000240370.6	U47924.6	---	transcribed_processed_pseudogene	EH38E1590387
chr12	6873568	6914243	+	ENSG00000010626.14	LRRC23	leucine rich repeat containing 23	protein_coding	EH38E1590387;EH38E1590410;EH38E1590410;EH38E1590410;EH38E1590410;EH38E1590412
chr12	6924462	6942321	+	ENSG00000111676.14	ATN1	atrophin 1	protein_coding	EH38E1590429
chr12	6942977	6946003	+	ENSG00000111678.10	C12orf57	chromosome 12 open reading frame 57	protein_coding	EH38E1590470;EH38E1590471;EH38E1590471
chr12	6943507	6944604	-	ENSG00000272173.1	U47924.31	---	antisense	EH38E1590473
chr12	6943815	6943878	+	ENSG00000238923.1	RNU7-1	RNA, U7 small nuclear 1	snRNA	EH38E1590470
chr12	6965326	6970825	-	ENSG00000215021.8	PHB2	prohibitin 2	protein_coding	EH38E1590531
chr12	6970892	6979941	+	ENSG00000126749.14	EMG1	EMG1 N1-specific pseudouridine methyltransferase	protein_coding	EH38E1590531
chr12	6970920	6997428	+	ENSG00000268439.5	RP3-461F17.3	---	protein_coding	EH38E1590531
chr12	7089586	7109273	-	ENSG00000139178.10	C1RL	complement C1r subcomponent like	protein_coding	EH38E1590633
chr12	7188684	7218574	+	ENSG00000139197.10	PEX5	peroxisomal biogenesis factor 5	protein_coding	EH38E1590698;EH38E1590700;EH38E1590700;EH38E1590700;EH38E1590701;EH38E1590703
chr12	8082210	8097771	+	ENSG00000089818.16	NECAP1	NECAP endocytosis associated 1	protein_coding	EH38E1591146
chr12	8940362	8949955	-	ENSG00000003056.7	M6PR	mannose-6-phosphate receptor, cation dependent	protein_coding	EH38E1591556
chr12	9617283	9658412	+	ENSG00000256594.7	RP11-705C15.2	---	transcribed_unprocessed_pseudogene	EH38E1591812;EH38E1591836
chr12	9647013	9648009	-	ENSG00000256442.1	RP11-705C15.4	---	antisense	EH38E1591836
chr12	10212457	10223130	+	ENSG00000139112.10	GABARAPL1	GABA type A receptor associated protein like 1	protein_coding	EH38E1592252;EH38E1592254;EH38E1592254;EH38E1592254
chr12	10604189	10613623	-	ENSG00000111196.9	MAGOHB	mago homolog B, exon junction complex subunit	protein_coding	EH38E1592458
chr12	10750233	10777444	+	ENSG00000256888.5	RP13-81N3.2	---	lincRNA	EH38E1592551
chr12	10845848	11171598	-	ENSG00000275778.1	PRH1-PRR4	-	protein_coding	EH38E1592632
chr12	10845848	11171613	-	ENSG00000111215.11	PRR4	proline rich 4	protein_coding	EH38E1592632
chr12	11166089	11171353	-	ENSG00000256712.1	RP11-785H5.2	---	sense_intronic	EH38E1592631
chr12	11171221	11176016	+	ENSG00000256537.4	SMIM10L1	small integral membrane protein 10 like 1	protein_coding	EH38E1592631
chr12	11399380	11486678	-	ENSG00000255790.5	RP11-711K1.7	---	sense_intronic	EH38E1592678
chr12	12355405	12357067	-	ENSG00000205791.3	LOH12CR2	loss of heterozygosity on chromosome 12, region 2	lincRNA	EH38E1593404
chr12	12357078	12469694	+	ENSG00000165714.10	BORCS5	BLOC-1 related complex subunit 5	protein_coding	EH38E1593404;EH38E1593405
chr12	12611826	12645108	+	ENSG00000111269.2	CREBL2	cAMP responsive element binding protein like 2	protein_coding	EH38E1593651
chr12	12660890	12696207	-	ENSG00000183150.7	GPR19	G protein-coupled receptor 19	protein_coding	EH38E1593713;EH38E1593728
chr12	12715057	12722371	+	ENSG00000111276.10	CDKN1B	cyclin dependent kinase inhibitor 1B	protein_coding	EH38E1593750
chr12	12725916	12829975	+	ENSG00000178878.12	APOLD1	apolipoprotein L domain containing 1	protein_coding	EH38E1593773;EH38E1593819
chr12	12813315	12829981	+	ENSG00000213782.7	DDX47	DEAD-box helicase 47	protein_coding	EH38E1593857
chr12	12974863	13000273	-	ENSG00000013583.8	HEBP1	heme binding protein 1	protein_coding	EH38E1594040
chr12	13000450	13040679	+	ENSG00000255621.1	RP11-377D9.3	---	lincRNA	EH38E1594040
chr12	14356841	14365503	-	ENSG00000244573.3	RPL30P11	ribosomal protein L30 pseudogene 11	transcribed_processed_pseudogene	EH38E1594811
chr12	14365631	14502935	+	ENSG00000171681.12	ATF7IP	activating transcription factor 7 interacting protein	protein_coding	EH38E1594811;EH38E1594834
chr12	14767998	14771131	-	ENSG00000197837.3	HIST4H4	---	protein_coding	EH38E1595045
chr12	14774382	14778002	+	ENSG00000246705.4	H2AFJ	---	protein_coding	EH38E1595052
chr12	14784578	14803540	-	ENSG00000084463.7	WBP11	WW domain binding protein 11	protein_coding	EH38E1595076
chr12	14803571	14906586	+	ENSG00000182993.3	C12orf60	chromosome 12 open reading frame 60	protein_coding	EH38E1595076
chr12	15620157	15882329	-	ENSG00000151491.12	EPS8	epidermal growth factor receptor pathway substrate 8	protein_coding	EH38E1595630;EH38E1595679;EH38E1595753;EH38E1595753
chr12	15882390	15903478	+	ENSG00000023734.10	STRAP	serine/threonine kinase receptor associated protein	protein_coding	EH38E1595827
chr12	15911171	16037282	+	ENSG00000023697.12	DERA	deoxyribose-phosphate aldolase	protein_coding	EH38E1595844;EH38E1595866
chr12	19404044	19720801	+	ENSG00000139154.14	AEBP2	AE binding protein 2	protein_coding	EH38E1596971;EH38E1597003;EH38E1597003;EH38E1597006
chr12	21437614	21471252	+	ENSG00000121350.15	PYROXD1	pyridine nucleotide-disulphide oxidoreductase domain 1	protein_coding	EH38E1597845
chr12	21468910	21501669	-	ENSG00000004700.15	RECQL	RecQ like helicase	protein_coding	EH38E1597876
chr12	21501780	21518408	+	ENSG00000111711.9	GOLT1B	golgi transport 1B	protein_coding	EH38E1597876
chr12	21635341	21757857	-	ENSG00000111716.12	LDHB	lactate dehydrogenase B	protein_coding	EH38E1597965
chr12	22448582	22544546	-	ENSG00000111731.12	C2CD5	C2 calcium dependent domain containing 5	protein_coding	EH38E1598410;EH38E1598411;EH38E1598411
chr12	22609227	22625015	-	ENSG00000257023.1	RP11-268P4.4	---	antisense	EH38E1598435
chr12	22625074	22690665	+	ENSG00000139163.15	ETNK1	ethanolamine kinase 1	protein_coding	EH38E1598435
chr12	25108419	25195162	-	ENSG00000118307.18	CASC1	---	protein_coding	EH38E1599566
chr12	25195215	25209645	+	ENSG00000205707.10	LYRM5	---	protein_coding	EH38E1599566
chr12	25204788	25250936	-	ENSG00000133703.11	KRAS	KRAS proto-oncogene, GTPase	protein_coding	EH38E1599593
chr12	25385669	25386241	-	ENSG00000278743.1	RP11-707G18.1	---	lincRNA	EH38E1599690
chr12	26336514	26833198	-	ENSG00000123104.11	ITPR2	inositol 1,4,5-trisphosphate receptor type 2	protein_coding	EH38E1600665;EH38E1600667
chr12	26905180	26938326	-	ENSG00000064102.14	ASUN	---	protein_coding	EH38E1600737
chr12	26938382	26966650	+	ENSG00000111790.13	FGFR1OP2	FGFR1 oncogene partner 2	protein_coding	EH38E1600737
chr12	26973194	27014434	-	ENSG00000064115.10	TM7SF3	transmembrane 7 superfamily member 3	protein_coding	EH38E1600793
chr12	27022545	27066343	+	ENSG00000152944.8	MED21	mediator complex subunit 21	protein_coding	EH38E1600805
chr12	27243967	27325959	+	ENSG00000211455.7	STK38L	serine/threonine kinase 38 like	protein_coding	EH38E1600930
chr12	27523430	27695564	+	ENSG00000110841.13	PPFIBP1	PPFIA binding protein 1	protein_coding	EH38E1601120
chr12	27696387	27710770	-	ENSG00000256377.5	RP11-1060J15.4	---	antisense	EH38E1601310
chr12	27710772	27756295	+	ENSG00000061794.12	MRPS35	mitochondrial ribosomal protein S35	protein_coding	EH38E1601310
chr12	28133248	28581511	+	ENSG00000123106.10	CCDC91	coiled-coil domain containing 91	protein_coding	EH38E1601638
chr12	28163297	28190738	-	ENSG00000247934.4	RP11-967K21.1	---	antisense	EH38E1601638;EH38E1601639
chr12	29337351	29381189	-	ENSG00000087502.17	ERGIC2	ERGIC and golgi 2	protein_coding	EH38E1602151
chr12	30628987	30695986	-	ENSG00000133704.9	IPO8	importin 8	protein_coding	EH38E1602662
chr12	30755073	30780739	+	ENSG00000246331.2	RP11-77I22.2	---	lincRNA	EH38E1602694
chr12	31020762	31073847	-	ENSG00000245614.3	DDX11-AS1	DDX11 antisense RNA 1	antisense	EH38E1602910
chr12	31073844	31104791	+	ENSG00000013573.16	DDX11	DEAD/H-box helicase 11	protein_coding	EH38E1602910
chr12	31280583	31327058	-	ENSG00000139146.13	FAM60A	---	protein_coding	EH38E1603044;EH38E1603051;EH38E1603051
chr12	31324315	31325829	+	ENSG00000177340.5	FLJ13224	-	antisense	EH38E1603044
chr12	31647159	31673114	+	ENSG00000139160.13	METTL20	---	protein_coding	EH38E1603271
chr12	31671136	31729174	-	ENSG00000151743.10	AMN1	antagonist of mitotic exit network 1 homolog	protein_coding	EH38E1603313
chr12	31729116	31731204	+	ENSG00000276900.1	RP11-467L13.7	---	antisense	EH38E1603313
chr12	31959369	31993107	+	ENSG00000174718.11	KIAA1551	---	protein_coding	EH38E1603481
chr12	32106834	32383633	+	ENSG00000151746.13	BICD1	BICD cargo adaptor 1	protein_coding	EH38E1603585;EH38E1603586;EH38E1603586;EH38E1603586
chr12	32679199	32745650	+	ENSG00000087470.17	DNM1L	dynamin 1 like	protein_coding	EH38E1604021
chr12	32727489	32755902	-	ENSG00000139131.12	YARS2	tyrosyl-tRNA synthetase 2	protein_coding	EH38E1604065
chr12	34022280	34029694	+	ENSG00000139133.6	ALG10	ALG10 alpha-1,2-glucosyltransferase	protein_coding	EH38E1604421
chr12	38316577	38329728	+	ENSG00000175548.8	ALG10B	ALG10 alpha-1,2-glucosyltransferase B	protein_coding	EH38E1604603
chr12	39293227	39443390	-	ENSG00000139116.17	KIF21A	kinesin family member 21A	protein_coding	EH38E1604934;EH38E1604935
chr12	42081844	42144879	-	ENSG00000151233.10	GXYLT1	glucoside xylosyltransferase 1	protein_coding	EH38E1605941
chr12	42157103	42238349	-	ENSG00000015153.14	YAF2	YY1 associated factor 2	protein_coding	EH38E1605985
chr12	42238446	42459715	+	ENSG00000134283.17	PPHLN1	periphilin 1	protein_coding	EH38E1605985;EH38E1606027;EH38E1606027;EH38E1606027;EH38E1606027;EH38E1606027;EH38E1606027;EH38E1606027;EH38E1606027;EH38E1606027;EH38E1606027;EH38E1606027;EH38E1606027
chr12	42312077	42326118	-	ENSG00000139168.7	ZCRB1	zinc finger CCHC-type and RNA binding motif containing 1	protein_coding	EH38E1606027
chr12	43718992	43758817	-	ENSG00000129317.14	PUS7L	pseudouridine synthase 7 like	protein_coding	EH38E1606673
chr12	43758943	43789543	+	ENSG00000198001.13	IRAK4	interleukin 1 receptor associated kinase 4	protein_coding	EH38E1606673
chr12	43793722	43806375	-	ENSG00000151239.13	TWF1	twinfilin actin binding protein 1	protein_coding	EH38E1606701
chr12	45173063	45216041	-	ENSG00000134297.6	PLEKHA8P1	pleckstrin homology domain containing A8 pseudogene 1	transcribed_processed_pseudogene	EH38E1607181
chr12	45215986	45440404	+	ENSG00000177119.15	ANO6	anoctamin 6	protein_coding	EH38E1607181;EH38E1607254
chr12	45718045	45727775	-	ENSG00000273015.2	RP11-352M15.2	---	lincRNA	EH38E1607481
chr12	45919130	45992120	-	ENSG00000139218.17	SCAF11	SR-related CTD associated factor 11	protein_coding	EH38E1607628
chr12	46183062	46270017	-	ENSG00000111371.15	SLC38A1	solute carrier family 38 member 1	protein_coding	EH38E1607820;EH38E1607825;EH38E1607825;EH38E1607825;EH38E1607825
chr12	46358188	46372867	-	ENSG00000134294.13	SLC38A2	solute carrier family 38 member 2	protein_coding	EH38E1607878;EH38E1607895
chr12	46371462	46373778	+	ENSG00000258096.1	RP11-474P2.2	---	antisense	EH38E1607890
chr12	46383678	46876159	+	ENSG00000257261.5	RP11-96H19.1	---	lincRNA	EH38E1607913;EH38E1607923
chr12	47661248	47706061	-	ENSG00000005175.9	RPAP3	RNA polymerase II associated protein 3	protein_coding	EH38E1608816
chr12	47706084	47742294	+	ENSG00000257433.5	RP1-197B17.3	---	antisense	EH38E1608816
chr12	47782721	47833132	-	ENSG00000061273.17	HDAC7	histone deacetylase 7	protein_coding	EH38E1608955;EH38E1608990;EH38E1608992
chr12	47963568	47968878	+	ENSG00000134291.11	TMEM106C	transmembrane protein 106C	protein_coding	EH38E1609149
chr12	48042897	48106308	-	ENSG00000079387.13	SENP1	SUMO specific peptidase 1	protein_coding	EH38E1609272
chr12	48105138	48146404	+	ENSG00000152556.15	PFKM	phosphofructokinase, muscle	protein_coding	EH38E1609270;EH38E1609281;EH38E1609281;EH38E1609283
chr12	48147787	48181213	-	ENSG00000177981.10	ASB8	ankyrin repeat and SOCS box containing 8	protein_coding	EH38E1609318
chr12	48653400	48682238	-	ENSG00000139620.12	KANSL2	KAT8 regulatory NSL complex subunit 2	protein_coding	EH38E1609512
chr12	48688457	48716998	-	ENSG00000129315.9	CCNT1	cyclin T1	protein_coding	EH38E1609538
chr12	48813793	48828941	+	ENSG00000167535.7	CACNB3	calcium voltage-gated channel auxiliary subunit beta 3	protein_coding	EH38E1609603;EH38E1609606;EH38E1609611;EH38E1609612
chr12	48829763	48852842	-	ENSG00000174243.9	DDX23	DEAD-box helicase 23	protein_coding	EH38E1609624
chr12	48857144	48865898	-	ENSG00000172602.9	RND1	Rho family GTPase 1	protein_coding	EH38E1609641
chr12	48903502	48957365	-	ENSG00000272822.1	RP11-302B13.5	---	protein_coding	EH38E1609696
chr12	48935722	48957551	-	ENSG00000134287.9	ARF3	ADP ribosylation factor 3	protein_coding	EH38E1609696
chr12	49002273	49019197	-	ENSG00000181929.11	PRKAG1	protein kinase AMP-activated non-catalytic subunit gamma 1	protein_coding	EH38E1609769;EH38E1609770
chr12	49064684	49070025	-	ENSG00000167550.10	RHEBL1	RHEB like 1	protein_coding	EH38E1609813
chr12	49096550	49110900	-	ENSG00000139636.15	LMBR1L	limb development membrane protein 1 like	protein_coding	EH38E1609848
chr12	49127781	49131397	-	ENSG00000123416.15	TUBA1B	tubulin alpha 1b	protein_coding	EH38E1609866
chr12	49184795	49189324	-	ENSG00000167552.13	TUBA1A	tubulin alpha 1a	protein_coding	EH38E1609898
chr12	49188735	49274603	+	ENSG00000167553.14	TUBA1C	tubulin alpha 1c	protein_coding	EH38E1609928;EH38E1609972;EH38E1609972
chr12	49323235	49331731	+	ENSG00000135451.12	TROAP	trophinin associated protein	protein_coding	EH38E1610034
chr12	49366583	49527424	+	ENSG00000123352.17	SPATS2	spermatogenesis associated serine rich 2	protein_coding	EH38E1610087
chr12	49556543	49568153	-	ENSG00000187778.13	MCRS1	microspherule protein 1	protein_coding	EH38E1610227
chr12	49568217	49644666	+	ENSG00000110844.13	PRPF40B	pre-mRNA processing factor 40 homolog B	protein_coding	EH38E1610262
chr12	49636498	49708165	-	ENSG00000161791.13	FMNL3	formin like 3	protein_coding	EH38E1610359;EH38E1610360
chr12	49707724	49764934	+	ENSG00000139644.12	TMBIM6	transmembrane BAX inhibitor motif containing 6	protein_coding	EH38E1610368;EH38E1610369;EH38E1610381
chr12	49791145	49828750	-	ENSG00000167566.16	NCKAP5L	NCK associated protein 5 like	protein_coding	EH38E1610448
chr12	49828541	49841143	+	ENSG00000258057.5	BCDIN3D-AS1	BCDIN3D antisense RNA 1	antisense	EH38E1610448
chr12	49836038	49843129	-	ENSG00000186666.5	BCDIN3D	BCDIN3 domain containing RNA methyltransferase	protein_coding	EH38E1610456
chr12	49967193	49977139	+	ENSG00000086159.12	AQP6	aquaporin 6	protein_coding	EH38E1610585
chr12	49976922	50033136	-	ENSG00000161800.12	RACGAP1	Rac GTPase activating protein 1	protein_coding	EH38E1610630;EH38E1610641;EH38E1610641;EH38E1610641
chr12	50084971	50100712	+	ENSG00000066117.14	SMARCD1	SWI/SNF related, matrix associated, actin dependent regulator of chromatin, subfamily d, member 1	protein_coding	EH38E1610698;EH38E1610704
chr12	50111978	50120457	+	ENSG00000178449.8	COX14	cytochrome c oxidase assembly factor COX14	protein_coding	EH38E1610729
chr12	50129305	50167533	-	ENSG00000139624.12	CERS5	ceramide synthase 5	protein_coding	EH38E1610769
chr12	50175787	50283546	-	ENSG00000050405.13	LIMA1	LIM domain and actin binding 1	protein_coding	EH38E1610804;EH38E1610827;EH38E1610827;EH38E1610828;EH38E1610898;EH38E1610898
chr12	50392382	50480004	+	ENSG00000161813.20	LARP4	La ribonucleoprotein 4	protein_coding	EH38E1610952
chr12	50504984	50748667	+	ENSG00000066084.12	DIP2B	disco interacting protein 2 homolog B	protein_coding	EH38E1610991
chr12	50979400	51028566	-	ENSG00000110911.14	SLC11A2	solute carrier family 11 member 2	protein_coding	EH38E1611386;EH38E1611413;EH38E1611413;EH38E1611413;EH38E1611413;EH38E1611415
chr12	51047961	51060424	+	ENSG00000050426.15	LETMD1	LETM1 domain containing 1	protein_coding	EH38E1611423
chr12	51061204	51083664	-	ENSG00000110925.6	CSRNP2	cysteine and serine rich nuclear protein 2	protein_coding	EH38E1611455
chr12	51093662	51173134	-	ENSG00000135457.9	TFCP2	transcription factor CP2	protein_coding	EH38E1611488;EH38E1611489
chr12	51238291	51271362	+	ENSG00000183283.15	DAZAP2	DAZ associated protein 2	protein_coding	EH38E1611538;EH38E1611539;EH38E1611539;EH38E1611539;EH38E1611539;EH38E1611539;EH38E1611539;EH38E1611540
chr12	51951666	51997078	+	ENSG00000135503.12	ACVR1B	activin A receptor type 1B	protein_coding	EH38E1612057;EH38E1612060
chr12	52022831	52059507	+	ENSG00000123358.19	NR4A1	nuclear receptor subfamily 4 group A member 1	protein_coding	EH38E1612137;EH38E1612165;EH38E1612168;EH38E1612187;EH38E1612187;EH38E1612187;EH38E1612187
chr12	52069245	52077494	+	ENSG00000123395.14	ATG101	autophagy related 101	protein_coding	EH38E1612231
chr12	53006157	53042209	+	ENSG00000063046.17	EIF4B	eukaryotic translation initiation factor 4B	protein_coding	EH38E1613103
chr12	53014595	53054438	-	ENSG00000257337.6	RP11-983P16.4	---	antisense	EH38E1613132;EH38E1613151
chr12	53046968	53064372	+	ENSG00000111077.17	TNS2	tensin 2	protein_coding	EH38E1613132;EH38E1613138;EH38E1613140;EH38E1613141;EH38E1613141;EH38E1613141
chr12	53064315	53079420	-	ENSG00000167778.8	SPRYD3	SPRY domain containing 3	protein_coding	EH38E1613201
chr12	53157662	53180909	-	ENSG00000139631.18	CSAD	cysteine sulfinic acid decarboxylase	protein_coding	EH38E1613276;EH38E1613277
chr12	53180699	53195141	+	ENSG00000139651.10	ZNF740	zinc finger protein 740	protein_coding	EH38E1613276
chr12	53210566	53232980	-	ENSG00000172819.16	RARG	retinoic acid receptor gamma	protein_coding	EH38E1613337
chr12	53251250	53254405	+	ENSG00000182544.8	MFSD5	major facilitator superfamily domain containing 5	protein_coding	EH38E1613380;EH38E1613381
chr12	53268298	53293643	+	ENSG00000135476.11	ESPL1	extra spindle pole bodies like 1, separase	protein_coding	EH38E1613394
chr12	53295290	53299450	+	ENSG00000123349.13	PFDN5	prefoldin subunit 5	protein_coding	EH38E1613411;EH38E1613412;EH38E1613412;EH38E1613412;EH38E1613412
chr12	53299685	53307177	+	ENSG00000139637.13	C12orf10	---	protein_coding	EH38E1613419
chr12	53307455	53324864	-	ENSG00000094914.12	AAAS	aladin WD repeat nucleoporin	protein_coding	EH38E1613432
chr12	53380175	53416446	+	ENSG00000185591.9	SP1	Sp1 transcription factor	protein_coding	EH38E1613479;EH38E1613480
chr12	53441604	53446645	+	ENSG00000205352.10	PRR13	proline rich 13	protein_coding	EH38E1613532
chr12	53452101	53481162	+	ENSG00000197111.15	PCBP2	poly(rC) binding protein 2	protein_coding	EH38E1613538;EH38E1613539;EH38E1613539
chr12	53500161	53500936	-	ENSG00000270175.1	RP11-793H13.11	---	antisense	EH38E1613614
chr12	53500920	53506431	+	ENSG00000139546.10	TARBP2	TARBP2 subunit of RISC loading complex	protein_coding	EH38E1613614;EH38E1613615;EH38E1613616
chr12	53507855	53626410	-	ENSG00000170653.18	ATF7	activating transcription factor 7	protein_coding	EH38E1613731
chr12	53632725	53677408	-	ENSG00000135390.17	ATP5G2	---	protein_coding	EH38E1613753;EH38E1613754;EH38E1613754;EH38E1613758;EH38E1613758
chr12	53708516	53727745	-	ENSG00000012822.15	CALCOCO1	calcium binding and coiled-coil domain 1	protein_coding	EH38E1613794
chr12	54121276	54189008	-	ENSG00000123415.15	SMUG1	single-strand-selective monofunctional uracil-DNA glycosylase 1	protein_coding	EH38E1614330
chr12	54230939	54280133	-	ENSG00000094916.13	CBX5	chromobox 5	protein_coding	EH38E1614398;EH38E1614422
chr12	54280192	54287088	+	ENSG00000135486.17	HNRNPA1	heterogeneous nuclear ribonucleoprotein A1	protein_coding	EH38E1614422;EH38E1614423;EH38E1614423;EH38E1614423
chr12	54301201	54351849	+	ENSG00000111481.9	COPZ1	COPI coat complex subunit zeta 1	protein_coding	EH38E1614482;EH38E1614484
chr12	55716035	55724703	+	ENSG00000258311.5	RP11-644F5.10	---	protein_coding	EH38E1615133;EH38E1615134
chr12	55716036	55720087	+	ENSG00000135441.7	BLOC1S1	biogenesis of lysosomal organelles complex 1 subunit 1	protein_coding	EH38E1615133;EH38E1615134;EH38E1615134
chr12	55725322	55729707	-	ENSG00000135404.11	CD63	CD63 molecule	protein_coding	EH38E1615157;EH38E1615159;EH38E1615159;EH38E1615160;EH38E1615162;EH38E1615163
chr12	55729103	55730852	+	ENSG00000258056.2	RP11-644F5.11	---	antisense	EH38E1615162
chr12	55752462	55817756	-	ENSG00000205323.8	SARNP	SAP domain containing ribonucleoprotein	protein_coding	EH38E1615220
chr12	55817918	55821879	+	ENSG00000123353.9	ORMDL2	ORMDL sphingolipid biosynthesis regulator 2	protein_coding	EH38E1615220;EH38E1615221
chr12	55820959	55830824	-	ENSG00000135392.15	DNAJC14	DnaJ heat shock protein family (Hsp40) member C14	protein_coding	EH38E1615234;EH38E1615237;EH38E1615238
chr12	55901412	55932618	-	ENSG00000170473.16	PYM1	PYM homolog 1, exon junction complex associated factor	protein_coding	EH38E1615288;EH38E1615290;EH38E1615291;EH38E1615291;EH38E1615303
chr12	55954104	55973317	-	ENSG00000185664.14	PMEL	premelanosome protein	protein_coding	EH38E1615337;EH38E1615339;EH38E1615339;EH38E1615339
chr12	55966768	55972784	+	ENSG00000123374.10	CDK2	cyclin dependent kinase 2	protein_coding	EH38E1615339
chr12	55973912	55996683	+	ENSG00000111540.15	RAB5B	RAB5B, member RAS oncogene family	protein_coding	EH38E1615352;EH38E1615353
chr12	55997179	56006641	+	ENSG00000139531.12	SUOX	sulfite oxidase	protein_coding	EH38E1615373;EH38E1615374
chr12	56029648	56041806	-	ENSG00000257449.1	RP11-603J24.4	---	antisense	EH38E1615425
chr12	56041852	56044675	+	ENSG00000197728.9	RPS26	ribosomal protein S26	protein_coding	EH38E1615425
[truncated: 7,206 more rows]

## Sheet: Table S2C. Human TSSs
Table S2C. 18,161 TSSs overlapping human ubi-PLSs.
Chr	Start	End	Strand	Transcript ID	Gene ID	Gene Symbol (with link)	related ubi-PLSs (cCRE ID)
chr1	778625	778627	-	ENST00000506640.2	ENSG00000228327.3	RP11-206L10.2	EH38E1310158
chr1	778769	778771	+	ENST00000434264.6	ENSG00000237491.8	RP11-206L10.9	EH38E1310158
chr1	778781	778783	+	ENST00000457084.1	ENSG00000237491.8	RP11-206L10.9	EH38E1310158
chr1	827521	827523	-	ENST00000473798.1	ENSG00000225880.5	LINC00115	EH38E1310172
chr1	827607	827609	+	ENST00000445118.6	ENSG00000228794.8	LINC01128	EH38E1310172
chr1	827660	827662	+	ENST00000608189.4	ENSG00000228794.8	LINC01128	EH38E1310172
chr1	827668	827670	+	ENST00000609139.5	ENSG00000228794.8	LINC01128	EH38E1310172
chr1	827672	827674	+	ENST00000449005.5	ENSG00000228794.8	LINC01128	EH38E1310172
chr1	959289	959291	-	ENST00000327044.6	ENSG00000188976.10	NOC2L	EH38E1310295
chr1	1000110	1000112	-	ENST00000304952.10	ENSG00000188290.10	HES4	EH38E1310345
chr1	1000171	1000173	-	ENST00000428771.6	ENSG00000188290.10	HES4	EH38E1310345
chr1	1013422	1013424	+	ENST00000379389.4	ENSG00000187608.8	ISG15	EH38E1310368
chr1	1232000	1232002	-	ENST00000360001.10	ENSG00000078808.16	SDF4	EH38E1310649
chr1	1232030	1232032	-	ENST00000263741.11	ENSG00000078808.16	SDF4	EH38E1310649
chr1	1232264	1232266	+	ENST00000379198.3	ENSG00000176022.4	B3GALT6	EH38E1310649
chr1	1273725	1273727	-	ENST00000360466.6	ENSG00000160087.20	UBE2J2	EH38E1310704
chr1	1273832	1273834	-	ENST00000400930.8	ENSG00000160087.20	UBE2J2	EH38E1310704
chr1	1273853	1273855	-	ENST00000347370.6	ENSG00000160087.20	UBE2J2	EH38E1310704
chr1	1273854	1273856	-	ENST00000400929.6	ENSG00000160087.20	UBE2J2	EH38E1310704
chr1	1273884	1273886	-	ENST00000349431.10	ENSG00000160087.20	UBE2J2	EH38E1310704
chr1	1308017	1308019	-	ENST00000354700.9	ENSG00000131584.18	ACAP3	EH38E1310755
chr1	1308566	1308568	+	ENST00000379031.9	ENSG00000169972.11	PUSL1	EH38E1310756
chr1	1324607	1324609	-	ENST00000627245.1	ENSG00000127054.18	CPSF3L	EH38E1310773
chr1	1324636	1324638	-	ENST00000421495.6	ENSG00000127054.18	CPSF3L	EH38E1310773
chr1	1324652	1324654	-	ENST00000419704.5	ENSG00000127054.18	CPSF3L	EH38E1310773
chr1	1324665	1324667	-	ENST00000429572.5	ENSG00000127054.18	CPSF3L	EH38E1310773
chr1	1324669	1324671	-	ENST00000450926.6	ENSG00000127054.18	CPSF3L	EH38E1310773
chr1	1324672	1324674	-	ENST00000411962.5	ENSG00000127054.18	CPSF3L	EH38E1310773
chr1	1324686	1324688	-	ENST00000540437.5	ENSG00000127054.18	CPSF3L	EH38E1310773
chr1	1324686	1324688	-	ENST00000545578.5	ENSG00000127054.18	CPSF3L	EH38E1310773
chr1	1324686	1324688	-	ENST00000618806.4	ENSG00000127054.18	CPSF3L	EH38E1310773
chr1	1324686	1324688	-	ENST00000620829.4	ENSG00000127054.18	CPSF3L	EH38E1310773
chr1	1324690	1324692	-	ENST00000435064.5	ENSG00000127054.18	CPSF3L	EH38E1310773
chr1	1324766	1324768	+	ENST00000343938.8	ENSG00000224051.6	CPTP	EH38E1310773
chr1	1375494	1375496	-	ENST00000338338.9	ENSG00000175756.13	AURKAIP1	EH38E1310849
chr1	1399311	1399313	-	ENST00000400809.7	ENSG00000221978.11	CCNL2	EH38E1310862
chr1	1399316	1399318	-	ENST00000408918.8	ENSG00000221978.11	CCNL2	EH38E1310862
chr1	1399571	1399573	+	ENST00000447725.2	ENSG00000224870.6	RP4-758J18.2	EH38E1310862
chr1	1407289	1407291	-	ENST00000482352.1	ENSG00000242485.5	MRPL20	EH38E1310875
chr1	1407312	1407314	-	ENST00000344843.11	ENSG00000242485.5	MRPL20	EH38E1310875
chr1	1471768	1471770	+	ENST00000308647.7	ENSG00000160072.19	ATAD3B	EH38E1310951
chr1	1512150	1512152	+	ENST00000378756.7	ENSG00000197785.13	ATAD3A	EH38E1310966
chr1	1512174	1512176	+	ENST00000378755.9	ENSG00000197785.13	ATAD3A	EH38E1310966
chr1	1574868	1574870	-	ENST00000291386.3	ENSG00000160075.11	SSU72	EH38E1311017
chr1	1574974	1574976	+	ENST00000366221.3	ENSG00000215014.4	RP5-832C2.5	EH38E1311017
chr1	1615414	1615416	+	ENST00000520777.5	ENSG00000197530.12	MIB2	EH38E1311055
chr1	1615420	1615422	+	ENST00000355826.9	ENSG00000197530.12	MIB2	EH38E1311055
chr1	1615436	1615438	+	ENST00000518681.5	ENSG00000197530.12	MIB2	EH38E1311055
chr1	1615442	1615444	+	ENST00000505820.6	ENSG00000197530.12	MIB2	EH38E1311055
chr1	1615794	1615796	-	ENST00000607222.1	ENSG00000272106.1	RP11-345P4.9	EH38E1311056
chr1	1615904	1615906	+	ENST00000378712.5	ENSG00000197530.12	MIB2	EH38E1311056
chr1	1659011	1659013	-	ENST00000340677.9	ENSG00000248333.8	CDK11B	EH38E1311100
chr1	1659011	1659013	-	ENST00000341832.10	ENSG00000248333.8	CDK11B	EH38E1311100
chr1	1659011	1659013	-	ENST00000407249.7	ENSG00000248333.8	CDK11B	EH38E1311100
chr1	1659011	1659013	-	ENST00000626918.2	ENSG00000248333.8	CDK11B	EH38E1311100
chr1	1659011	1659013	-	ENST00000629289.2	ENSG00000248333.8	CDK11B	EH38E1311100
chr1	1659011	1659013	-	ENST00000629312.2	ENSG00000248333.8	CDK11B	EH38E1311100
chr1	1724323	1724325	-	ENST00000357760.6	ENSG00000008128.22	CDK11A	EH38E1311130
chr1	1724323	1724325	-	ENST00000358779.9	ENSG00000008128.22	CDK11A	EH38E1311130
chr1	1724323	1724325	-	ENST00000378633.5	ENSG00000008128.22	CDK11A	EH38E1311130
chr1	1724323	1724325	-	ENST00000404249.7	ENSG00000008128.22	CDK11A	EH38E1311130
chr1	1724511	1724513	+	ENST00000577672.1	ENSG00000227775.3	RP1-283E3.4	EH38E1311130
chr1	1891055	1891057	-	ENST00000378609.8	ENSG00000078369.17	GNB1	EH38E1311282
chr1	1891116	1891118	-	ENST00000610897.4	ENSG00000078369.17	GNB1	EH38E1311282
chr1	1891116	1891118	-	ENST00000615252.4	ENSG00000078369.17	GNB1	EH38E1311282
chr1	2212522	2212524	+	ENST00000442483.2	ENSG00000234396.3	RP11-181G12.4	EH38E1311628
chr1	2391706	2391708	-	ENST00000378529.7	ENSG00000116151.13	MORN1	EH38E1311879
chr1	2391706	2391708	-	ENST00000378531.7	ENSG00000116151.13	MORN1	EH38E1311879
chr1	2391774	2391776	+	ENST00000378513.7	ENSG00000157916.18	RER1	EH38E1311879
chr1	2391827	2391829	+	ENST00000378518.5	ENSG00000157916.18	RER1	EH38E1311879
chr1	2391832	2391834	+	ENST00000605895.5	ENSG00000157916.18	RER1	EH38E1311879
chr1	2391832	2391834	+	ENST00000630837.2	ENSG00000157916.18	RER1	EH38E1311879
chr1	2412529	2412531	-	ENST00000288774.7	ENSG00000157911.9	PEX10	EH38E1311900
chr1	2412539	2412541	-	ENST00000507596.5	ENSG00000157911.9	PEX10	EH38E1311900
chr1	2412570	2412572	-	ENST00000447513.6	ENSG00000157911.9	PEX10	EH38E1311900
chr1	2526627	2526629	-	ENST00000378466.7	ENSG00000157881.13	PANK4	EH38E1312025
chr1	3624742	3624744	-	ENST00000435049.1	ENSG00000238260.1	RP11-46F15.2	EH38E1312866
chr1	3625001	3625003	+	ENST00000378344.6	ENSG00000158109.14	TPRG1L	EH38E1312866
chr1	3650057	3650059	-	ENST00000378322.7	ENSG00000116213.15	WRAP73	EH38E1312885
chr1	3650072	3650074	-	ENST00000270708.11	ENSG00000116213.15	WRAP73	EH38E1312885
chr1	3796503	3796505	-	ENST00000378251.2	ENSG00000130764.9	LRRC47	EH38E1313041
chr1	3857198	3857200	-	ENST00000378230.7	ENSG00000116198.12	CEP104	EH38E1313084
chr1	3857213	3857215	-	ENST00000378223.3	ENSG00000116198.12	CEP104	EH38E1313084
chr1	3857266	3857268	+	ENST00000338895.7	ENSG00000169598.15	DFFB	EH38E1313084
chr1	3857266	3857268	+	ENST00000625756.2	ENSG00000169598.15	DFFB	EH38E1313084
chr1	3857280	3857282	+	ENST00000378209.7	ENSG00000169598.15	DFFB	EH38E1313084
chr1	3900284	3900286	-	ENST00000361605.3	ENSG00000198912.10	C1orf174	EH38E1313124
chr1	3900403	3900405	+	ENST00000442673.1	ENSG00000236423.5	LINC01134	EH38E1313124
chr1	3900415	3900417	+	ENST00000439488.1	ENSG00000236423.5	LINC01134	EH38E1313124
chr1	5992470	5992472	-	ENST00000378156.8	ENSG00000131697.17	NPHP4	EH38E1314003
chr1	5992472	5992474	-	ENST00000622020.4	ENSG00000131697.17	NPHP4	EH38E1314003
chr1	5992700	5992702	+	ENST00000378092.5	ENSG00000069424.14	KCNAB2	EH38E1314003
chr1	6199611	6199613	-	ENST00000234875.8	ENSG00000116251.9	RPL22	EH38E1314191
chr1	6235939	6235941	-	ENST00000343813.9	ENSG00000116237.15	ICMT	EH38E1314225
chr1	6393360	6393362	-	ENST00000608083.5	ENSG00000097021.19	ACOT7	EH38E1314401
chr1	6393554	6393556	+	ENST00000607670.1	ENSG00000271746.1	RP1-202O8.3	EH38E1314401
chr1	6393765	6393767	-	ENST00000545482.5	ENSG00000097021.19	ACOT7	EH38E1314402
chr1	6554534	6554536	-	ENST00000377705.5	ENSG00000162408.10	NOL9	EH38E1314581
chr1	6580047	6580049	+	ENST00000377674.8	ENSG00000204859.11	ZBTB48	EH38E1314595
chr1	6602868	6602870	-	ENST00000377658.8	ENSG00000162413.16	KLHL21	EH38E1314635
chr1	6603000	6603002	-	ENST00000377663.3	ENSG00000162413.16	KLHL21	EH38E1314635
chr1	6613684	6613686	+	ENST00000377648.4	ENSG00000116273.5	PHF13	EH38E1314649
chr1	6625180	6625182	+	ENST00000307896.10	ENSG00000041988.15	THAP3	EH38E1314663
chr1	6625191	6625193	+	ENST00000377627.7	ENSG00000041988.15	THAP3	EH38E1314663
chr1	6701923	6701925	-	ENST00000294401.11	ENSG00000007923.15	DNAJC11	EH38E1314732
chr1	6701923	6701925	-	ENST00000377577.9	ENSG00000007923.15	DNAJC11	EH38E1314732
chr1	6785323	6785325	+	ENST00000303635.11	ENSG00000171735.18	CAMTA1	EH38E1314785
chr1	7771268	7771270	+	ENST00000054666.10	ENSG00000049245.12	VAMP3	EH38E1315489
chr1	7961662	7961664	+	ENST00000338639.9	ENSG00000116288.12	PARK7	EH38E1315587
chr1	7961691	7961693	+	ENST00000493678.5	ENSG00000116288.12	PARK7	EH38E1315587
chr1	7961700	7961702	+	ENST00000377493.9	ENSG00000116288.12	PARK7	EH38E1315587
chr1	8026282	8026284	-	ENST00000474874.5	ENSG00000116285.12	ERRFI1	EH38E1315675
chr1	8026295	8026297	-	ENST00000469499.5	ENSG00000116285.12	ERRFI1	EH38E1315675
chr1	8026307	8026309	-	ENST00000377482.9	ENSG00000116285.12	ERRFI1	EH38E1315675
chr1	8525938	8525940	-	ENST00000377464.5	ENSG00000142599.17	RERE	EH38E1316208
chr1	8817642	8817644	-	ENST00000400908.6	ENSG00000142599.17	RERE	EH38E1316507
chr1	8878006	8878008	-	ENST00000414948.1	ENSG00000236269.1	ENO1-IT1	EH38E1316576
chr1	8878689	8878691	-	ENST00000234590.8	ENSG00000074800.13	ENO1	EH38E1316578
chr1	8878834	8878836	+	ENST00000442636.1	ENSG00000230679.1	ENO1-AS1	EH38E1316578
chr1	9234774	9234776	+	ENST00000377403.6	ENSG00000049239.12	H6PD	EH38E1316902
chr1	9539481	9539483	+	ENST00000302692.6	ENSG00000171612.6	SLC25A33	EH38E1317212
chr1	9823983	9823985	-	ENST00000361311.4	ENSG00000171603.16	CLSTN1	EH38E1317496
chr1	9910262	9910264	-	ENST00000377263.5	ENSG00000178585.14	CTNNBIP1	EH38E1317603
chr1	9910335	9910337	-	ENST00000400904.7	ENSG00000178585.14	CTNNBIP1	EH38E1317604
chr1	9943328	9943330	-	ENST00000377223.5	ENSG00000162441.11	LZIC	EH38E1317631
chr1	9943406	9943408	-	ENST00000377213.1	ENSG00000162441.11	LZIC	EH38E1317631
chr1	9943427	9943429	+	ENST00000377205.5	ENSG00000173614.13	NMNAT1	EH38E1317631
chr1	9943427	9943429	+	ENST00000403197.5	ENSG00000173614.13	NMNAT1	EH38E1317631
chr1	10032831	10032833	+	ENST00000253251.12	ENSG00000130939.18	UBE4B	EH38E1317680
chr1	10399079	10399081	+	ENST00000270776.12	ENSG00000142657.20	PGD	EH38E1317949
chr1	10430383	10430385	+	ENST00000470413.6	ENSG00000251503.8	APITD1-CORT	EH38E1317978
chr1	10430434	10430436	+	ENST00000602787.6	ENSG00000251503.8	APITD1-CORT	EH38E1317978
chr1	10430442	10430444	+	ENST00000309048.7	ENSG00000175279.21	APITD1	EH38E1317978
chr1	10430676	10430678	-	ENST00000607572.1	ENSG00000271989.1	RP4-736L20.3	EH38E1317979
chr1	10430803	10430805	+	ENST00000602296.6	ENSG00000251503.8	APITD1-CORT	EH38E1317979
chr1	10472487	10472489	-	ENST00000377036.2	ENSG00000160049.11	DFFA	EH38E1318009
chr1	10472525	10472527	-	ENST00000377038.7	ENSG00000160049.11	DFFA	EH38E1318009
chr1	10474886	10474888	+	ENST00000356607.8	ENSG00000142655.12	PEX14	EH38E1318013
chr1	11012399	11012401	+	ENST00000240185.7	ENSG00000120948.15	TARDBP	EH38E1318553
chr1	11012621	11012623	+	ENST00000629725.2	ENSG00000120948.15	TARDBP	EH38E1318554
chr1	11012661	11012663	+	ENST00000614757.4	ENSG00000277726.4	RP4-635E18.9	EH38E1318554
chr1	11060023	11060025	-	ENST00000376957.6	ENSG00000116649.9	SRM	EH38E1318588
chr1	11099868	11099870	-	ENST00000304457.11	ENSG00000171824.13	EXOSC10	EH38E1318615
chr1	11099880	11099882	-	ENST00000376936.8	ENSG00000171824.13	EXOSC10	EH38E1318615
chr1	11273205	11273207	+	ENST00000376810.5	ENSG00000120942.13	UBIAD1	EH38E1318744
chr1	11273527	11273529	+	ENST00000376804.2	ENSG00000120942.13	UBIAD1	EH38E1318745
chr1	11681117	11681119	-	ENST00000376669.9	ENSG00000116670.14	MAD2L2	EH38E1318998
chr1	11681213	11681215	-	ENST00000376692.8	ENSG00000116670.14	MAD2L2	EH38E1318998
chr1	11736083	11736085	+	ENST00000376637.7	ENSG00000177674.15	AGTRAP	EH38E1319055
chr1	11736123	11736125	+	ENST00000400895.6	ENSG00000177674.15	AGTRAP	EH38E1319055
chr1	11736146	11736148	+	ENST00000376629.8	ENSG00000177674.15	AGTRAP	EH38E1319055
chr1	11736152	11736154	+	ENST00000376627.6	ENSG00000177674.15	AGTRAP	EH38E1319055
chr1	11736154	11736156	+	ENST00000314340.9	ENSG00000177674.15	AGTRAP	EH38E1319055
chr1	11736172	11736174	+	ENST00000452018.6	ENSG00000177674.15	AGTRAP	EH38E1319055
chr1	11736174	11736176	+	ENST00000510878.1	ENSG00000177674.15	AGTRAP	EH38E1319055
chr1	11806057	11806059	-	ENST00000376590.7	ENSG00000177000.10	MTHFR	EH38E1319123
chr1	11806095	11806097	+	ENST00000312413.10	ENSG00000011021.21	CLCN6	EH38E1319123
chr1	11926402	11926404	-	ENST00000616327.1	ENSG00000116685.15	KIAA2013	EH38E1319233
chr1	11926422	11926424	-	ENST00000376572.7	ENSG00000116685.15	KIAA2013	EH38E1319233
chr1	11926427	11926429	-	ENST00000376576.3	ENSG00000116685.15	KIAA2013	EH38E1319233
chr1	11934752	11934754	+	ENST00000196061.4	ENSG00000083444.16	PLOD1	EH38E1319243
chr1	11980180	11980182	+	ENST00000444836.5	ENSG00000116688.16	MFN2	EH38E1319274
chr1	11980311	11980313	+	ENST00000235329.9	ENSG00000116688.16	MFN2	EH38E1319274
chr1	12019465	12019467	+	ENST00000235332.5	ENSG00000116691.10	MIIP	EH38E1319316
chr1	13749402	13749404	+	ENST00000413440.5	ENSG00000116731.22	PRDM2	EH38E1320244
chr1	13749414	13749416	+	ENST00000343137.8	ENSG00000116731.22	PRDM2	EH38E1320244
chr1	13749434	13749436	+	ENST00000503842.5	ENSG00000116731.22	PRDM2	EH38E1320244
chr1	13749435	13749437	+	ENST00000505823.5	ENSG00000116731.22	PRDM2	EH38E1320244
chr1	15524294	15524296	-	ENST00000333868.9	ENSG00000132906.17	CASP9	EH38E1321618
chr1	15524346	15524348	-	ENST00000348549.9	ENSG00000132906.17	CASP9	EH38E1321618
chr1	15524444	15524446	-	ENST00000546424.5	ENSG00000132906.17	CASP9	EH38E1321618
chr1	15526812	15526814	+	ENST00000375838.5	ENSG00000116138.12	DNAJC16	EH38E1321625
chr1	15526812	15526814	+	ENST00000375847.7	ENSG00000116138.12	DNAJC16	EH38E1321625
chr1	15526812	15526814	+	ENST00000375849.5	ENSG00000116138.12	DNAJC16	EH38E1321625
chr1	15526812	15526814	+	ENST00000616884.4	ENSG00000116138.12	DNAJC16	EH38E1321625
chr1	15603625	15603627	-	ENST00000428945.1	ENSG00000237301.1	RP4-680D5.2	EH38E1321675
chr1	15617499	15617501	+	ENST00000480945.5	ENSG00000197312.11	DDI2	EH38E1321685
chr1	15976078	15976080	-	ENST00000537142.5	ENSG00000116809.11	ZBTB17	EH38E1322047
chr1	15976125	15976127	-	ENST00000375743.8	ENSG00000116809.11	ZBTB17	EH38E1322047
chr1	15976131	15976133	-	ENST00000375733.6	ENSG00000116809.11	ZBTB17	EH38E1322047
chr1	16237161	16237163	-	ENST00000375599.7	ENSG00000132881.11	RSG1	EH38E1322330
chr1	16352453	16352455	-	ENST00000375592.7	ENSG00000037637.10	FBXO42	EH38E1322411
chr1	16367082	16367084	+	ENST00000401088.8	ENSG00000055070.16	SZRD1	EH38E1322420
chr1	16367087	16367089	+	ENST00000471507.5	ENSG00000055070.16	SZRD1	EH38E1322420
chr1	16367224	16367226	+	ENST00000401089.3	ENSG00000055070.16	SZRD1	EH38E1322420
chr1	16367264	16367266	+	ENST00000492354.1	ENSG00000055070.16	SZRD1	EH38E1322420
chr1	16440671	16440673	+	ENST00000337132.9	ENSG00000157191.19	NECAP2	EH38E1322471
chr1	16440720	16440722	+	ENST00000504551.6	ENSG00000157191.19	NECAP2	EH38E1322471
chr1	16440723	16440725	+	ENST00000457722.6	ENSG00000157191.19	NECAP2	EH38E1322471
chr1	16440735	16440737	+	ENST00000443980.6	ENSG00000157191.19	NECAP2	EH38E1322471
chr1	16499256	16499258	-	ENST00000589964.1	ENSG00000080947.14	CROCCP3	EH38E1322511
chr1	16499256	16499258	-	ENST00000590118.5	ENSG00000080947.14	CROCCP3	EH38E1322511
chr1	16613486	16613488	-	ENST00000430580.6	ENSG00000219481.10	NBPF1	EH38E1322552
chr1	16613486	16613488	-	ENST00000432949.5	ENSG00000219481.10	NBPF1	EH38E1322552
chr1	16904775	16904777	-	ENST00000606899.1	ENSG00000272426.1	RP11-108M9.6	EH38E1322697
chr1	17054169	17054171	-	ENST00000375499.7	ENSG00000117118.9	SDHB	EH38E1322835
chr1	17439723	17439725	-	ENST00000375436.8	ENSG00000179051.13	RCC2	EH38E1323173
chr1	18902527	18902529	-	ENST00000538839.5	ENSG00000159423.16	ALDH4A1	EH38E1324101
chr1	18902552	18902554	-	ENST00000290597.9	ENSG00000159423.16	ALDH4A1	EH38E1324101
chr1	18902780	18902782	-	ENST00000375341.7	ENSG00000159423.16	ALDH4A1	EH38E1324102
chr1	18956685	18956687	-	ENST00000455833.6	ENSG00000169991.10	IFFO2	EH38E1324186
chr1	19210275	19210277	-	ENST00000375254.7	ENSG00000127481.14	UBR4	EH38E1324403
chr1	19210500	19210502	+	ENST00000437898.1	ENSG00000230424.1	RP1-43E13.2	EH38E1324403
chr1	19251508	19251510	-	ENST00000375199.7	ENSG00000127463.13	EMC1	EH38E1324424
chr1	19251521	19251523	-	ENST00000375208.7	ENSG00000127463.13	EMC1	EH38E1324424
chr1	19251526	19251528	-	ENST00000356068.2	ENSG00000127463.13	EMC1	EH38E1324424
chr1	19251538	19251540	+	ENST00000330263.4	ENSG00000053372.4	MRTO4	EH38E1324424
chr1	19251551	19251553	-	ENST00000477853.5	ENSG00000127463.13	EMC1	EH38E1324424
chr1	19312145	19312147	-	ENST00000235835.7	ENSG00000053371.12	AKR7A2	EH38E1324469
chr1	19312325	19312327	+	ENST00000375155.7	ENSG00000040487.12	PQLC2	EH38E1324469
chr1	19312327	19312329	+	ENST00000375153.7	ENSG00000040487.12	PQLC2	EH38E1324469
chr1	19312340	19312342	+	ENST00000400548.6	ENSG00000040487.12	PQLC2	EH38E1324469
chr1	19485476	19485478	-	ENST00000264202.7	ENSG00000077549.17	CAPZB	EH38E1324694
chr1	19485484	19485486	-	ENST00000375142.5	ENSG00000077549.17	CAPZB	EH38E1324694
chr1	19485512	19485514	-	ENST00000264203.7	ENSG00000077549.17	CAPZB	EH38E1324694
chr1	19596831	19596833	-	ENST00000416470.1	ENSG00000235185.1	RP5-1056L3.1	EH38E1324759
chr1	19596976	19596978	+	ENST00000617872.4	ENSG00000173436.13	MINOS1	EH38E1324759
chr1	19596978	19596980	+	ENST00000602662.1	ENSG00000270136.5	MINOS1-NBL1	EH38E1324759
chr1	19596989	19596991	+	ENST00000322753.6	ENSG00000173436.13	MINOS1	EH38E1324759
chr1	19882512	19882514	+	ENST00000375120.3	ENSG00000169914.5	OTUD3	EH38E1325004
chr1	20508160	20508162	-	ENST00000264198.4	ENSG00000090432.6	MUL1	EH38E1325452
chr1	20661390	20661392	-	ENST00000602624.6	ENSG00000244038.9	DDOST	EH38E1325561
chr1	20661506	20661508	-	ENST00000375048.7	ENSG00000244038.9	DDOST	EH38E1325561
chr1	20661543	20661545	-	ENST00000415136.6	ENSG00000244038.9	DDOST	EH38E1325561
chr1	20786687	20786689	-	ENST00000312239.9	ENSG00000127483.17	HP1BP3	EH38E1325654
chr1	21176835	21176837	-	ENST00000634879.1	ENSG00000075151.20	EIF4G3	EH38E1325891
chr1	21176846	21176848	-	ENST00000400422.6	ENSG00000075151.20	EIF4G3	EH38E1325891
chr1	21176849	21176851	-	ENST00000602326.5	ENSG00000075151.20	EIF4G3	EH38E1325891
chr1	21176887	21176889	-	ENST00000374935.7	ENSG00000075151.20	EIF4G3	EH38E1325891
chr1	21345503	21345505	-	ENST00000415912.6	ENSG00000117298.14	ECE1	EH38E1326088
chr1	21440127	21440129	+	ENST00000454000.6	ENSG00000142794.18	NBPF3	EH38E1326133
chr1	21440163	21440165	+	ENST00000342104.9	ENSG00000142794.18	NBPF3	EH38E1326133
chr1	21783194	21783196	-	ENST00000400301.5	ENSG00000090686.15	USP48	EH38E1326454
chr1	21783605	21783607	-	ENST00000308271.13	ENSG00000090686.15	USP48	EH38E1326455
chr1	21783605	21783607	-	ENST00000421625.6	ENSG00000090686.15	USP48	EH38E1326455
chr1	22025482	22025484	-	ENST00000635097.1	ENSG00000228397.2	RP1-224A6.3	EH38E1326684
chr1	22052626	22052628	+	ENST00000400259.5	ENSG00000070831.15	CDC42	EH38E1326713
chr1	22052667	22052669	+	ENST00000344548.7	ENSG00000070831.15	CDC42	EH38E1326713
chr1	22052688	22052690	+	ENST00000315554.12	ENSG00000070831.15	CDC42	EH38E1326713
chr1	22451850	22451852	+	ENST00000374651.8	ENSG00000184677.16	ZBTB40	EH38E1327025
chr1	22451850	22451852	+	ENST00000404138.5	ENSG00000184677.16	ZBTB40	EH38E1327025
chr1	22451866	22451868	+	ENST00000375647.4	ENSG00000184677.16	ZBTB40	EH38E1327025
chr1	23019447	23019449	+	ENST00000356634.7	ENSG00000004487.15	KDM1A	EH38E1327456
chr1	23019492	23019494	+	ENST00000400181.8	ENSG00000004487.15	KDM1A	EH38E1327456
chr1	23168816	23168818	-	ENST00000314174.5	ENSG00000169641.13	LUZP1	EH38E1327575
chr1	23168857	23168859	-	ENST00000418342.5	ENSG00000169641.13	LUZP1	EH38E1327575
chr1	23368385	23368387	-	ENST00000374608.3	ENSG00000125945.14	ZNF436	EH38E1327716
chr1	23484177	23484179	-	ENST00000336689.7	ENSG00000088280.18	ASAP3	EH38E1327835
chr1	23484178	23484180	-	ENST00000437606.6	ENSG00000088280.18	ASAP3	EH38E1327835
chr1	23484563	23484565	-	ENST00000618240.4	ENSG00000088280.18	ASAP3	EH38E1327836
chr1	23531219	23531221	-	ENST00000361729.2	ENSG00000007968.6	E2F2	EH38E1327881
chr1	23559793	23559795	-	ENST00000374561.5	ENSG00000117318.8	ID3	EH38E1327927
chr1	23691778	23691780	+	ENST00000374550.7	ENSG00000142676.12	RPL11	EH38E1328061
chr1	23778286	23778288	-	ENST00000427796.5	ENSG00000236810.5	TCEB3-AS1	EH38E1328134
chr1	23778404	23778406	+	ENST00000246151.8	ENSG00000057757.9	PITHD1	EH38E1328134
chr1	23790969	23790971	+	ENST00000374514.7	ENSG00000011009.10	LYPLA2	EH38E1328145
chr1	23791186	23791188	+	ENST00000374505.6	ENSG00000011009.10	LYPLA2	EH38E1328145
chr1	23791202	23791204	+	ENST00000374503.7	ENSG00000011009.10	LYPLA2	EH38E1328145
chr1	23791220	23791222	+	ENST00000374502.7	ENSG00000011009.10	LYPLA2	EH38E1328145
chr1	23800803	23800805	-	ENST00000617979.4	ENSG00000117308.14	GALE	EH38E1328163
chr1	23825427	23825429	-	ENST00000436439.6	ENSG00000117305.14	HMGCL	EH38E1328180
chr1	23825458	23825460	-	ENST00000374490.7	ENSG00000117305.14	HMGCL	EH38E1328180
chr1	23868293	23868295	-	ENST00000374479.3	ENSG00000179163.11	FUCA1	EH38E1328204
chr1	23959811	23959813	+	ENST00000334351.7	ENSG00000189266.11	PNRC2	EH38E1328286
chr1	23959827	23959829	+	ENST00000374468.1	ENSG00000189266.11	PNRC2	EH38E1328286
chr1	23980293	23980295	-	ENST00000374453.7	ENSG00000188529.14	SRSF10	EH38E1328314
chr1	23980295	23980297	-	ENST00000453840.7	ENSG00000188529.14	SRSF10	EH38E1328314
chr1	23980307	23980309	-	ENST00000374452.9	ENSG00000188529.14	SRSF10	EH38E1328314
chr1	23980318	23980320	-	ENST00000492112.2	ENSG00000188529.14	SRSF10	EH38E1328314
chr1	23980326	23980328	-	ENST00000343255.9	ENSG00000188529.14	SRSF10	EH38E1328314
chr1	23980330	23980332	-	ENST00000344989.10	ENSG00000188529.14	SRSF10	EH38E1328314
chr1	23980355	23980357	-	ENST00000484146.6	ENSG00000188529.14	SRSF10	EH38E1328314
chr1	24413724	24413726	-	ENST00000003583.12	ENSG00000001460.17	STPG1	EH38E1328663
chr1	24413771	24413773	-	ENST00000337248.8	ENSG00000001460.17	STPG1	EH38E1328663
chr1	24415793	24415795	+	ENST00000374399.8	ENSG00000001461.16	NIPAL3	EH38E1328668
chr1	24415802	24415804	+	ENST00000003912.7	ENSG00000001461.16	NIPAL3	EH38E1328668
chr1	24415812	24415814	+	ENST00000358028.8	ENSG00000001461.16	NIPAL3	EH38E1328668
chr1	24415813	24415815	+	ENST00000339255.2	ENSG00000001461.16	NIPAL3	EH38E1328668
chr1	24502896	24502898	+	ENST00000374395.8	ENSG00000117602.11	RCAN3	EH38E1328738
chr1	24502896	24502898	+	ENST00000436717.6	ENSG00000117602.11	RCAN3	EH38E1328738
chr1	24502896	24502898	+	ENST00000616511.4	ENSG00000117602.11	RCAN3	EH38E1328738
chr1	24643011	24643013	+	ENST00000323848.13	ENSG00000133226.16	SRRM1	EH38E1328842
chr1	24745356	24745358	+	ENST00000374379.8	ENSG00000169504.14	CLIC4	EH38E1328941
chr1	25232485	25232487	-	ENST00000354361.3	ENSG00000117614.9	SYF2	EH38E1329391
chr1	25232492	25232494	-	ENST00000236273.8	ENSG00000117614.9	SYF2	EH38E1329391
chr1	25247445	25247447	-	ENST00000431849.3	ENSG00000117616.17	RSRP1	EH38E1329417
chr1	25247518	25247520	-	ENST00000243189.11	ENSG00000117616.17	RSRP1	EH38E1329417
chr1	25247836	25247838	+	ENST00000607698.1	ENSG00000272432.1	RP3-465N24.6	EH38E1329418
chr1	25430191	25430193	-	ENST00000349320.7	ENSG00000188672.16	RHCE	EH38E1329504
chr1	25430857	25430859	+	ENST00000399766.7	ENSG00000204178.9	TMEM57	EH38E1329505
chr1	25430919	25430921	+	ENST00000374343.4	ENSG00000204178.9	TMEM57	EH38E1329505
chr1	25819905	25819907	+	ENST00000374303.6	ENSG00000117640.17	MTFR1L	EH38E1329916
chr1	25819928	25819930	+	ENST00000474295.5	ENSG00000117640.17	MTFR1L	EH38E1329916
chr1	25819978	25819980	+	ENST00000526894.5	ENSG00000117640.17	MTFR1L	EH38E1329916
chr1	25819985	25819987	+	ENST00000524618.5	ENSG00000117640.17	MTFR1L	EH38E1329916
chr1	25820002	25820004	+	ENST00000374307.9	ENSG00000117640.17	MTFR1L	EH38E1329916
chr1	25859411	25859413	-	ENST00000374298.3	ENSG00000127423.10	AUNIP	EH38E1329947
chr1	25859457	25859459	-	ENST00000538789.5	ENSG00000127423.10	AUNIP	EH38E1329947
chr1	25859612	25859614	+	ENST00000455431.1	ENSG00000236528.1	RP1-125I3.2	EH38E1329947
chr1	25906453	25906455	-	ENST00000580971.1	ENSG00000264021.1	MIR3917	EH38E1330009
chr1	25906465	25906467	-	ENST00000426559.6	ENSG00000117632.20	STMN1	EH38E1330009
chr1	25906465	25906467	-	ENST00000455785.6	ENSG00000117632.20	STMN1	EH38E1330009
chr1	25998043	25998045	-	ENST00000374284.5	ENSG00000158006.13	PAFAH2	EH38E1330093
chr1	25998156	25998158	-	ENST00000374282.7	ENSG00000158006.13	PAFAH2	EH38E1330093
chr1	26111836	26111838	+	ENST00000374271.8	ENSG00000175087.9	PDIK1L	EH38E1330230
chr1	26111848	26111850	+	ENST00000374269.1	ENSG00000175087.9	PDIK1L	EH38E1330230
chr1	26169870	26169872	+	ENST00000374266.5	ENSG00000142684.7	ZNF593	EH38E1330285
chr1	26169941	26169943	+	ENST00000270812.5	ENSG00000142684.7	ZNF593	EH38E1330285
chr1	26234152	26234154	+	ENST00000451429.6	ENSG00000130695.13	CEP85	EH38E1330322
chr1	26234201	26234203	+	ENST00000252992.8	ENSG00000130695.13	CEP85	EH38E1330322
chr1	26280121	26280123	+	ENST00000319041.6	ENSG00000142669.13	SH3BGRL3	EH38E1330359
chr1	26306619	26306621	-	ENST00000374223.5	ENSG00000158062.20	UBXN11	EH38E1330403
chr1	26306631	26306633	-	ENST00000357089.8	ENSG00000158062.20	UBXN11	EH38E1330403
chr1	26306635	26306637	-	ENST00000314675.11	ENSG00000158062.20	UBXN11	EH38E1330403
chr1	26306644	26306646	-	ENST00000374221.7	ENSG00000158062.20	UBXN11	EH38E1330403
chr1	26432315	26432317	+	ENST00000427245.6	ENSG00000117682.16	DHDDS	EH38E1330512
chr1	26432338	26432340	+	ENST00000236342.11	ENSG00000117682.16	DHDDS	EH38E1330512
chr1	26432338	26432340	+	ENST00000525682.6	ENSG00000117682.16	DHDDS	EH38E1330512
chr1	26432339	26432341	+	ENST00000526219.5	ENSG00000117682.16	DHDDS	EH38E1330512
chr1	26432341	26432343	+	ENST00000374185.7	ENSG00000117682.16	DHDDS	EH38E1330512
chr1	26432354	26432356	+	ENST00000360009.6	ENSG00000117682.16	DHDDS	EH38E1330512
chr1	26472514	26472516	+	ENST00000619352.4	ENSG00000198830.10	HMGN2	EH38E1330538
chr1	26472518	26472520	+	ENST00000361427.5	ENSG00000198830.10	HMGN2	EH38E1330538
chr1	26787994	26787996	+	ENST00000078527.8	ENSG00000060642.10	PIGV	EH38E1330813
chr1	26890296	26890298	-	ENST00000374135.8	ENSG00000142751.14	GPN2	EH38E1330910
chr1	26900465	26900467	-	ENST00000361720.9	ENSG00000198746.12	GPATCH3	EH38E1330916
chr1	26921725	26921727	+	ENST00000321265.9	ENSG00000090273.13	NUDC	EH38E1330928
chr1	27234351	27234353	-	ENST00000425205.1	ENSG00000224311.1	RP11-40H20.4	EH38E1331192
chr1	27234515	27234517	+	ENST00000319394.7	ENSG00000142784.15	WDTC1	EH38E1331192
chr1	27322144	27322146	+	ENST00000611517.4	ENSG00000186501.14	TMEM222	EH38E1331253
chr1	27322159	27322161	+	ENST00000374076.8	ENSG00000186501.14	TMEM222	EH38E1331253
chr1	27322247	27322249	+	ENST00000608611.5	ENSG00000186501.14	TMEM222	EH38E1331253
chr1	27322253	27322255	+	ENST00000466759.5	ENSG00000186501.14	TMEM222	EH38E1331253
chr1	27322280	27322282	+	ENST00000464813.5	ENSG00000186501.14	TMEM222	EH38E1331253
chr1	27392643	27392645	+	ENST00000374024.3	ENSG00000181773.6	GPR3	EH38E1331325
chr1	27490157	27490159	-	ENST00000618852.4	ENSG00000158195.10	WASF2	EH38E1331441
chr1	27672177	27672179	-	ENST00000339145.8	ENSG00000126709.14	IFI6	EH38E1331718
chr1	27672197	27672199	-	ENST00000362020.4	ENSG00000126709.14	IFI6	EH38E1331718
chr1	27672217	27672219	-	ENST00000361157.10	ENSG00000126709.14	IFI6	EH38E1331718
chr1	27773182	27773184	+	ENST00000373943.8	ENSG00000117758.13	STX12	EH38E1331769
chr1	27830777	27830779	+	ENST00000311772.9	ENSG00000117751.17	PPP1R8	EH38E1331803
chr1	27830813	27830815	+	ENST00000236412.11	ENSG00000117751.17	PPP1R8	EH38E1331803
chr1	27830821	27830823	+	ENST00000373931.8	ENSG00000117751.17	PPP1R8	EH38E1331803
chr1	27914742	27914744	-	ENST00000373912.7	ENSG00000117748.9	RPA2	EH38E1331869
chr1	27914745	27914747	-	ENST00000373909.7	ENSG00000117748.9	RPA2	EH38E1331869
chr1	28088636	28088638	-	ENST00000436342.6	ENSG00000158161.15	EYA3	EH38E1331996
chr1	28088636	28088638	-	ENST00000540618.5	ENSG00000158161.15	EYA3	EH38E1331996
chr1	28088695	28088697	-	ENST00000373871.7	ENSG00000158161.15	EYA3	EH38E1331996
chr1	28233024	28233026	-	ENST00000263697.5	ENSG00000126698.10	DNAJC8	EH38E1332116
chr1	28236108	28236110	+	ENST00000497986.5	ENSG00000130770.17	ATPIF1	EH38E1332120
chr1	28236132	28236134	+	ENST00000335514.9	ENSG00000130770.17	ATPIF1	EH38E1332120
chr1	28236141	28236143	+	ENST00000468425.2	ENSG00000130770.17	ATPIF1	EH38E1332120
chr1	28236153	28236155	+	ENST00000465645.1	ENSG00000130770.17	ATPIF1	EH38E1332120
chr1	28259526	28259528	+	ENST00000253063.3	ENSG00000130766.4	SESN2	EH38E1332152
chr1	28329037	28329039	+	ENST00000373842.8	ENSG00000130772.13	MED18	EH38E1332216
chr1	28329054	28329056	+	ENST00000398997.2	ENSG00000130772.13	MED18	EH38E1332216
chr1	28369602	28369604	+	ENST00000373839.7	ENSG00000204138.12	PHACTR4	EH38E1332245
chr1	28505942	28505944	+	ENST00000398958.6	ENSG00000180198.15	RCC1	EH38E1332328
chr1	28506056	28506058	+	ENST00000373833.10	ENSG00000180198.15	RCC1	EH38E1332328
chr1	28518135	28518137	+	ENST00000373832.5	ENSG00000180198.15	RCC1	EH38E1332358
chr1	28518256	28518258	+	ENST00000373831.7	ENSG00000180198.15	RCC1	EH38E1332358
chr1	28553084	28553086	+	ENST00000373830.4	ENSG00000180098.9	TRNAU1AP	EH38E1332385
chr1	28581817	28581819	-	ENST00000483436.5	ENSG00000197989.13	SNHG12	EH38E1332409
chr1	28581833	28581835	-	ENST00000531126.5	ENSG00000197989.13	SNHG12	EH38E1332409
chr1	28643004	28643006	-	ENST00000263974.4	ENSG00000120656.11	TAF12	EH38E1332445
chr1	28643065	28643067	-	ENST00000373824.8	ENSG00000120656.11	TAF12	EH38E1332445
chr1	28643227	28643229	+	ENST00000420776.1	ENSG00000229388.1	RP11-442N24__B.1	EH38E1332445
chr1	28648599	28648601	+	ENST00000387069.1	ENSG00000274978.1	RNU11	EH38E1332454
chr1	28648599	28648601	+	ENST00000602813.1	ENSG00000270103.3	RNU11	EH38E1332454
chr1	28668731	28668733	+	ENST00000373816.5	ENSG00000162419.12	GMEB1	EH38E1332472
chr1	28668777	28668779	+	ENST00000361872.8	ENSG00000162419.12	GMEB1	EH38E1332472
chr1	28668779	28668781	+	ENST00000294409.2	ENSG00000162419.12	GMEB1	EH38E1332472
chr1	28736758	28736760	+	ENST00000373812.7	ENSG00000198492.14	YTHDF2	EH38E1332500
chr1	28736939	28736941	+	ENST00000541996.5	ENSG00000198492.14	YTHDF2	EH38E1332500
chr1	28736970	28736972	+	ENST00000621244.1	ENSG00000198492.14	YTHDF2	EH38E1332500
chr1	28877335	28877337	-	ENST00000418471.1	ENSG00000233427.1	RP1-212P9.3	EH38E1332589
chr1	28914578	28914580	+	ENST00000373797.1	ENSG00000159023.18	EPB41	EH38E1332626
chr1	29181986	29181988	-	ENST00000373795.6	ENSG00000116350.16	SRSF4	EH38E1332799
chr1	29230923	29230925	-	ENST00000373791.7	ENSG00000116353.15	MECR	EH38E1332843
chr1	29230931	29230933	-	ENST00000263702.10	ENSG00000116353.15	MECR	EH38E1332843
chr1	31065683	31065685	-	ENST00000440538.6	ENSG00000134644.15	PUM1	EH38E1333874
chr1	31065694	31065696	-	ENST00000424085.6	ENSG00000134644.15	PUM1	EH38E1333874
chr1	31065694	31065696	-	ENST00000426105.6	ENSG00000134644.15	PUM1	EH38E1333874
chr1	31065697	31065699	-	ENST00000257075.9	ENSG00000134644.15	PUM1	EH38E1333874
chr1	31065703	31065705	-	ENST00000373747.7	ENSG00000134644.15	PUM1	EH38E1333874
chr1	31065784	31065786	-	ENST00000373742.6	ENSG00000134644.15	PUM1	EH38E1333874
chr1	31296769	31296771	-	ENST00000263694.8	ENSG00000060688.12	SNRNP40	EH38E1334006
chr1	31296981	31296983	+	ENST00000546109.5	ENSG00000121766.14	ZCCHC17	EH38E1334006
chr1	31296981	31296983	+	ENST00000615916.4	ENSG00000121766.14	ZCCHC17	EH38E1334006
chr1	31296981	31296983	+	ENST00000616393.4	ENSG00000121766.14	ZCCHC17	EH38E1334006
chr1	31296981	31296983	+	ENST00000616859.4	ENSG00000121766.14	ZCCHC17	EH38E1334006
chr1	31296981	31296983	+	ENST00000618216.4	ENSG00000121766.14	ZCCHC17	EH38E1334006
chr1	31296994	31296996	+	ENST00000344147.9	ENSG00000121766.14	ZCCHC17	EH38E1334006
chr1	31297007	31297009	+	ENST00000373714.5	ENSG00000121766.14	ZCCHC17	EH38E1334006
chr1	31297023	31297025	+	ENST00000422613.6	ENSG00000121766.14	ZCCHC17	EH38E1334006
chr1	31297035	31297037	+	ENST00000627541.1	ENSG00000121766.14	ZCCHC17	EH38E1334006
chr1	31644693	31644695	+	ENST00000581333.1	ENSG00000264078.1	RP11-73M7.9	EH38E1334339
chr1	31644886	31644888	-	ENST00000373703.4	ENSG00000162517.12	PEF1	EH38E1334340
chr1	31644988	31644990	+	ENST00000585660.5	ENSG00000235790.7	RP11-73M7.6	EH38E1334340
chr1	31645010	31645012	+	ENST00000591592.5	ENSG00000235790.7	RP11-73M7.6	EH38E1334340
chr1	31645262	31645264	+	ENST00000609033.5	ENSG00000235790.7	RP11-73M7.6	EH38E1334341
chr1	31938386	31938388	-	ENST00000344035.10	ENSG00000184007.17	PTP4A2	EH38E1334666
chr1	32013828	32013830	+	ENST00000327300.11	ENSG00000121774.17	KHDRBS1	EH38E1334731
chr1	32072901	32072903	+	ENST00000336294.9	ENSG00000121775.17	TMEM39B	EH38E1334777
chr1	32073473	32073475	-	ENST00000366152.3	ENSG00000203325.3	RP11-277A4.4	EH38E1334778
chr1	32108037	32108039	+	ENST00000373625.7	ENSG00000025800.13	KPNA6	EH38E1334801
chr1	32179685	32179687	+	ENST00000373610.7	ENSG00000084652.15	TXLNA	EH38E1334861
chr1	32205660	32205662	+	ENST00000291358.10	ENSG00000160051.11	IQCC	EH38E1334892
chr1	32205670	32205672	+	ENST00000537469.2	ENSG00000160051.11	IQCC	EH38E1334892
chr1	32222324	32222326	-	ENST00000309777.10	ENSG00000160055.19	TMEM234	EH38E1334907
chr1	32222337	32222339	-	ENST00000344461.7	ENSG00000160055.19	TMEM234	EH38E1334907
chr1	32222342	32222344	-	ENST00000373593.5	ENSG00000160055.19	TMEM234	EH38E1334907
chr1	32222369	32222371	+	ENST00000373586.1	ENSG00000084623.11	EIF3I	EH38E1334907
chr1	32292085	32292087	+	ENST00000373548.7	ENSG00000116478.11	HDAC1	EH38E1334983
chr1	32394425	32394427	-	ENST00000341071.11	ENSG00000160058.18	BSDC1	EH38E1335076
chr1	32394429	32394431	-	ENST00000446293.6	ENSG00000160058.18	BSDC1	EH38E1335076
chr1	32394440	32394442	-	ENST00000419121.6	ENSG00000160058.18	BSDC1	EH38E1335076
chr1	32394440	32394442	-	ENST00000526031.5	ENSG00000160058.18	BSDC1	EH38E1335076
chr1	32394447	32394449	-	ENST00000455895.6	ENSG00000160058.18	BSDC1	EH38E1335076
chr1	32650524	32650526	-	ENST00000373501.6	ENSG00000176261.15	ZBTB8OS	EH38E1335203
chr1	32650524	32650526	-	ENST00000465588.2	ENSG00000176261.15	ZBTB8OS	EH38E1335203
chr1	32650564	32650566	-	ENST00000341885.5	ENSG00000176261.15	ZBTB8OS	EH38E1335203
chr1	32650583	32650585	-	ENST00000468695.5	ENSG00000176261.15	ZBTB8OS	EH38E1335203
chr1	32651141	32651143	+	ENST00000414241.7	ENSG00000162521.18	RBBP4	EH38E1335204
chr1	32651147	32651149	+	ENST00000373493.9	ENSG00000162521.18	RBBP4	EH38E1335204
chr1	32651233	32651235	+	ENST00000373485.5	ENSG00000162521.18	RBBP4	EH38E1335204
chr1	32651355	32651357	+	ENST00000458695.6	ENSG00000162521.18	RBBP4	EH38E1335205
chr1	32817441	32817443	+	ENST00000373476.5	ENSG00000116497.17	S100PBP	EH38E1335379
chr1	32817554	32817556	+	ENST00000373475.9	ENSG00000116497.17	S100PBP	EH38E1335379
chr1	33036839	33036841	-	ENST00000548033.5	ENSG00000004455.16	AK2	EH38E1335613
chr1	33036843	33036845	-	ENST00000487289.1	ENSG00000004455.16	AK2	EH38E1335613
chr1	33036858	33036860	-	ENST00000626911.1	ENSG00000004455.16	AK2	EH38E1335613
chr1	33036869	33036871	-	ENST00000373449.6	ENSG00000004455.16	AK2	EH38E1335613
chr1	33036876	33036878	-	ENST00000480134.5	ENSG00000004455.16	AK2	EH38E1335613
chr1	33036885	33036887	-	ENST00000467905.5	ENSG00000004455.16	AK2	EH38E1335613
chr1	33036910	33036912	-	ENST00000629371.2	ENSG00000004455.16	AK2	EH38E1335613
chr1	33036991	33036993	-	ENST00000354858.10	ENSG00000004455.16	AK2	EH38E1335613
chr1	33081112	33081114	+	ENST00000294517.10	ENSG00000142920.16	AZIN2	EH38E1335641
chr1	33081166	33081168	+	ENST00000373443.7	ENSG00000142920.16	AZIN2	EH38E1335641
chr1	33472644	33472646	+	ENST00000361328.7	ENSG00000121903.14	ZSCAN20	EH38E1336047
chr1	33472650	33472652	+	ENST00000373413.2	ENSG00000121903.14	ZSCAN20	EH38E1336047
chr1	34859716	34859718	-	ENST00000423898.1	ENSG00000163866.8	SMIM12	EH38E1336512
chr1	34859754	34859756	-	ENST00000456842.1	ENSG00000163866.8	SMIM12	EH38E1336512
chr1	34859815	34859817	-	ENST00000521580.2	ENSG00000163866.8	SMIM12	EH38E1336512
chr1	35031689	35031691	-	ENST00000373333.1	ENSG00000163867.16	ZMYM6	EH38E1336599
chr1	35031904	35031906	-	ENST00000317538.9	ENSG00000163867.16	ZMYM6	EH38E1336600
chr1	35031967	35031969	-	ENST00000357182.8	ENSG00000163867.16	ZMYM6	EH38E1336600
chr1	35079366	35079368	+	ENST00000359858.8	ENSG00000197056.9	ZMYM1	EH38E1336616
chr1	35079390	35079392	+	ENST00000373330.1	ENSG00000197056.9	ZMYM1	EH38E1336616
chr1	35193147	35193149	-	ENST00000357214.5	ENSG00000116560.10	SFPQ	EH38E1336680
chr1	35557412	35557414	-	ENST00000325722.7	ENSG00000142687.17	KIAA0319L	EH38E1336883
chr1	35557472	35557474	+	ENST00000373253.7	ENSG00000020129.15	NCDN	EH38E1336883
chr1	35557791	35557793	+	ENST00000356090.8	ENSG00000020129.15	NCDN	EH38E1336884
chr1	35557807	35557809	+	ENST00000373243.6	ENSG00000020129.15	NCDN	EH38E1336884
chr1	35769927	35769929	-	ENST00000318121.7	ENSG00000092853.13	CLSPN	EH38E1337025
chr1	35769927	35769929	-	ENST00000373220.7	ENSG00000092853.13	CLSPN	EH38E1337025
chr1	35769927	35769929	-	ENST00000520551.1	ENSG00000092853.13	CLSPN	EH38E1337025
chr1	35769966	35769968	-	ENST00000251195.9	ENSG00000092853.13	CLSPN	EH38E1337025
chr1	35883208	35883210	+	ENST00000373204.5	ENSG00000092847.11	AGO1	EH38E1337090
chr1	35931077	35931079	+	ENST00000373191.8	ENSG00000126070.19	AGO3	EH38E1337123
chr1	35931081	35931083	+	ENST00000397828.3	ENSG00000126070.19	AGO3	EH38E1337123
chr1	35931257	35931259	+	ENST00000246314.10	ENSG00000126070.19	AGO3	EH38E1337123
chr1	36088874	36088876	+	ENST00000373178.4	ENSG00000116863.10	ADPRHL2	EH38E1337181
chr1	36149450	36149452	-	ENST00000373163.5	ENSG00000054116.11	TRAPPC3	EH38E1337239
chr1	36149468	36149470	-	ENST00000373166.7	ENSG00000054116.11	TRAPPC3	EH38E1337239
chr1	36149495	36149497	-	ENST00000373159.1	ENSG00000054116.11	TRAPPC3	EH38E1337239
chr1	36149496	36149498	-	ENST00000373162.5	ENSG00000054116.11	TRAPPC3	EH38E1337239
chr1	36149513	36149515	-	ENST00000616074.4	ENSG00000054116.11	TRAPPC3	EH38E1337239
chr1	36149513	36149515	-	ENST00000616395.4	ENSG00000054116.11	TRAPPC3	EH38E1337239
chr1	36155964	36155966	+	ENST00000316156.8	ENSG00000116871.15	MAP7D1	EH38E1337250
chr1	36224415	36224417	+	ENST00000354618.9	ENSG00000054118.13	THRAP3	EH38E1337317
chr1	36224431	36224433	+	ENST00000469141.6	ENSG00000054118.13	THRAP3	EH38E1337317
chr1	36307109	36307111	+	ENST00000505871.5	ENSG00000214193.9	SH3D21	EH38E1337389
chr1	36397891	36397893	-	ENST00000315732.2	ENSG00000181817.5	LSM10	EH38E1337491
chr1	36450432	36450434	-	ENST00000356637.9	ENSG00000116885.18	OSCP1	EH38E1337531
chr1	36450442	36450444	-	ENST00000354267.3	ENSG00000116885.18	OSCP1	EH38E1337531
chr1	36450450	36450452	-	ENST00000235532.9	ENSG00000116885.18	OSCP1	EH38E1337531
chr1	36464436	36464438	-	ENST00000373116.5	ENSG00000116898.11	MRPS15	EH38E1337544
chr1	37474410	37474412	-	ENST00000424989.1	ENSG00000233621.1	LINC01137	EH38E1338050
chr1	37474551	37474553	+	ENST00000373087.6	ENSG00000163874.8	ZC3H12A	EH38E1338050
chr1	37514745	37514747	-	ENST00000448519.2	ENSG00000163875.15	MEAF6	EH38E1338098
chr1	37514762	37514764	-	ENST00000373073.8	ENSG00000163875.15	MEAF6	EH38E1338098
chr1	37514762	37514764	-	ENST00000373075.6	ENSG00000163875.15	MEAF6	EH38E1338098
chr1	37514773	37514775	-	ENST00000296214.9	ENSG00000163875.15	MEAF6	EH38E1338098
chr1	37554301	37554303	-	ENST00000296215.6	ENSG00000163877.9	SNIP1	EH38E1338119
chr1	37595920	37595922	-	ENST00000373062.7	ENSG00000134697.12	GNL2	EH38E1338148
chr1	37690503	37690505	-	ENST00000464085.5	ENSG00000116922.14	C1orf109	EH38E1338212
chr1	37690519	37690521	-	ENST00000358011.8	ENSG00000116922.14	C1orf109	EH38E1338212
chr1	37692417	37692419	+	ENST00000373055.5	ENSG00000134690.10	CDCA8	EH38E1338217
chr1	37692480	37692482	+	ENST00000327331.2	ENSG00000134690.10	CDCA8	EH38E1338217
chr1	37808145	37808147	+	ENST00000373042.4	ENSG00000197982.13	C1orf122	EH38E1338273
chr1	37808184	37808186	-	ENST00000373044.2	ENSG00000196449.3	YRDC	EH38E1338273
chr1	37859619	37859621	-	ENST00000373036.4	ENSG00000188786.9	MTF1	EH38E1338321
chr1	37931748	37931750	-	ENST00000373027.5	ENSG00000204084.12	INPP5B	EH38E1338382
chr1	38012741	38012743	+	ENST00000373014.4	ENSG00000183520.11	UTP11L	EH38E1338452
chr1	38859822	38859824	-	ENST00000373001.3	ENSG00000116954.7	RRAGC	EH38E1338926
chr1	38859999	38860001	+	ENST00000433671.2	ENSG00000228436.2	RP5-864K19.4	EH38E1338926
chr1	38873367	38873369	-	ENST00000494695.4	ENSG00000214114.8	MYCBP	EH38E1338941
chr1	38991222	38991224	+	ENST00000432648.7	ENSG00000174574.15	AKIRIN1	EH38E1339015
chr1	38991287	38991289	+	ENST00000372984.8	ENSG00000174574.15	AKIRIN1	EH38E1339015
chr1	38991287	38991289	+	ENST00000446189.6	ENSG00000174574.15	AKIRIN1	EH38E1339015
chr1	39026317	39026319	+	ENST00000372967.3	ENSG00000168653.10	NDUFS5	EH38E1339049
chr1	39026317	39026319	+	ENST00000372969.7	ENSG00000168653.10	NDUFS5	EH38E1339049
chr1	39576743	39576745	-	ENST00000372857.7	ENSG00000090621.13	PABPC4	EH38E1339511
chr1	39576750	39576752	-	ENST00000372856.7	ENSG00000090621.13	PABPC4	EH38E1339511
chr1	39738881	39738883	+	ENST00000324379.9	ENSG00000084072.16	PPIE	EH38E1339634
chr1	39738884	39738886	+	ENST00000356511.6	ENSG00000084072.16	PPIE	EH38E1339634
chr1	39738900	39738902	+	ENST00000372830.5	ENSG00000084072.16	PPIE	EH38E1339634
chr1	39738900	39738902	+	ENST00000470213.5	ENSG00000084072.16	PPIE	EH38E1339634
chr1	39883433	39883435	-	ENST00000541099.5	ENSG00000043514.15	TRIT1	EH38E1339743
chr1	39883490	39883492	-	ENST00000441669.6	ENSG00000043514.15	TRIT1	EH38E1339743
chr1	39883503	39883505	-	ENST00000537440.5	ENSG00000043514.15	TRIT1	EH38E1339743
chr1	39883505	39883507	-	ENST00000316891.9	ENSG00000043514.15	TRIT1	EH38E1339743
chr1	39883505	39883507	-	ENST00000372818.5	ENSG00000043514.15	TRIT1	EH38E1339743
chr1	39955111	39955113	+	ENST00000420632.6	ENSG00000168389.17	MFSD2A	EH38E1339818
chr1	39955129	39955131	+	ENST00000372811.9	ENSG00000168389.17	MFSD2A	EH38E1339818
chr1	39955149	39955151	+	ENST00000372809.5	ENSG00000168389.17	MFSD2A	EH38E1339818
chr1	40040748	40040750	+	ENST00000372792.6	ENSG00000131236.16	CAP1	EH38E1339915
chr1	40040751	40040753	+	ENST00000372798.5	ENSG00000131236.16	CAP1	EH38E1339915
chr1	40040752	40040754	+	ENST00000340450.7	ENSG00000131236.16	CAP1	EH38E1339915
chr1	40040760	40040762	+	ENST00000372805.7	ENSG00000131236.16	CAP1	EH38E1339915
chr1	40161372	40161374	+	ENST00000372771.4	ENSG00000117000.8	RLF	EH38E1339993
chr1	40257966	40257968	-	ENST00000567508.1	ENSG00000259943.1	RP1-39G22.7	EH38E1340047
chr1	40258106	40258108	+	ENST00000372759.3	ENSG00000084073.8	ZMPSTE24	EH38E1340047
chr1	40450106	40450108	+	ENST00000411995.6	ENSG00000187801.14	ZFP69B	EH38E1340200
chr1	40450106	40450108	+	ENST00000484445.5	ENSG00000187801.14	ZFP69B	EH38E1340200
chr1	40531560	40531562	+	ENST00000372699.7	ENSG00000117010.15	ZNF684	EH38E1340224
chr1	40531662	40531664	+	ENST00000372696.3	ENSG00000117010.15	ZNF684	EH38E1340224
chr1	40531662	40531664	+	ENST00000372697.7	ENSG00000117010.15	ZNF684	EH38E1340224
chr1	40691569	40691571	+	ENST00000620728.4	ENSG00000066136.19	NFYC	EH38E1340311
chr1	40691688	40691690	+	ENST00000427410.6	ENSG00000066136.19	NFYC	EH38E1340311
chr1	40691708	40691710	+	ENST00000447388.7	ENSG00000066136.19	NFYC	EH38E1340311
chr1	40691715	40691717	+	ENST00000425457.6	ENSG00000066136.19	NFYC	EH38E1340311
chr1	40691742	40691744	+	ENST00000456393.6	ENSG00000066136.19	NFYC	EH38E1340311
chr1	40692012	40692014	+	ENST00000372653.5	ENSG00000066136.19	NFYC	EH38E1340312
chr1	40692065	40692067	-	ENST00000606277.1	ENSG00000272145.1	NFYC-AS1	EH38E1340312
chr1	40709356	40709358	+	ENST00000372652.5	ENSG00000066136.19	NFYC	EH38E1340332
chr1	40862365	40862367	-	ENST00000372638.3	ENSG00000179862.6	CITED4	EH38E1340494
chr1	42335214	42335216	-	ENST00000361776.5	ENSG00000198815.8	FOXJ3	EH38E1341706
chr1	42335231	42335233	-	ENST00000361346.5	ENSG00000198815.8	FOXJ3	EH38E1341706
chr1	42456538	42456540	+	ENST00000372560.3	ENSG00000127125.8	PPCS	EH38E1341781
chr1	42456558	42456560	+	ENST00000372561.3	ENSG00000127125.8	PPCS	EH38E1341781
chr1	42456560	42456562	+	ENST00000372556.3	ENSG00000127125.8	PPCS	EH38E1341781
chr1	42658424	42658426	+	ENST00000304979.7	ENSG00000171960.10	PPIH	EH38E1341836
chr1	42658455	42658457	+	ENST00000372550.5	ENSG00000171960.10	PPIH	EH38E1341836
chr1	42682426	42682428	+	ENST00000321358.11	ENSG00000065978.17	YBX1	EH38E1341856
chr1	42682426	42682428	+	ENST00000616651.4	ENSG00000065978.17	YBX1	EH38E1341856
chr1	42767011	42767013	-	ENST00000236040.8	ENSG00000117385.15	P3H1	EH38E1341937
chr1	42767022	42767024	-	ENST00000296388.9	ENSG00000117385.15	P3H1	EH38E1341937
chr1	42767083	42767085	-	ENST00000397054.7	ENSG00000117385.15	P3H1	EH38E1341937
chr1	42767268	42767270	+	ENST00000372525.5	ENSG00000164008.13	C1orf50	EH38E1341937
chr1	42817130	42817132	+	ENST00000372517.6	ENSG00000164010.13	ERMAP	EH38E1341967
chr1	42817251	42817253	-	ENST00000372521.8	ENSG00000177868.11	SVBP	EH38E1341968
chr1	42846361	42846363	-	ENST00000416809.2	ENSG00000228192.7	RP11-342M1.3	EH38E1342000
chr1	42846386	42846388	-	ENST00000444563.5	ENSG00000228192.7	RP11-342M1.3	EH38E1342000
chr1	42846421	42846423	-	ENST00000414798.1	ENSG00000228192.7	RP11-342M1.3	EH38E1342000
chr1	42846572	42846574	+	ENST00000372502.5	ENSG00000164011.17	ZNF691	EH38E1342000
chr1	42846608	42846610	+	ENST00000372508.7	ENSG00000164011.17	ZNF691	EH38E1342000
chr1	42846625	42846627	+	ENST00000372507.5	ENSG00000164011.17	ZNF691	EH38E1342000
chr1	42846627	42846629	+	ENST00000372506.5	ENSG00000164011.17	ZNF691	EH38E1342000
chr1	42846636	42846638	+	ENST00000372504.5	ENSG00000164011.17	ZNF691	EH38E1342000
chr1	42959048	42959050	+	ENST00000431759.5	ENSG00000227533.5	SLC2A1-AS1	EH38E1342112
chr1	42959172	42959174	-	ENST00000426263.7	ENSG00000117394.19	SLC2A1	EH38E1342113
chr1	43172259	43172261	-	ENST00000236051.2	ENSG00000117395.10	EBNA1BP2	EH38E1342280
chr1	43172329	43172331	+	ENST00000528956.5	ENSG00000243710.7	CFAP57	EH38E1342280
chr1	43172329	43172331	+	ENST00000610710.4	ENSG00000243710.7	CFAP57	EH38E1342280
chr1	43172569	43172571	-	ENST00000431635.6	ENSG00000117395.10	EBNA1BP2	EH38E1342281
chr1	43358954	43358956	+	ENST00000310955.10	ENSG00000117399.13	CDC20	EH38E1342416
chr1	43359012	43359014	+	ENST00000372462.1	ENSG00000117399.13	CDC20	EH38E1342416
chr1	43368017	43368019	-	ENST00000372458.7	ENSG00000066322.12	ELOVL1	EH38E1342429
chr1	43368073	43368075	-	ENST00000413844.3	ENSG00000066322.12	ELOVL1	EH38E1342429
chr1	43389783	43389785	-	ENST00000372455.4	ENSG00000159479.16	MED8	EH38E1342450
chr1	43389807	43389809	-	ENST00000290663.10	ENSG00000159479.16	MED8	EH38E1342450
chr1	43389807	43389809	-	ENST00000372457.8	ENSG00000159479.16	MED8	EH38E1342450
chr1	43389881	43389883	+	ENST00000372450.8	ENSG00000198198.14	SZT2	EH38E1342450
chr1	43389968	43389970	+	ENST00000562955.1	ENSG00000198198.14	SZT2	EH38E1342450
chr1	43389968	43389970	+	ENST00000634258.1	ENSG00000198198.14	SZT2	EH38E1342450
chr1	43453824	43453826	-	ENST00000372434.5	ENSG00000178922.16	HYI	EH38E1342497
chr1	43453847	43453849	-	ENST00000486909.1	ENSG00000178922.16	HYI	EH38E1342497
chr1	43453926	43453928	+	ENST00000444386.1	ENSG00000229348.1	HYI-AS1	EH38E1342497
chr1	43453962	43453964	-	ENST00000372432.5	ENSG00000178922.16	HYI	EH38E1342497
chr1	43453988	43453990	-	ENST00000372425.8	ENSG00000178922.16	HYI	EH38E1342497
chr1	43453988	43453990	-	ENST00000583037.5	ENSG00000178922.16	HYI	EH38E1342497
chr1	43650157	43650159	+	ENST00000372396.3	ENSG00000066135.12	KDM4A	EH38E1342670
chr1	43707340	43707342	-	ENST00000439057.5	ENSG00000236200.5	KDM4A-AS1	EH38E1342714
chr1	43707532	43707534	+	ENST00000262915.7	ENSG00000126091.19	ST3GAL3	EH38E1342714
chr1	43707532	43707534	+	ENST00000330208.6	ENSG00000126091.19	ST3GAL3	EH38E1342714
chr1	43707532	43707534	+	ENST00000335430.10	ENSG00000126091.19	ST3GAL3	EH38E1342714
chr1	43707532	43707534	+	ENST00000351035.7	ENSG00000126091.19	ST3GAL3	EH38E1342714
chr1	43707532	43707534	+	ENST00000353126.7	ENSG00000126091.19	ST3GAL3	EH38E1342714
chr1	43707532	43707534	+	ENST00000372374.6	ENSG00000126091.19	ST3GAL3	EH38E1342714
chr1	43707532	43707534	+	ENST00000545417.5	ENSG00000126091.19	ST3GAL3	EH38E1342714
chr1	43707546	43707548	+	ENST00000361392.8	ENSG00000126091.19	ST3GAL3	EH38E1342714
chr1	43707546	43707548	+	ENST00000361400.8	ENSG00000126091.19	ST3GAL3	EH38E1342714
chr1	43707572	43707574	+	ENST00000347631.6	ENSG00000126091.19	ST3GAL3	EH38E1342714
chr1	43946285	43946287	-	ENST00000445226.1	ENSG00000237950.1	RP11-7O11.3	EH38E1342938
chr1	43946550	43946552	-	ENST00000412378.1	ENSG00000237950.1	RP11-7O11.3	EH38E1342939
chr1	43946938	43946940	+	ENST00000372343.7	ENSG00000117408.10	IPO13	EH38E1342940
chr1	43970003	43970005	+	ENST00000255108.7	ENSG00000132768.13	DPH2	EH38E1342959
chr1	43970024	43970026	+	ENST00000396758.6	ENSG00000132768.13	DPH2	EH38E1342959
chr1	43974943	43974945	+	ENST00000532642.5	ENSG00000117410.13	ATP6V0B	EH38E1342967
chr1	43974947	43974949	+	ENST00000236067.8	ENSG00000117410.13	ATP6V0B	EH38E1342967
chr1	43974950	43974952	+	ENST00000471859.6	ENSG00000117410.13	ATP6V0B	EH38E1342967
chr1	43991607	43991609	+	ENST00000372318.7	ENSG00000159214.12	CCDC24	EH38E1342992
chr1	44213454	44213456	+	ENST00000361745.10	ENSG00000178028.13	DMAP1	EH38E1343118
chr1	44213487	44213489	+	ENST00000315913.9	ENSG00000178028.13	DMAP1	EH38E1343118
chr1	44213490	44213492	+	ENST00000372289.6	ENSG00000178028.13	DMAP1	EH38E1343118
chr1	44355207	44355209	-	ENST00000372257.6	ENSG00000117419.14	ERI3	EH38E1343271
chr1	44674442	44674444	-	ENST00000372235.7	ENSG00000126106.13	TMEM53	EH38E1343553
chr1	44674458	44674460	-	ENST00000372242.7	ENSG00000126106.13	TMEM53	EH38E1343553
chr1	44674461	44674463	-	ENST00000372243.7	ENSG00000126106.13	TMEM53	EH38E1343553
chr1	44674476	44674478	-	ENST00000372244.3	ENSG00000126106.13	TMEM53	EH38E1343553
chr1	44674554	44674556	-	ENST00000372237.7	ENSG00000126106.13	TMEM53	EH38E1343553
chr1	44674712	44674714	+	ENST00000458657.6	ENSG00000198520.10	C1orf228	EH38E1343553
chr1	44674721	44674723	+	ENST00000535358.5	ENSG00000198520.10	C1orf228	EH38E1343553
chr1	44739819	44739821	+	ENST00000372224.8	ENSG00000142945.12	KIF2C	EH38E1343618
chr1	44775436	44775438	+	ENST00000396651.7	ENSG00000142937.11	RPS8	EH38E1343631
chr1	44775572	44775574	+	ENST00000372209.3	ENSG00000142937.11	RPS8	EH38E1343631
chr1	44800224	44800226	+	ENST00000372201.4	ENSG00000173846.12	PLK3	EH38E1343667
chr1	44819996	44819998	-	ENST00000365574.1	ENSG00000202444.1	RNU5E-6P	EH38E1343707
chr1	44986586	44986588	-	ENST00000372183.7	ENSG00000070785.16	EIF2B3	EH38E1343803
chr1	44986609	44986611	-	ENST00000360403.6	ENSG00000070785.16	EIF2B3	EH38E1343803
chr1	44986721	44986723	-	ENST00000620860.4	ENSG00000070785.16	EIF2B3	EH38E1343803
chr1	45011328	45011330	-	ENST00000372172.4	ENSG00000126107.14	HECTD3	EH38E1343813
chr1	45012146	45012148	+	ENST00000246337.8	ENSG00000126088.12	UROD	EH38E1343815
chr1	45303909	45303911	+	ENST00000626198.1	ENSG00000281912.1	LINC01144	EH38E1343913
chr1	45339669	45339671	+	ENST00000372090.5	ENSG00000132773.11	TOE1	EH38E1343947
chr1	45339934	45339936	-	ENST00000372104.5	ENSG00000132781.17	MUTYH	EH38E1343948
chr1	45339934	45339936	-	ENST00000448481.5	ENSG00000132781.17	MUTYH	EH38E1343948
chr1	45339945	45339947	-	ENST00000528013.6	ENSG00000132781.17	MUTYH	EH38E1343948
chr1	45339953	45339955	-	ENST00000456914.6	ENSG00000132781.17	MUTYH	EH38E1343948
chr1	45339994	45339996	-	ENST00000488731.6	ENSG00000132781.17	MUTYH	EH38E1343948
chr1	45340079	45340081	-	ENST00000354383.10	ENSG00000132781.17	MUTYH	EH38E1343948
chr1	45340114	45340116	-	ENST00000355498.6	ENSG00000132781.17	MUTYH	EH38E1343948
chr1	45340162	45340164	-	ENST00000531105.5	ENSG00000132781.17	MUTYH	EH38E1343948
chr1	45340387	45340389	-	ENST00000372098.7	ENSG00000132781.17	MUTYH	EH38E1343949
chr1	45340387	45340389	-	ENST00000372110.7	ENSG00000132781.17	MUTYH	EH38E1343949
chr1	45340446	45340448	-	ENST00000529984.5	ENSG00000132781.17	MUTYH	EH38E1343949
chr1	45340469	45340471	-	ENST00000372115.7	ENSG00000132781.17	MUTYH	EH38E1343949
chr1	45340469	45340471	-	ENST00000450313.5	ENSG00000132781.17	MUTYH	EH38E1343949
chr1	45500052	45500054	+	ENST00000401061.8	ENSG00000132763.14	MMACHC	EH38E1344040
chr1	45500340	45500342	+	ENST00000616135.1	ENSG00000132763.14	MMACHC	EH38E1344040
chr1	45521853	45521855	-	ENST00000372079.1	ENSG00000117450.13	PRDX1	EH38E1344068
chr1	45521937	45521939	-	ENST00000262746.5	ENSG00000117450.13	PRDX1	EH38E1344068
chr1	45521955	45521957	-	ENST00000319248.12	ENSG00000117450.13	PRDX1	EH38E1344068
chr1	45550782	45550784	+	ENST00000621846.4	ENSG00000117448.13	AKR1A1	EH38E1344089
chr1	45583987	45583989	+	ENST00000537798.5	ENSG00000132780.16	NASP	EH38E1344118
chr1	45584059	45584061	+	ENST00000350030.7	ENSG00000132780.16	NASP	EH38E1344118
chr1	45584062	45584064	+	ENST00000372052.8	ENSG00000132780.16	NASP	EH38E1344118
chr1	45584064	45584066	+	ENST00000351223.7	ENSG00000132780.16	NASP	EH38E1344118
chr1	45584064	45584066	+	ENST00000629893.1	ENSG00000132780.16	NASP	EH38E1344118
chr1	45686535	45686537	-	ENST00000290795.7	ENSG00000159592.10	GPBP1L1	EH38E1344194
chr1	45686629	45686631	-	ENST00000355105.7	ENSG00000159592.10	GPBP1L1	EH38E1344194
chr1	45687213	45687215	+	ENST00000372025.4	ENSG00000159596.6	TMEM69	EH38E1344196
chr1	45750648	45750650	-	ENST00000396478.3	ENSG00000197429.10	IPP	EH38E1344215
[truncated: 19,495 more rows]

## Sheet: Table S2D. Mouse ubi-rDHSs
Table S2D.13,247 mouse ubi-rDHSs.
[truncated: 13,248 more rows]

## Sheet: Table S2E. Mouse genes
Table S2E. 8,051 genes with TSSs overlapping mouse ubi-PLSs.
[truncated: 8,052 more rows]

[truncated: 1 more sheets: Table S2F. Mouse TSSs]
