# Supplementary material for: Genetic and epigenetic features of promoters with ubiquitous chromatin accessibility support ubiquitous transcription of cell-essential genes
Source: Nucleic Acids Res. 2021 May 12;49(10):5705–25. doi: 10.1093/nar/gkab345 (PMC8191798; doi:10.1093/nar/gkab345)
Supplement: gkab345_Supplemental_Files [file gkab345_supplemental_files.zip › Fan et al. Supplementary Table S5.xlsx]

## Sheet: Contents
Supplemental Table S5. A detailed list of cCRE-PLSs that are associated with Mendelian diseases. Clicking on a gene symbol opens up the GeneCards web page of the gene whose TSS overlaps the cCRE-PLS. Clicking on the “link to OMIM” leads to the OMIM web page for the gene.

## Sheet: Table S5
Table S5. A detailed list of cCRE-PLSs that are associated with Mendelian diseases.
cCRE ID	Genomic coordinates	PLS type	# of samples with DNase z-score >1.64	Gene ID	Gene Symbol (with link)	Gene Type	Mendelian disease	Links to OMIM
EH38E2473918	chr6:53544932-53545281	ubi-PLS	517	ENSG00000001084.10	GCLC	protein_coding	Hemolytic	link to OMIM
EH38E2571346	chr7:92245908-92246258	ubi-PLS	514	ENSG00000001631.14	KRIT1	protein_coding	Cavernous malformations of CNS and retina, 116860 (3), Autosomal dominant; Cerebral cavernous malformations-1, 116860 (3), Autosomal dominant; Hyperkeratotic cutaneous capillary-venous malformations associated with cerebral capillary malformations, 116860 (3), Autosomal dominant	link to OMIM
EH38E2529348	chr7:2232848-2233191	ubi-PLS	517	ENSG00000002822.15	MAD1L1	protein_coding	Lymphoma, somatic (3); Prostate cancer, somatic, 176807 (3)	link to OMIM
EH38E2066281	chr2:201780959-201781308	ubi-PLS	517	ENSG00000003393.14	ALS2	protein_coding	Primary lateral sclerosis, juvenile, 606353 (3), Autosomal recessive; Amyotrophic lateral sclerosis 2, juvenile, 205100 (3), Autosomal recessive; Spastic paralysis, infantile onset ascending, 607225 (3), Autosomal recessive	link to OMIM
EH38E1335613	chr1:33036782-33037132	ubi-PLS	517	ENSG00000004455.16	AK2	protein_coding	Reticular dysgenesis, 267500 (3), Autosomal recessive	link to OMIM
EH38E1327456	chr1:23019256-23019605	ubi-PLS	517	ENSG00000004487.15	KDM1A	protein_coding	Cleft palate, psychomotor retardation, and distinctive facial features, 616728 (3), Autosomal dominant	link to OMIM
EH38E2578331	chr7:105013972-105014322	ubi-PLS	514	ENSG00000005483.19	KMT2E	protein_coding	O'Donnell-Luria-Rodan syndrome, 618512 (3), Autosomal dominant	link to OMIM
EH38E1684644	chr13:77027032-77027381	ubi-PLS	515	ENSG00000005812.10	FBXL3	protein_coding	Intellectual developmental disorder with short stature, facial anomalies, and speech defects, 606220 (3), Autosomal recessive	link to OMIM
EH38E2596996	chr7:141551209-141551557	ubi-PLS	500	ENSG00000006530.15	AGK	protein_coding	Sengers syndrome, 212350 (3), Autosomal recessive; Cataract 38, autosomal recessive, 614691 (3), Autosomal recessive	link to OMIM
EH38E2586468	chr7:122144153-122144502	ubi-PLS	510	ENSG00000008311.14	AASS	protein_coding	Hyperlysinemia, 238700 (3), Autosomal recessive	link to OMIM
EH38E2616903	chr8:22999321-22999670	ubi-PLS	507	ENSG00000008853.16	RHOBTB2	protein_coding	Developmental and epileptic encephalopathy 64, 618004 (3), Autosomal dominant	link to OMIM
EH38E1730084	chr14:77320788-77321138	ubi-PLS	517	ENSG00000009830.11	POMT2	protein_coding	Muscular dystrophy-dystroglycanopathy (limb-girdle), type C, 2, 613158 (3), Autosomal recessive; Muscular dystrophy-dystroglycanopathy (congenital with brain and eye anomalies), type A, 2, 613150 (3), Autosomal recessive; Muscular dystrophy-dystroglycanopathy (congenital with mental retardation), type B, 2, 613156 (3), Autosomal recessive	link to OMIM
EH38E1431339	chr1:231337823-231338165	ubi-PLS	517	ENSG00000010072.15	SPRTN	protein_coding	Ruijs-Aalfs syndrome, 616200 (3), Autosomal recessive	link to OMIM
EH38E1431340	chr1:231338175-231338380	ubi-PLS	517	ENSG00000010072.15	SPRTN	protein_coding	Ruijs-Aalfs syndrome, 616200 (3), Autosomal recessive	link to OMIM
EH38E1589997	chr12:6493140-6493488	ubi-PLS	517	ENSG00000010292.12	NCAPD2	protein_coding	?Microcephaly 21, primary, autosomal recessive, 617983 (3), Autosomal recessive	link to OMIM
EH38E1589998	chr12:6493526-6493676	ubi-PLS	509	ENSG00000010292.12	NCAPD2	protein_coding	?Microcephaly 21, primary, autosomal recessive, 617983 (3), Autosomal recessive	link to OMIM
EH38E2510559	chr6:142945056-142945402	ubi-PLS	507	ENSG00000010818.8	HIVEP2	protein_coding	Mental retardation, autosomal dominant 43, 616977 (3), Autosomal dominant	link to OMIM
EH38E2196271	chr3:43690709-43691058	ubi-PLS	517	ENSG00000011198.7	ABHD5	protein_coding	Chanarin-Dorfman syndrome, 275630 (3), Autosomal recessive	link to OMIM
EH38E2531870	chr7:5781503-5781853	ubi-PLS	517	ENSG00000011275.18	RNF216	protein_coding	Cerebellar ataxia and hypogonadotropic hypogonadism, 212840 (3), Autosomal recessive	link to OMIM
EH38E2197225	chr3:45388291-45388641	ubi-PLS	517	ENSG00000011376.9	LARS2	protein_coding	Perrault syndrome 4, 615300 (3), Autosomal recessive; ?Hydrops, lactic acidosis, and sideroblastic anemia, 617021 (3), Autosomal recessive	link to OMIM
EH38E2548444	chr7:36389565-36389915	ubi-PLS	517	ENSG00000011426.10	ANLN	protein_coding	Focal segmental glomerulosclerosis 8, 616032 (3), Autosomal dominant	link to OMIM
EH38E2620582	chr8:28701276-28701625	ubi-PLS	511	ENSG00000012232.8	EXTL3	protein_coding	Immunoskeletal dysplasia with neurodevelopmental abnormalities, 617425 (3), Autosomal recessive	link to OMIM
EH38E2473758	chr6:53348844-53349194	ubi-PLS	515	ENSG00000012660.13	ELOVL5	protein_coding	Spinocerebellar ataxia 38, 615957 (3), Autosomal dominant	link to OMIM
EH38E2482480	chr6:83193117-83193467	ubi-PLS	515	ENSG00000013375.15	PGM3	protein_coding	Immunodeficiency 23, 615816 (3), Autosomal recessive	link to OMIM
EH38E1641008	chr12:106357667-106357858	ubi-PLS	517	ENSG00000013503.9	POLR3B	protein_coding	Leukodystrophy, hypomyelinating, 8, with or without oligodontia and/or hypogonadotropic hypogonadism, 614381 (3), Autosomal recessive	link to OMIM
EH38E1641009	chr12:106357865-106358126	ubi-PLS	517	ENSG00000013503.9	POLR3B	protein_coding	Leukodystrophy, hypomyelinating, 8, with or without oligodontia and/or hypogonadotropic hypogonadism, 614381 (3), Autosomal recessive	link to OMIM
EH38E1602910	chr12:31073663-31074003	ubi-PLS	515	ENSG00000013573.16	DDX11	protein_coding	Warsaw breakage syndrome, 613398 (3), Autosomal recessive	link to OMIM
EH38E1544827	chr11:65181620-65181970	ubi-PLS	500	ENSG00000014216.15	CAPN1	protein_coding	Spastic paraplegia 76, autosomal recessive, 616907 (3), Autosomal recessive	link to OMIM
EH38E2003130	chr2:63588426-63588599	ubi-PLS	517	ENSG00000014641.17	MDH1	protein_coding	?Developmental and epileptic encephalopathy 88, 618959 (3), Autosomal recessive	link to OMIM
EH38E2003131	chr2:63588600-63588950	ubi-PLS	517	ENSG00000014641.17	MDH1	protein_coding	?Developmental and epileptic encephalopathy 88, 618959 (3), Autosomal recessive	link to OMIM
EH38E2293825	chr4:41990288-41990638	ubi-PLS	517	ENSG00000014824.13	SLC30A9	protein_coding	?Birk-Landau-Perez syndrome, 617595 (3), Autosomal recessive	link to OMIM
EH38E1493049	chr10:99732052-99732402	ubi-PLS	517	ENSG00000014919.12	COX15	protein_coding	Mitochondrial complex IV deficiency, nuclear type 6, 615119 (3), Autosomal recessive	link to OMIM
EH38E2413284	chr5:139293449-139293799	ubi-PLS	517	ENSG00000015479.17	MATR3	protein_coding	Amyotrophic lateral sclerosis 21, 606070 (3), Autosomal dominant	link to OMIM
EH38E2413285	chr5:139293818-139293987	ubi-PLS	510	ENSG00000015479.17	MATR3	protein_coding	Amyotrophic lateral sclerosis 21, 606070 (3), Autosomal dominant	link to OMIM
EH38E2238187	chr3:130893880-130894230	ubi-PLS	517	ENSG00000017260.19	ATP2C1	protein_coding	Hailey-Hailey disease, 169600 (3), Autosomal dominant	link to OMIM
EH38E1561898	chr11:94493768-94494115	ubi-PLS	517	ENSG00000020922.12	MRE11A	protein_coding	Ataxia-telangiectasia-like disorder 1, 604391 (3), Autosomal recessive	link to OMIM
EH38E1985809	chr2:32063381-32063731	ubi-PLS	517	ENSG00000021574.11	SPAST	protein_coding	Spastic paraplegia 4, autosomal dominant, 182601 (3), Autosomal dominant	link to OMIM
EH38E1985810	chr2:32063816-32064033	ubi-PLS	513	ENSG00000021574.11	SPAST	protein_coding	Spastic paraplegia 4, autosomal dominant, 182601 (3), Autosomal dominant	link to OMIM
EH38E2068915	chr2:206159386-206159734	ubi-PLS	517	ENSG00000023228.13	NDUFS1	protein_coding	Mitochondrial complex I deficiency, nuclear type 5, 618226 (3), Autosomal recessive	link to OMIM
EH38E2631005	chr8:52714330-52714679	ubi-PLS	517	ENSG00000023287.12	RB1CC1	protein_coding	Breast cancer, somatic, 114480 (3)	link to OMIM
EH38E2491800	chr6:107958073-107958416	ubi-PLS	517	ENSG00000025796.13	SEC63	protein_coding	Polycystic liver disease 2, 617004 (3), Autosomal dominant	link to OMIM
EH38E2524591	chr6:166956471-166956821	ubi-PLS	515	ENSG00000026297.15	RNASET2	protein_coding	Leukoencephalopathy, cystic, without megalencephaly, 612951 (3), Autosomal recessive	link to OMIM
EH38E1660473	chr13:23889244-23889594	ubi-PLS	517	ENSG00000027001.9	MIPEP	protein_coding	Combined oxidative phosphorylation deficiency 31, 617228 (3), Autosomal recessive	link to OMIM
EH38E2507008	chr6:137219303-137219651	ubi-PLS	517	ENSG00000027697.12	IFNGR1	protein_coding	Immunodeficiency 27A, mycobacteriosis, AR, 209950 (3), Autosomal recessive; {Tuberculosis infection, protection against}, 607948 (3); {Tuberculosis, susceptibility to}, 607948 (3); Immunodeficiency 27B, mycobacteriosis, AD, 615978 (3), Autosomal dominant; {H. pylori infection, susceptibility to}, 600263 (3); {Hepatitis B virus infection, susceptibility to}, 610424 (3)	link to OMIM
EH38E1374579	chr1:109213702-109214048	ubi-PLS	516	ENSG00000031698.12	SARS	protein_coding	?Neurodevelopmental disorder with microcephaly, ataxia, and seizures, 617709 (3), Autosomal recessive	link to OMIM
EH38E1651669	chr12:122500851-122501201	ubi-PLS	517	ENSG00000033030.13	ZCCHC8	protein_coding	?Pulmonary fibrosis and/or bone marrow failure, telomere-related, 5, 618674 (3), Autosomal dominant	link to OMIM
EH38E1721963	chr14:65411662-65412011	ubi-PLS	517	ENSG00000033170.16	FUT8	protein_coding	Congenital disorder of glycosylation with defective fucosylation 1, 618005 (3), Autosomal recessive	link to OMIM
EH38E1721966	chr14:65412901-65413105	ubi-PLS	503	ENSG00000033170.16	FUT8	protein_coding	Congenital disorder of glycosylation with defective fucosylation 1, 618005 (3), Autosomal recessive	link to OMIM
EH38E2510839	chr6:143450589-143450939	ubi-PLS	517	ENSG00000034693.14	PEX3	protein_coding	Peroxisome biogenesis disorder 10A (Zellweger), 614882 (3), Autosomal recessive; ?Peroxisome biogenesis disorder 10B, 617370 (3), Autosomal recessive	link to OMIM
EH38E1478700	chr10:73997763-73998113	ubi-PLS	517	ENSG00000035403.16	VCL	protein_coding	Cardiomyopathy, dilated, 1W, 611407 (3); Cardiomyopathy, hypertrophic, 15, 613255 (3), Autosomal dominant	link to OMIM
EH38E2291912	chr4:39366233-39366581	ubi-PLS	517	ENSG00000035928.14	RFC1	protein_coding	Cerebellar ataxia, neuropathy, and vestibular areflexia syndrome, 614575 (3), Autosomal recessive	link to OMIM
EH38E2221754	chr3:100260701-100261051	ubi-PLS	517	ENSG00000036054.12	TBC1D23	protein_coding	Pontocerebellar hypoplasia, type 11, 617695 (3), Autosomal recessive	link to OMIM
EH38E2079145	chr2:224585411-224585760	ubi-PLS	517	ENSG00000036257.12	CUL3	protein_coding	Pseudohypoaldosteronism, type IIE, 614496 (3), Autosomal dominant	link to OMIM
EH38E2355017	chr5:6633004-6633161	ubi-PLS	517	ENSG00000037474.14	NSUN2	protein_coding	Mental retardation, autosomal recessive 5, 611091 (3), Autosomal recessive	link to OMIM
EH38E2355018	chr5:6633161-6633456	ubi-PLS	517	ENSG00000037474.14	NSUN2	protein_coding	Mental retardation, autosomal recessive 5, 611091 (3), Autosomal recessive	link to OMIM
EH38E2346382	chr4:177442311-177442638	ubi-PLS	517	ENSG00000038002.8	AGA	protein_coding	Aspartylglucosaminuria, 208400 (3), Autosomal recessive	link to OMIM
EH38E1735117	chr14:89955734-89956083	ubi-PLS	517	ENSG00000042088.13	TDP1	protein_coding	?Spinocerebellar ataxia, autosomal recessive, with axonal neuropathy 1, 607250 (3), Autosomal recessive	link to OMIM
EH38E1734031	chr14:88385484-88385831	ubi-PLS	516	ENSG00000042317.16	SPATA7	protein_coding	Retinitis pigmentosa, juvenile, autosomal recessive, 604232 (3); Leber congenital amaurosis 3, 604232 (3)	link to OMIM
EH38E1561590	chr11:93784067-93784417	ubi-PLS	517	ENSG00000042429.10	MED17	protein_coding	Microcephaly, postnatal progressive, with seizures and brain atrophy, 613668 (3), Autosomal recessive	link to OMIM
EH38E1339743	chr1:39883362-39883712	ubi-PLS	517	ENSG00000043514.15	TRIT1	protein_coding	Combined oxidative phosphorylation deficiency 35, 617873 (3), Autosomal recessive	link to OMIM
EH38E2468198	chr6:43053714-43054060	ubi-PLS	517	ENSG00000044090.8	CUL7	protein_coding	3-M syndrome 1, 273750 (3), Autosomal recessive	link to OMIM
EH38E1441656	chr10:1049038-1049385	ubi-PLS	517	ENSG00000047056.14	WDR37	protein_coding	Neurooculocardiogenitourinary syndrome, 618652 (3), Autosomal dominant	link to OMIM
EH38E1441657	chr10:1049564-1049795	ubi-PLS	502	ENSG00000047056.14	WDR37	protein_coding	Neurooculocardiogenitourinary syndrome, 618652 (3), Autosomal dominant	link to OMIM
EH38E1441664	chr10:1056172-1056516	ubi-PLS	509	ENSG00000047056.14	WDR37	protein_coding	Neurooculocardiogenitourinary syndrome, 618652 (3), Autosomal dominant	link to OMIM
EH38E1441665	chr10:1056590-1056939	ubi-PLS	506	ENSG00000047056.14	WDR37	protein_coding	Neurooculocardiogenitourinary syndrome, 618652 (3), Autosomal dominant	link to OMIM
EH38E1588724	chr12:4538400-4538601	ubi-PLS	516	ENSG00000047621.11	C12orf4	protein_coding	Mental retardation, autosomal recessive 66, 618221 (3), Autosomal recessive	link to OMIM
EH38E1588725	chr12:4538606-4538956	ubi-PLS	517	ENSG00000047621.11	C12orf4	protein_coding	Mental retardation, autosomal recessive 66, 618221 (3), Autosomal recessive	link to OMIM
EH38E2653429	chr8:102238861-102239210	ubi-PLS	517	ENSG00000048392.11	RRM2B	protein_coding	Progressive external ophthalmoplegia with mitochondrial DNA deletions, autosomal dominant 5, 613077 (3), Autosomal dominant; Mitochondrial DNA depletion syndrome 8A (encephalomyopathic type with renal tubulopathy), 612075 (3), Autosomal recessive; Mitochondrial DNA depletion syndrome 8B (MNGIE type), 612075 (3), Autosomal recessive	link to OMIM
EH38E2653430	chr8:102239251-102239435	ubi-PLS	517	ENSG00000048392.11	RRM2B	protein_coding	Progressive external ophthalmoplegia with mitochondrial DNA deletions, autosomal dominant 5, 613077 (3), Autosomal dominant; Mitochondrial DNA depletion syndrome 8A (encephalomyopathic type with renal tubulopathy), 612075 (3), Autosomal recessive; Mitochondrial DNA depletion syndrome 8B (MNGIE type), 612075 (3), Autosomal recessive	link to OMIM
EH38E2376180	chr5:60944936-60945286	ubi-PLS	517	ENSG00000049167.13	ERCC8	protein_coding	Cockayne syndrome, type A, 216400 (3), Autosomal recessive; UV-sensitive syndrome 2, 614621 (3), Autosomal recessive	link to OMIM
EH38E1316902	chr1:9234742-9235042	ubi-PLS	505	ENSG00000049239.12	H6PD	protein_coding	Cortisone reductase deficiency 1, 604931 (3), Autosomal recessive	link to OMIM
EH38E2518243	chr6:156777161-156777507	ubi-PLS	511	ENSG00000049618.21	ARID1B	protein_coding	Coffin-Siris syndrome 1, 135900 (3), Autosomal dominant	link to OMIM
EH38E2382834	chr5:74685048-74685398	ubi-PLS	504	ENSG00000049860.13	HEXB	protein_coding	Sandhoff disease, infantile, juvenile, and adult forms, 268800 (3), Autosomal recessive	link to OMIM
EH38E2341576	chr4:165327378-165327727	ubi-PLS	517	ENSG00000052802.12	MSMO1	protein_coding	Microcephaly, congenital cataract, and psoriasiform dermatitis, 616834 (3), Autosomal recessive	link to OMIM
EH38E1437680	chr1:243255762-243256112	ubi-PLS	516	ENSG00000054282.15	SDCCAG8	protein_coding	Bardet-Biedl syndrome 16, 615993 (3), Autosomal recessive; Senior-Loken syndrome 7, 613615 (3)	link to OMIM
EH38E1437681	chr1:243256152-243256309	ubi-PLS	509	ENSG00000054282.15	SDCCAG8	protein_coding	Bardet-Biedl syndrome 16, 615993 (3), Autosomal recessive; Senior-Loken syndrome 7, 613615 (3)	link to OMIM
EH38E1419003	chr1:210329102-210329440	ubi-PLS	503	ENSG00000054392.12	HHAT	protein_coding	Nivelon-Nivelon-Mabille syndrome, 600092 (3), Autosomal recessive	link to OMIM
EH38E1551688	chr11:73376147-73376493	ubi-PLS	516	ENSG00000054967.12	RELT	protein_coding	Amelogenesis imperfecta, type IIIC, 618386 (3), Autosomal recessive	link to OMIM
EH38E1988012	chr2:37156857-37157207	ubi-PLS	509	ENSG00000055332.16	EIF2AK2	protein_coding	Leukoencephalopathy, developmental delay, and episodic neurologic regression syndrome, 618877 (3), Autosomal dominant	link to OMIM
EH38E2490643	chr6:106325554-106325904	ubi-PLS	517	ENSG00000057663.12	ATG5	protein_coding	?Spinocerebellar ataxia, autosomal recessive 25, 617584 (3), Autosomal recessive	link to OMIM
EH38E2490644	chr6:106325909-106326104	ubi-PLS	517	ENSG00000057663.12	ATG5	protein_coding	?Spinocerebellar ataxia, autosomal recessive 25, 617584 (3), Autosomal recessive	link to OMIM
EH38E2236104	chr3:128052123-128052472	ubi-PLS	517	ENSG00000058262.9	SEC61A1	protein_coding	Hyperuricemic nephropathy, familial juvenile, 4, 617056 (3), Autosomal dominant	link to OMIM
EH38E1627568	chr12:79935065-79935415	ubi-PLS	517	ENSG00000058272.16	PPP1R12A	protein_coding	Genitourinary and/or/brain malformation syndrome, 618820 (3), Autosomal dominant	link to OMIM
EH38E1627569	chr12:79935428-79935580	ubi-PLS	515	ENSG00000058272.16	PPP1R12A	protein_coding	Genitourinary and/or/brain malformation syndrome, 618820 (3), Autosomal dominant	link to OMIM
EH38E1490647	chr10:95656612-95656962	ubi-PLS	516	ENSG00000059573.8	ALDH18A1	protein_coding	Cutis laxa, autosomal recessive, type IIIA, 219150 (3), Autosomal recessive; Cutis laxa, autosomal dominant 3, 616603 (3), Autosomal dominant; Spastic paraplegia 9B, autosomal recessive, 616586 (3), Autosomal recessive; Spastic paraplegia 9A, autosomal dominant, 601162 (3), Autosomal dominant	link to OMIM
EH38E2335959	chr4:151760932-151761282	ubi-PLS	517	ENSG00000059691.11	GATB	protein_coding	?Combined oxidative phosphorylation deficiency 41, 618838 (3), Autosomal recessive	link to OMIM
EH38E1585663	chr12:752276-752625	ubi-PLS	517	ENSG00000060237.16	WNK1	protein_coding	Pseudohypoaldosteronism, type IIC, 614492 (3), Autosomal dominant; Neuropathy, hereditary sensory and autonomic, type II, 201300 (3), Autosomal recessive	link to OMIM
EH38E1330813	chr1:26787808-26788157	ubi-PLS	514	ENSG00000060642.10	PIGV	protein_coding	Hyperphosphatasia with mental retardation syndrome 1, 239300 (3), Autosomal recessive	link to OMIM
EH38E2524113	chr6:166382901-166383249	ubi-PLS	517	ENSG00000060762.18	MPC1	protein_coding	Mitochondrial pyruvate carrier deficiency, 614741 (3), Autosomal recessive	link to OMIM
EH38E1579561	chr11:126063179-126063422	ubi-PLS	515	ENSG00000064309.14	CDON	protein_coding	Holoprosencephaly 11, 614226 (3), Autosomal dominant	link to OMIM
EH38E2660668	chr8:119832676-119833026	ubi-PLS	517	ENSG00000064313.11	TAF2	protein_coding	Mental retardation, autosomal recessive 40, 615599 (3), Autosomal recessive	link to OMIM
EH38E2589410	chr7:129054793-129055017	ubi-PLS	517	ENSG00000064419.13	TNPO3	protein_coding	Muscular dystrophy, limb-girdle, autosomal dominant 2, 608423 (3), Autosomal dominant	link to OMIM
EH38E2589411	chr7:129055020-129055339	ubi-PLS	517	ENSG00000064419.13	TNPO3	protein_coding	Muscular dystrophy, limb-girdle, autosomal dominant 2, 608423 (3), Autosomal dominant	link to OMIM
EH38E2406571	chr5:128083535-128083765	ubi-PLS	502	ENSG00000064651.13	SLC12A2	protein_coding	Delpire-McNeill syndrome, 619083 (3), Autosomal dominant; Kilquist syndrome, 619080 (3), Autosomal recessive; Deafness, autosomal dominant 78, 619081 (3), Autosomal dominant	link to OMIM
EH38E1374893	chr1:109548376-109548726	ubi-PLS	517	ENSG00000065135.8	GNAI3	protein_coding	Auriculocondylar syndrome 1, 602483 (3), Autosomal dominant	link to OMIM
EH38E1507590	chr10:124418862-124419212	ubi-PLS	517	ENSG00000065154.11	OAT	protein_coding	Gyrate atrophy of choroid and retina with or without ornithinemia, 258870 (3), Autosomal recessive	link to OMIM
EH38E2550452	chr7:39949972-39950322	ubi-PLS	516	ENSG00000065883.14	CDK13	protein_coding	Congenital heart defects, dysmorphic facial features, and intellectual developmental disorder, 617360 (3), Autosomal dominant	link to OMIM
EH38E1610991	chr12:50504805-50505148	ubi-PLS	516	ENSG00000066084.12	DIP2B	protein_coding	Mental retardation, FRA12A type, 136630 (3), Autosomal dominant	link to OMIM
EH38E1610698	chr12:50085000-50085347	ubi-PLS	517	ENSG00000066117.14	SMARCD1	protein_coding	Coffin-Siris syndrome 11, 618779 (3), Autosomal dominant	link to OMIM
EH38E1409029	chr1:197146599-197146942	ubi-PLS	517	ENSG00000066279.16	ASPM	protein_coding	Microcephaly 5, primary, autosomal recessive, 608716 (3), Autosomal recessive	link to OMIM
EH38E1342429	chr1:43367924-43368274	ubi-PLS	506	ENSG00000066322.12	ELOVL1	protein_coding	Ichthyotic keratoderma, spasticity, hypomyelination, and dysmorphic facies, 618527 (3), Autosomal dominant	link to OMIM
EH38E2222503	chr3:101677034-101677384	ubi-PLS	517	ENSG00000066422.4	ZBTB11	protein_coding	Intellectual developmental disorder, autosomal recessive 69, 618383 (3), Autosomal recessive	link to OMIM
EH38E1736685	chr14:92106540-92106890	ubi-PLS	517	ENSG00000066427.21	ATXN3	protein_coding	Machado-Joseph disease, 109150 (3), Autosomal dominant	link to OMIM
EH38E2575395	chr7:100177371-100177721	ubi-PLS	517	ENSG00000066923.17	STAG3	protein_coding	Premature ovarian failure 8, 615723 (3), Autosomal recessive	link to OMIM
EH38E1443157	chr10:3785264-3785611	ubi-PLS	517	ENSG00000067082.14	KLF6	protein_coding	Gastric cancer, somatic, 613659 (3); Prostate cancer, somatic, 176807 (3)	link to OMIM
EH38E2200286	chr3:49412002-49412352	ubi-PLS	517	ENSG00000067560.10	RHOA	protein_coding	Ectodermal dysplasia with facial dysmorphism and acral, ocular, and brain anomalies, somatic mosaic, 618727 (3)	link to OMIM
EH38E1423966	chr1:220093862-220094211	ubi-PLS	514	ENSG00000067704.9	IARS2	protein_coding	?Cataracts, growth hormone deficiency, sensory neuropathy, sensorineural hearing loss, and skeletal dysplasia, 616007 (3), Autosomal recessive	link to OMIM
EH38E2014426	chr2:86106031-86106335	ubi-PLS	517	ENSG00000068654.15	POLR1A	protein_coding	Acrofacial dysostosis, Cincinnati type, 616462 (3), Autosomal dominant	link to OMIM
EH38E1995386	chr2:46915831-46916175	ubi-PLS	517	ENSG00000068724.15	TTC7A	protein_coding	Gastrointestinal defects and immunodeficiency syndrome, 243150 (3), Autosomal recessive	link to OMIM
EH38E1995387	chr2:46916212-46916448	ubi-PLS	502	ENSG00000068724.15	TTC7A	protein_coding	Gastrointestinal defects and immunodeficiency syndrome, 243150 (3), Autosomal recessive	link to OMIM
EH38E2376862	chr5:62305916-62306263	ubi-PLS	517	ENSG00000068796.16	KIF2A	protein_coding	Cortical dysplasia, complex, with other brain malformations 3, 615411 (3), Autosomal dominant	link to OMIM
EH38E2253414	chr3:160399088-160399438	ubi-PLS	517	ENSG00000068885.14	IFT80	protein_coding	Short-rib thoracic dysplasia 2 with or without polydactyly, 611263 (3), Autosomal recessive	link to OMIM
EH38E2253415	chr3:160399438-160399723	ubi-PLS	516	ENSG00000068885.14	IFT80	protein_coding	Short-rib thoracic dysplasia 2 with or without polydactyly, 611263 (3), Autosomal recessive	link to OMIM
EH38E1430014	chr1:229508207-229508557	ubi-PLS	517	ENSG00000069248.11	NUP133	protein_coding	Nephrotic syndrome, type 18, 618177 (3), Autosomal recessive; ?Galloway-Mowat syndrome 8, 618349 (3), Autosomal recessive	link to OMIM
EH38E2716362	chr9:108933961-108934257	ubi-PLS	517	ENSG00000070061.14	IKBKAP	protein_coding	Dysautonomia, familial, 223900 (3), Autosomal recessive	link to OMIM
EH38E2716363	chr9:108934259-108934547	ubi-PLS	515	ENSG00000070061.14	IKBKAP	protein_coding	Dysautonomia, familial, 223900 (3), Autosomal recessive	link to OMIM
EH38E2714270	chr9:105244327-105244677	ubi-PLS	517	ENSG00000070214.15	SLC44A1	protein_coding	Neurodegeneration, childhood-onset, with ataxia, tremor, optic atrophy, and cognitive decline, 618868 (3), Autosomal recessive	link to OMIM
EH38E1716860	chr14:56579664-56579846	ubi-PLS	514	ENSG00000070269.13	TMEM260	protein_coding	Structural heart defects and renal anomalies syndrome, 617478 (3), Autosomal recessive	link to OMIM
EH38E2573975	chr7:97872131-97872318	ubi-PLS	503	ENSG00000070669.16	ASNS	protein_coding	Asparagine synthetase deficiency, 615574 (3), Autosomal recessive	link to OMIM
EH38E2573976	chr7:97872319-97872669	ubi-PLS	516	ENSG00000070669.16	ASNS	protein_coding	Asparagine synthetase deficiency, 615574 (3), Autosomal recessive	link to OMIM
EH38E1343803	chr1:44986528-44986869	ubi-PLS	517	ENSG00000070785.16	EIF2B3	protein_coding	Leukoencephalopathy with vanishing white matter, 603896 (3), Autosomal recessive	link to OMIM
EH38E2420890	chr5:150357404-150357754	ubi-PLS	517	ENSG00000070814.17	TCOF1	protein_coding	Treacher Collins syndrome 1, 154500 (3), Autosomal dominant	link to OMIM
EH38E1326713	chr1:22052477-22052827	ubi-PLS	517	ENSG00000070831.15	CDC42	protein_coding	Takenouchi-Kosaki syndrome, 616737 (3), Autosomal dominant	link to OMIM
EH38E2280772	chr4:10116714-10117062	ubi-PLS	516	ENSG00000071127.16	WDR1	protein_coding	Periodic fever, immunodeficiency, and thrombocytopenia syndrome, 150550 (3), Autosomal recessive	link to OMIM
EH38E2676267	chr8:144409196-144409546	ubi-PLS	516	ENSG00000071894.14	CPSF1	protein_coding	Myopia 27, 618827 (3), Autosomal dominant	link to OMIM
EH38E1722935	chr14:67695614-67695964	ubi-PLS	517	ENSG00000072042.12	RDH11	protein_coding	?Retinal dystrophy, juvenile cataracts, and short stature syndrome, 616108 (3), Autosomal recessive	link to OMIM
EH38E1724315	chr14:68979222-68979572	ubi-PLS	505	ENSG00000072110.13	ACTN1	protein_coding	Bleeding disorder, platelet-type, 15, 615193 (3), Autosomal dominant	link to OMIM
EH38E1723014	chr14:67816565-67816915	ubi-PLS	517	ENSG00000072121.15	ZFYVE26	protein_coding	Spastic paraplegia 15, autosomal recessive, 270700 (3), Autosomal recessive	link to OMIM
EH38E2272405	chr3:196082023-196082373	ubi-PLS	516	ENSG00000072274.12	TFRC	protein_coding	Immunodeficiency 46, 616740 (3), Autosomal recessive	link to OMIM
EH38E2408974	chr5:132963544-132963890	ubi-PLS	517	ENSG00000072364.12	AFF4	protein_coding	CHOPS syndrome, 616368 (3), Autosomal dominant	link to OMIM
EH38E2174313	chr3:3126731-3127081	ubi-PLS	516	ENSG00000072756.16	TRNT1	protein_coding	Sideroblastic anemia with B-cell immunodeficiency, periodic fevers, and developmental delay, 616084 (3), Autosomal recessive; Retinitis pigmentosa and erythrocytic microcytosis, 616959 (3), Autosomal recessive	link to OMIM
EH38E2431607	chr5:172006515-172006798	ubi-PLS	517	ENSG00000072803.17	FBXW11	protein_coding	Neurodevelopmental, jaw, eye, and digital syndrome, 618914 (3), Autosomal dominant	link to OMIM
EH38E2431608	chr5:172006800-172007103	ubi-PLS	517	ENSG00000072803.17	FBXW11	protein_coding	Neurodevelopmental, jaw, eye, and digital syndrome, 618914 (3), Autosomal dominant	link to OMIM
EH38E2235710	chr3:127598114-127598461	ubi-PLS	517	ENSG00000073111.13	MCM2	protein_coding	?Deafness, autosomal dominant 70, 616968 (3), Autosomal dominant	link to OMIM
EH38E2351794	chr5:218067-218417	ubi-PLS	516	ENSG00000073578.16	SDHA	protein_coding	Cardiomyopathy, dilated, 1GG, 613642 (3), Autosomal recessive; Leigh syndrome, 256000 (3), Mitochondrial, Autosomal recessive; Paragangliomas 5, 614165 (3), Autosomal dominant; Mitochondrial respiratory chain complex II deficiency, 252011 (3), Autosomal recessive	link to OMIM
EH38E1558417	chr11:86069075-86069425	ubi-PLS	517	ENSG00000073921.17	PICALM	protein_coding	Leukemia, acute myeloid, somatic, 601626 (3)	link to OMIM
EH38E1558593	chr11:86244382-86244672	ubi-PLS	517	ENSG00000074266.17	EED	protein_coding	Cohen-Gibson syndrome, 617561 (3), Autosomal dominant	link to OMIM
EH38E1558594	chr11:86244716-86244874	ubi-PLS	517	ENSG00000074266.17	EED	protein_coding	Cohen-Gibson syndrome, 617561 (3), Autosomal dominant	link to OMIM
EH38E1558595	chr11:86244975-86245322	ubi-PLS	517	ENSG00000074266.17	EED	protein_coding	Cohen-Gibson syndrome, 617561 (3), Autosomal dominant	link to OMIM
EH38E2075533	chr2:218659480-218659830	ubi-PLS	517	ENSG00000074582.12	BCS1L	protein_coding	GRACILE syndrome, 603358 (3), Autosomal recessive; Bjornstad syndrome, 262000 (3), Autosomal recessive; Mitochondrial complex III deficiency, nuclear type 1, 124000 (3), Autosomal recessive	link to OMIM
EH38E1316578	chr1:8878608-8878956	ubi-PLS	517	ENSG00000074800.13	ENO1	protein_coding	Enolase deficiency (1)	link to OMIM
EH38E1638222	chr12:102120068-102120418	ubi-PLS	517	ENSG00000075188.8	NUP37	protein_coding	?Microcephaly 24, primary, autosomal recessive, 618179 (3), Autosomal recessive	link to OMIM
EH38E1567564	chr11:108121315-108121665	ubi-PLS	517	ENSG00000075239.13	ACAT1	protein_coding	Alpha-methylacetoacetic aciduria, 203750 (3), Autosomal recessive	link to OMIM
EH38E1744917	chr14:103385236-103385586	ubi-PLS	517	ENSG00000075413.17	MARK3	protein_coding	?Visual impairment and progressive phthisis bulbi, 618283 (3), Autosomal recessive	link to OMIM
EH38E1636628	chr12:98593416-98593766	ubi-PLS	517	ENSG00000075415.12	SLC25A3	protein_coding	Mitochondrial phosphate carrier deficiency, 610773 (3), Autosomal recessive	link to OMIM
EH38E2531601	chr7:5530506-5530856	ubi-PLS	517	ENSG00000075624.13	ACTB	protein_coding	?Dystonia, juvenile-onset, 607371 (3), Autosomal dominant; Baraitser-Winter syndrome 1, 243310 (3), Autosomal dominant	link to OMIM
EH38E2236735	chr3:128725922-128726266	ubi-PLS	517	ENSG00000075785.12	RAB7A	protein_coding	Charcot-Marie-Tooth disease, type 2B, 600882 (3), Autosomal dominant	link to OMIM
EH38E2035250	chr2:135876349-135876699	ubi-PLS	517	ENSG00000076003.4	MCM6	protein_coding	Lactase persistence/nonpersistence, 223100 (3), Autosomal dominant	link to OMIM
EH38E2198862	chr3:47380692-47381042	ubi-PLS	517	ENSG00000076201.14	PTPN23	protein_coding	Neurodevelopmental disorder and structural brain anomalies with or without seizures and spasticity, 618890 (3), Autosomal recessive	link to OMIM
EH38E2198863	chr3:47381104-47381335	ubi-PLS	505	ENSG00000076201.14	PTPN23	protein_coding	Neurodevelopmental disorder and structural brain anomalies with or without seizures and spasticity, 618890 (3), Autosomal recessive	link to OMIM
EH38E2192188	chr3:36992833-36993150	ubi-PLS	516	ENSG00000076242.14	MLH1	protein_coding	Colorectal cancer, hereditary nonpolyposis, type 2, 609310 (3); Muir-Torre syndrome, 158320 (3), Autosomal dominant; Mismatch repair cancer syndrome 1, 276300 (3), Autosomal recessive	link to OMIM
EH38E2192189	chr3:36993157-36993507	ubi-PLS	516	ENSG00000076242.14	MLH1	protein_coding	Colorectal cancer, hereditary nonpolyposis, type 2, 609310 (3); Muir-Torre syndrome, 158320 (3), Autosomal dominant; Mismatch repair cancer syndrome 1, 276300 (3), Autosomal recessive	link to OMIM
EH38E2192190	chr3:36993644-36993804	ubi-PLS	516	ENSG00000076242.14	MLH1	protein_coding	Colorectal cancer, hereditary nonpolyposis, type 2, 609310 (3); Muir-Torre syndrome, 158320 (3), Autosomal dominant; Mismatch repair cancer syndrome 1, 276300 (3), Autosomal recessive	link to OMIM
EH38E1642759	chr12:109097884-109098234	ubi-PLS	517	ENSG00000076248.10	UNG	protein_coding	Immunodeficiency with hyper IgM, type 5, 608106 (3), Autosomal recessive	link to OMIM
EH38E1494955	chr10:102394047-102394221	ubi-PLS	516	ENSG00000077150.17	NFKB2	protein_coding	Immunodeficiency, common variable, 10, 615577 (3), Autosomal dominant	link to OMIM
EH38E1494960	chr10:102395459-102395806	ubi-PLS	514	ENSG00000077150.17	NFKB2	protein_coding	Immunodeficiency, common variable, 10, 615577 (3), Autosomal dominant	link to OMIM
EH38E1412605	chr1:202341869-202342219	ubi-PLS	517	ENSG00000077152.9	UBE2T	protein_coding	Fanconi anemia, complementation group T, 616435 (3), Autosomal recessive	link to OMIM
EH38E2051144	chr2:171687274-171687592	ubi-PLS	517	ENSG00000077380.15	DYNC1I2	protein_coding	Neurodevelopmental disorder with microcephaly and structural brain anomalies, 618492 (3), Autosomal recessive	link to OMIM
EH38E2051145	chr2:171687595-171687814	ubi-PLS	517	ENSG00000077380.15	DYNC1I2	protein_coding	Neurodevelopmental disorder with microcephaly and structural brain anomalies, 618492 (3), Autosomal recessive	link to OMIM
EH38E2051146	chr2:171687868-171688057	ubi-PLS	508	ENSG00000077380.15	DYNC1I2	protein_coding	Neurodevelopmental disorder with microcephaly and structural brain anomalies, 618492 (3), Autosomal recessive	link to OMIM
EH38E2625541	chr8:38468477-38468827	ubi-PLS	510	ENSG00000077782.19	FGFR1	protein_coding	Pfeiffer syndrome, 101600 (3), Autosomal dominant; Jackson-Weiss syndrome, 123150 (3), Autosomal dominant; Trigonocephaly 1, 190440 (3), Autosomal dominant; Hypogonadotropic hypogonadism 2 with or without anosmia, 147950 (3), Autosomal dominant; Hartsfield syndrome, 615465 (3), Autosomal dominant; Osteoglophonic dysplasia, 166250 (3), Autosomal dominant; Encephalocraniocutaneous lipomatosis, soma…	link to OMIM
EH38E2263420	chr3:183099432-183099782	ubi-PLS	517	ENSG00000078070.11	MCCC1	protein_coding	3-Methylcrotonyl-CoA carboxylase 1 deficiency, 210200 (3), Autosomal recessive	link to OMIM
EH38E1554352	chr11:76860595-76860945	ubi-PLS	513	ENSG00000078124.11	ACER3	protein_coding	?Leukodystrophy, progressive, early childhood-onset, 617762 (3), Autosomal recessive	link to OMIM
EH38E1311282	chr1:1890996-1891331	ubi-PLS	514	ENSG00000078369.17	GNB1	protein_coding	Mental retardation, autosomal dominant 42, 616973 (3), Autosomal dominant; Leukemia, acute lymphoblastic, somatic, 613065 (3)	link to OMIM
EH38E1453985	chr10:21533992-21534341	ubi-PLS	516	ENSG00000078403.16	MLLT10	protein_coding	Leukemia, acute myeloid, 601626 (3), Somatic mutation, Autosomal dominant	link to OMIM
EH38E1371638	chr1:100352200-100352545	ubi-PLS	517	ENSG00000079335.18	CDC14A	protein_coding	Deafness, autosomal recessive 32, with or without immotile sperm, 608653 (3), Autosomal recessive	link to OMIM
EH38E2611149	chr8:11802487-11802837	ubi-PLS	517	ENSG00000079459.12	FDFT1	protein_coding	Squalene synthase deficiency, 618156 (3), Autosomal recessive	link to OMIM
EH38E1354434	chr1:63593573-63593921	ubi-PLS	506	ENSG00000079739.15	PGM1	protein_coding	Congenital disorder of glycosylation, type It, 614921 (3), Autosomal recessive	link to OMIM
EH38E2677696	chr9:2015034-2015384	ubi-PLS	517	ENSG00000080503.20	SMARCA2	protein_coding	Nicolaides-Baraitser syndrome, 601358 (3), Autosomal dominant	link to OMIM
EH38E1726934	chr14:73136256-73136606	ubi-PLS	517	ENSG00000080815.18	PSEN1	protein_coding	Alzheimer disease, type 3, with spastic paraparesis and unusual plaques, 607822 (3), Autosomal dominant; Alzheimer disease, type 3, with spastic paraparesis and apraxia, 607822 (3), Autosomal dominant; ?Acne inversa, familial, 3, 613737 (3), Autosomal dominant; Alzheimer disease, type 3, 607822 (3), Autosomal dominant; Dementia, frontotemporal, 600274 (3), Autosomal dominant; Pick disease, 172700…	link to OMIM
EH38E2220663	chr3:98593621-98593969	ubi-PLS	516	ENSG00000080819.6	CPOX	protein_coding	Harderoporphyria, 618892 (3), Autosomal recessive; Coproporphyria, 121300 (3), Autosomal recessive, Autosomal dominant	link to OMIM
EH38E2491872	chr6:108074586-108074936	ubi-PLS	512	ENSG00000081087.14	OSTM1	protein_coding	Osteopetrosis, autosomal recessive 5, 259720 (3), Autosomal recessive	link to OMIM
EH38E2239016	chr3:132659335-132659547	ubi-PLS	501	ENSG00000081307.12	UBA5	protein_coding	?Spinocerebellar ataxia, autosomal recessive 24, 617133 (3), Autosomal recessive; Developmental and epileptic encephalopathy 44, 617132 (3), Autosomal recessive	link to OMIM
EH38E2239017	chr3:132659734-132660047	ubi-PLS	510	ENSG00000081307.12	UBA5	protein_coding	?Spinocerebellar ataxia, autosomal recessive 24, 617133 (3), Autosomal recessive; Developmental and epileptic encephalopathy 44, 617132 (3), Autosomal recessive	link to OMIM
EH38E2239018	chr3:132660111-132660451	ubi-PLS	503	ENSG00000081307.12	UBA5	protein_coding	?Spinocerebellar ataxia, autosomal recessive 24, 617133 (3), Autosomal recessive; Developmental and epileptic encephalopathy 44, 617132 (3), Autosomal recessive	link to OMIM
EH38E2247536	chr3:149812449-149812798	ubi-PLS	501	ENSG00000082996.19	RNF13	protein_coding	Developmental and epileptic encephalopathy 73, 618379 (3), Autosomal dominant	link to OMIM
EH38E2481329	chr6:80106385-80106734	ubi-PLS	517	ENSG00000083123.14	BCKDHB	protein_coding	Maple syrup urine disease, type Ib, 248600 (3), Autosomal recessive	link to OMIM
EH38E2627653	chr8:42051921-42052271	ubi-PLS	515	ENSG00000083168.9	KAT6A	protein_coding	Arboleda-Tham syndrome, 616268 (3), Autosomal dominant	link to OMIM
EH38E1319243	chr1:11934498-11934840	ubi-PLS	515	ENSG00000083444.16	PLOD1	protein_coding	Ehlers-Danlos syndrome, kyphoscoliotic type, 1, 225400 (3), Autosomal recessive	link to OMIM
EH38E1682368	chr13:72781886-72782236	ubi-PLS	517	ENSG00000083535.15	PIBF1	protein_coding	Joubert syndrome 33, 617767 (3), Autosomal recessive	link to OMIM
EH38E2368881	chr5:41870325-41870675	ubi-PLS	512	ENSG00000083720.12	OXCT1	protein_coding	Succinyl CoA:3-oxoacid CoA transferase deficiency, 245050 (3), Autosomal recessive	link to OMIM
EH38E2218708	chr3:87227102-87227451	ubi-PLS	517	ENSG00000083937.8	CHMP2B	protein_coding	Amyotrophic lateral sclerosis 17, 614696 (3), Autosomal dominant; Dementia, familial, nonspecific, 600795 (3), Autosomal dominant	link to OMIM
EH38E1340047	chr1:40257923-40258273	ubi-PLS	517	ENSG00000084073.8	ZMPSTE24	protein_coding	Restrictive dermopathy, lethal, 275210 (3), Autosomal recessive; Mandibuloacral dysplasia with type B lipodystrophy, 608612 (3), Autosomal recessive	link to OMIM
EH38E2016479	chr2:96208554-96208738	ubi-PLS	510	ENSG00000084090.13	STARD7	protein_coding	Epilepsy, familial adult myoclonic, 2, 607876 (3), Autosomal dominant	link to OMIM
EH38E2016480	chr2:96208743-96209091	ubi-PLS	517	ENSG00000084090.13	STARD7	protein_coding	Epilepsy, familial adult myoclonic, 2, 607876 (3), Autosomal dominant	link to OMIM
EH38E1982476	chr2:27051418-27051728	ubi-PLS	517	ENSG00000084693.15	AGBL5	protein_coding	Retinitis pigmentosa 75, 617023 (3), Autosomal recessive	link to OMIM
EH38E1981828	chr2:26244656-26245004	ubi-PLS	517	ENSG00000084754.10	HADHA	protein_coding	LCHAD deficiency, 609016 (3), Autosomal recessive; HELLP syndrome, maternal, of pregnancy, 609016 (3), Autosomal recessive; Mitochondrial trifunctional protein deficiency, 609015 (3), Autosomal recessive; Fatty liver, acute, of pregnancy, 609016 (3), Autosomal recessive	link to OMIM
EH38E1982637	chr2:27217219-27217567	ubi-PLS	513	ENSG00000084774.13	CAD	protein_coding	Developmental and epileptic encephalopathy 50, 616457 (3), Autosomal recessive	link to OMIM
EH38E1531379	chr11:33736333-33736683	ubi-PLS	517	ENSG00000085063.14	CD59	protein_coding	Hemolytic anemia, CD59-mediated, with or without immune-mediated polyneuropathy, 612300 (3), Autosomal recessive	link to OMIM
EH38E2489605	chr6:104859729-104860062	ubi-PLS	514	ENSG00000085382.11	HACE1	protein_coding	Spastic paraplegia and psychomotor retardation with or without seizures, 616756 (3), Autosomal recessive	link to OMIM
EH38E1374092	chr1:108200155-108200505	ubi-PLS	500	ENSG00000085491.15	SLC25A24	protein_coding	Fontaine progeroid syndrome, 612289 (3), Autosomal dominant	link to OMIM
EH38E2625310	chr8:38231234-38231426	ubi-PLS	506	ENSG00000085788.13	DDHD2	protein_coding	Spastic paraplegia 54, autosomal recessive, 615033 (3), Autosomal recessive	link to OMIM
EH38E1347535	chr1:52404358-52404708	ubi-PLS	517	ENSG00000085840.12	ORC1	protein_coding	Meier-Gorlin syndrome 1, 224690 (3), Autosomal recessive	link to OMIM
EH38E1344563	chr1:46247461-46247804	ubi-PLS	517	ENSG00000085999.11	RAD54L	protein_coding	Adenocarcinoma, colonic, somatic (3); {Breast cancer, invasive ductal}, 114480 (3), Somatic mutation, Autosomal dominant; Lymphoma, non-Hodgkin, somatic, 605027 (3)	link to OMIM
EH38E2690322	chr9:33167020-33167251	ubi-PLS	512	ENSG00000086062.12	B4GALT1	protein_coding	Congenital disorder of glycosylation, type IId, 607091 (3), Autosomal recessive	link to OMIM
EH38E2690323	chr9:33167310-33167646	ubi-PLS	515	ENSG00000086062.12	B4GALT1	protein_coding	Congenital disorder of glycosylation, type IId, 607091 (3), Autosomal recessive	link to OMIM
EH38E2531969	chr7:6059047-6059397	ubi-PLS	517	ENSG00000086232.12	EIF2AK1	protein_coding	?Leukoencephalopathy, motor delay, spasticity, and dysarthria syndrome, 618878 (3)	link to OMIM
EH38E1569655	chr11:111871414-111871702	ubi-PLS	515	ENSG00000086848.14	ALG9	protein_coding	Gillessen-Kaesbach-Nishimura syndrome, 263210 (3), Autosomal recessive; Congenital disorder of glycosylation, type Il, 608776 (3), Autosomal recessive	link to OMIM
EH38E1562964	chr11:95923872-95924220	ubi-PLS	501	ENSG00000087053.18	MTMR2	protein_coding	Charcot-Marie-Tooth disease, type 4B1, 601382 (3), Autosomal recessive	link to OMIM
EH38E1712730	chr14:50312094-50312443	ubi-PLS	517	ENSG00000087299.11	L2HGDH	protein_coding	L-2-hydroxyglutaric aciduria, 236792 (3), Autosomal recessive	link to OMIM
EH38E1712731	chr14:50312503-50312683	ubi-PLS	517	ENSG00000087299.11	L2HGDH	protein_coding	L-2-hydroxyglutaric aciduria, 236792 (3), Autosomal recessive	link to OMIM
EH38E1604021	chr12:32679048-32679397	ubi-PLS	517	ENSG00000087470.17	DNM1L	protein_coding	Encephalopathy, lethal, due to defective mitochondrial peroxisomal fission 1, 614388 (3), Autosomal recessive, Autosomal dominant; Optic atrophy 5, 610708 (3), Autosomal dominant	link to OMIM
EH38E1354367	chr1:63367405-63367755	ubi-PLS	516	ENSG00000088035.15	ALG6	protein_coding	Congenital disorder of glycosylation, type Ic, 603147 (3), Autosomal recessive	link to OMIM
EH38E1689574	chr13:94596077-94596426	ubi-PLS	517	ENSG00000088451.10	TGDS	protein_coding	Catel-Manzke syndrome, 616145 (3), Autosomal recessive	link to OMIM
EH38E1542757	chr11:62646518-62646868	ubi-PLS	517	ENSG00000089597.16	GANAB	protein_coding	Polycystic kidney disease 3, 600666 (3), Autosomal dominant	link to OMIM
EH38E1591146	chr12:8082071-8082421	ubi-PLS	517	ENSG00000089818.16	NECAP1	protein_coding	Developmental and epileptic encephalopathy 21, 615833 (3), Autosomal recessive	link to OMIM
EH38E1331166	chr1:27154967-27155200	ubi-PLS	517	ENSG00000090020.10	SLC9A1	protein_coding	Lichtenstein-Knorr syndrome, 616291 (3), Autosomal recessive	link to OMIM
EH38E2707349	chr9:92115296-92115638	ubi-PLS	517	ENSG00000090054.13	SPTLC1	protein_coding	Neuropathy, hereditary sensory and autonomic, type IA, 162400 (3), Autosomal dominant	link to OMIM
EH38E2265959	chr3:186567197-186567547	ubi-PLS	517	ENSG00000090520.10	DNAJB11	protein_coding	Polycystic kidney disease 6 with or without polycystic liver disease, 618061 (3), Autosomal dominant	link to OMIM
EH38E2265966	chr3:186570327-186570677	ubi-PLS	517	ENSG00000090520.10	DNAJB11	protein_coding	Polycystic kidney disease 6 with or without polycystic liver disease, 618061 (3), Autosomal dominant	link to OMIM
EH38E2578673	chr7:105522103-105522452	ubi-PLS	516	ENSG00000091127.13	PUS7	protein_coding	Intellectual developmental disorder with abnormal behavior, microcephaly, and short stature, 618342 (3), Autosomal recessive	link to OMIM
EH38E2580332	chr7:107890951-107891300	ubi-PLS	517	ENSG00000091140.12	DLD	protein_coding	Dihydrolipoamide dehydrogenase deficiency, 246900 (3), Autosomal recessive	link to OMIM
EH38E1437036	chr1:241519634-241519984	ubi-PLS	517	ENSG00000091483.6	FH	protein_coding	Fumarase deficiency, 606812 (3), Autosomal recessive; Leiomyomatosis and renal cell cancer, 150800 (3), Autosomal dominant	link to OMIM
EH38E1708333	chr14:35122206-35122371	ubi-PLS	516	ENSG00000092020.10	PPP2R3C	protein_coding	Gonadal dysgenesis, dysmorphic facies, retinal dystrophy, and myopathy, 618419 (3), Autosomal recessive; Spermatogenic failure 36, 618420 (3), Autosomal dominant	link to OMIM
EH38E1708334	chr14:35122434-35122784	ubi-PLS	517	ENSG00000092020.10	PPP2R3C	protein_coding	Gonadal dysgenesis, dysmorphic facies, retinal dystrophy, and myopathy, 618419 (3), Autosomal recessive; Spermatogenic failure 36, 618420 (3), Autosomal dominant	link to OMIM
EH38E1700982	chr14:20454980-20455330	ubi-PLS	517	ENSG00000092094.10	OSGEP	protein_coding	Galloway-Mowat syndrome 3, 617729 (3), Autosomal recessive	link to OMIM
EH38E1703708	chr14:24242340-24242497	ubi-PLS	517	ENSG00000092330.15	TINF2	protein_coding	Revesz syndrome, 268130 (3), Autosomal dominant; Dyskeratosis congenita, autosomal dominant 3, 613990 (3), Autosomal dominant	link to OMIM
EH38E1703709	chr14:24242505-24242746	ubi-PLS	517	ENSG00000092330.15	TINF2	protein_coding	Revesz syndrome, 268130 (3), Autosomal dominant; Dyskeratosis congenita, autosomal dominant 3, 613990 (3), Autosomal dominant	link to OMIM
EH38E1613432	chr12:53321528-53321720	ubi-PLS	517	ENSG00000094914.12	AAAS	protein_coding	Achalasia-addisonianism-alacrimia syndrome, 231550 (3), Autosomal recessive	link to OMIM
EH38E1613436	chr12:53324783-53325121	ubi-PLS	513	ENSG00000094914.12	AAAS	protein_coding	Achalasia-addisonianism-alacrimia syndrome, 231550 (3), Autosomal recessive	link to OMIM
EH38E1995886	chr2:47402882-47403231	ubi-PLS	517	ENSG00000095002.12	MSH2	protein_coding	Mismatch repair cancer syndrome 2, 619096 (3); Muir-Torre syndrome, 158320 (3), Autosomal dominant; Colorectal cancer, hereditary nonpolyposis, type 1, 120435 (3), Autosomal dominant	link to OMIM
EH38E1574253	chr11:118572165-118572515	ubi-PLS	509	ENSG00000095139.13	ARCN1	protein_coding	Short stature, rhizomelic, with microcephaly, micrognathia, and developmental delay, 617164 (3), Autosomal dominant	link to OMIM
EH38E2729990	chr9:128947480-128947827	ubi-PLS	517	ENSG00000095319.14	NUP188	protein_coding	Sandestig-Stefanova syndrome, 618804 (3), Autosomal recessive	link to OMIM
EH38E2730124	chr9:129110714-129111059	ubi-PLS	517	ENSG00000095321.16	CRAT	protein_coding	?Neurodegeneration with brain iron accumulation 8, 617917 (3), Autosomal recessive	link to OMIM
EH38E2711284	chr9:98056731-98056980	ubi-PLS	508	ENSG00000095380.10	NANS	protein_coding	Spondyloepimetaphyseal dysplasia, Camera-Genevieve type, 610442 (3), Autosomal recessive	link to OMIM
EH38E2720322	chr9:114505400-114505749	ubi-PLS	508	ENSG00000095397.13	DFNB31	protein_coding	Deafness, autosomal recessive 31, 607084 (3), Autosomal recessive; Usher syndrome, type 2D, 611383 (3), Autosomal recessive	link to OMIM
EH38E1493406	chr10:100267519-100267869	ubi-PLS	517	ENSG00000095485.16	CWF19L1	protein_coding	Spinocerebellar ataxia, autosomal recessive 17, 616127 (3), Autosomal recessive	link to OMIM
EH38E1457614	chr10:28532545-28532895	ubi-PLS	513	ENSG00000095787.21	WAC	protein_coding	Desanto-Shinawi syndrome, 616708 (3), Autosomal dominant	link to OMIM
EH38E2688498	chr9:26947211-26947405	ubi-PLS	516	ENSG00000096872.15	IFT74	protein_coding	?Bardet-Biedl syndrome 20, 617119 (3), Autosomal recessive	link to OMIM
EH38E2688499	chr9:26947408-26947567	ubi-PLS	516	ENSG00000096872.15	IFT74	protein_coding	?Bardet-Biedl syndrome 20, 617119 (3), Autosomal recessive	link to OMIM
EH38E2688508	chr9:26956166-26956516	ubi-PLS	515	ENSG00000096872.15	IFT74	protein_coding	?Bardet-Biedl syndrome 20, 617119 (3), Autosomal recessive	link to OMIM
EH38E2679559	chr9:4984984-4985333	ubi-PLS	517	ENSG00000096968.12	JAK2	protein_coding	Myelofibrosis, somatic, 254450 (3); Thrombocythemia 3, 614521 (3), Somatic mutation, Autosomal dominant; Polycythemia vera, somatic, 263300 (3); {Budd-Chiari syndrome, somatic}, 600880 (3); Leukemia, acute myeloid, somatic, 601626 (3); Erythrocytosis, somatic, 133100 (3)	link to OMIM
EH38E1457064	chr10:27504020-27504369	ubi-PLS	517	ENSG00000099246.16	RAB18	protein_coding	Warburg micro syndrome 3, 614222 (3), Autosomal recessive	link to OMIM
EH38E2687159	chr9:21802387-21802727	ubi-PLS	503	ENSG00000099810.18	MTAP	protein_coding	Diaphyseal medullary stenosis with malignant fibrous histiocytoma, 112250 (3), Autosomal dominant	link to OMIM
EH38E1706006	chr14:31026398-31026746	ubi-PLS	517	ENSG00000100478.14	AP4S1	protein_coding	Spastic paraplegia 52, autosomal recessive, 614067 (3), Autosomal recessive	link to OMIM
EH38E1712706	chr14:50231519-50231867	ubi-PLS	504	ENSG00000100485.11	SOS2	protein_coding	Noonan syndrome 9, 616559 (3), Autosomal dominant	link to OMIM
EH38E1722865	chr14:67600101-67600450	ubi-PLS	516	ENSG00000100564.8	PIGH	protein_coding	Glycosylphosphatidylinositol biosynthesis defect 17, 618010 (3), Autosomal recessive	link to OMIM
EH38E1717649	chr14:58427266-58427504	ubi-PLS	514	ENSG00000100578.14	KIAA0586	protein_coding	Joubert syndrome 23, 616490 (3), Autosomal recessive; Short-rib thoracic dysplasia 14 with polydactyly, 616546 (3), Autosomal recessive	link to OMIM
EH38E1717650	chr14:58427513-58427862	ubi-PLS	517	ENSG00000100578.14	KIAA0586	protein_coding	Joubert syndrome 23, 616490 (3), Autosomal recessive; Short-rib thoracic dysplasia 14 with polydactyly, 616546 (3), Autosomal recessive	link to OMIM
EH38E1730309	chr14:77616648-77616997	ubi-PLS	517	ENSG00000100596.6	SPTLC2	protein_coding	Neuropathy, hereditary sensory and autonomic, type IC, 613640 (3), Autosomal dominant	link to OMIM
EH38E1738776	chr14:95157429-95157769	ubi-PLS	517	ENSG00000100697.14	DICER1	protein_coding	GLOW syndrome, somatic mosaic, 618272 (3); Rhabdomyosarcoma, embryonal, 2, 180295 (3); Goiter, multinodular 1, with or without Sertoli-Leydig cell tumors, 138800 (3), Autosomal dominant; Pleuropulmonary blastoma, 601200 (3), Autosomal dominant	link to OMIM
EH38E1738777	chr14:95157820-95158168	ubi-PLS	500	ENSG00000100697.14	DICER1	protein_coding	GLOW syndrome, somatic mosaic, 618272 (3); Rhabdomyosarcoma, embryonal, 2, 180295 (3); Goiter, multinodular 1, with or without Sertoli-Leydig cell tumors, 138800 (3), Autosomal dominant; Pleuropulmonary blastoma, 601200 (3), Autosomal dominant	link to OMIM
EH38E1721048	chr14:64387981-64388331	ubi-PLS	517	ENSG00000100714.15	MTHFD1	protein_coding	Combined immunodeficiency and megaloblastic anemia with or without hyperhomocysteinemia, 617780 (3), Autosomal recessive; {Neural tube defects, folate-sensitive, susceptibility to}, 601634 (3), Autosomal recessive	link to OMIM
EH38E1721049	chr14:64388389-64388596	ubi-PLS	508	ENSG00000100714.15	MTHFD1	protein_coding	Combined immunodeficiency and megaloblastic anemia with or without hyperhomocysteinemia, 617780 (3), Autosomal recessive; {Neural tube defects, folate-sensitive, susceptibility to}, 601634 (3), Autosomal recessive	link to OMIM
EH38E1734133	chr14:88562808-88563158	ubi-PLS	515	ENSG00000100722.18	ZC3H14	protein_coding	Mental retardation, autosomal recessive 56, 617125 (3), Autosomal recessive	link to OMIM
EH38E1740042	chr14:96797131-96797481	ubi-PLS	517	ENSG00000100749.7	VRK1	protein_coding	Pontocerebellar hypoplasia type 1A, 607596 (3), Autosomal recessive	link to OMIM
EH38E1736664	chr14:92039763-92039967	ubi-PLS	508	ENSG00000100815.12	TRIP11	protein_coding	Osteochondrodysplasia, 184260 (3), Autosomal recessive; Achondrogenesis, type IA, 200600 (3), Autosomal recessive	link to OMIM
EH38E1736665	chr14:92039967-92040303	ubi-PLS	517	ENSG00000100815.12	TRIP11	protein_coding	Osteochondrodysplasia, 184260 (3), Autosomal recessive; Achondrogenesis, type IA, 200600 (3), Autosomal recessive	link to OMIM
EH38E1703014	chr14:23321008-23321354	ubi-PLS	517	ENSG00000100836.10	PABPN1	protein_coding	Oculopharyngeal muscular dystrophy, 164300 (3), Autosomal dominant	link to OMIM
EH38E1703015	chr14:23321356-23321516	ubi-PLS	517	ENSG00000100836.10	PABPN1	protein_coding	Oculopharyngeal muscular dystrophy, 164300 (3), Autosomal dominant	link to OMIM
EH38E1708275	chr14:34982432-34982782	ubi-PLS	517	ENSG00000100883.11	SRP54	protein_coding	Neutropenia, severe congenital, 8, autosomal dominant, 618752 (3), Autosomal dominant	link to OMIM
EH38E1708276	chr14:34982851-34983069	ubi-PLS	517	ENSG00000100883.11	SRP54	protein_coding	Neutropenia, severe congenital, 8, autosomal dominant, 618752 (3), Autosomal dominant	link to OMIM
EH38E1703572	chr14:24093991-24094341	ubi-PLS	511	ENSG00000100889.11	PCK2	protein_coding	PEPCK deficiency, mitochondrial, 261650 (1), Autosomal recessive	link to OMIM
EH38E1708536	chr14:35403854-35404203	ubi-PLS	516	ENSG00000100906.10	NFKBIA	protein_coding	Ectodermal dysplasia and immunodeficiency 2, 612132 (3), Autosomal dominant	link to OMIM
EH38E1708538	chr14:35404640-35404989	ubi-PLS	517	ENSG00000100906.10	NFKBIA	protein_coding	Ectodermal dysplasia and immunodeficiency 2, 612132 (3), Autosomal dominant	link to OMIM
EH38E1710142	chr14:39103092-39103441	ubi-PLS	514	ENSG00000100934.14	SEC23A	protein_coding	Craniolenticulosutural dysplasia, 607812 (3), Autosomal recessive	link to OMIM
EH38E1690197	chr13:95676857-95677205	ubi-PLS	517	ENSG00000102580.14	DNAJC3	protein_coding	?Ataxia, combined cerebellar and peripheral, with hearing loss and diabetes mellitus, 616192 (3), Autosomal recessive	link to OMIM
EH38E1684615	chr13:76991878-76992225	ubi-PLS	517	ENSG00000102805.13	CLN5	protein_coding	Ceroid lipofuscinosis, neuronal, 5, 256731 (3), Autosomal recessive	link to OMIM
EH38E2637521	chr8:67064168-67064516	ubi-PLS	517	ENSG00000104218.14	CSPP1	protein_coding	Joubert syndrome 21, 615636 (3), Autosomal recessive	link to OMIM
EH38E2646294	chr8:89984074-89984424	ubi-PLS	517	ENSG00000104320.13	NBN	protein_coding	Leukemia, acute lymphoblastic, 613065 (3); Nijmegen breakage syndrome, 251260 (3), Autosomal recessive; Aplastic anemia, 609135 (3)	link to OMIM
EH38E2646295	chr8:89984488-89984761	ubi-PLS	517	ENSG00000104320.13	NBN	protein_coding	Leukemia, acute lymphoblastic, 613065 (3); Nijmegen breakage syndrome, 251260 (3), Autosomal recessive; Aplastic anemia, 609135 (3)	link to OMIM
EH38E2632752	chr8:56993750-56994100	ubi-PLS	517	ENSG00000104331.8	IMPAD1	protein_coding	Chondrodysplasia with joint dislocations, GPAPP type, 614078 (3), Autosomal recessive	link to OMIM
EH38E2650671	chr8:98117062-98117404	ubi-PLS	517	ENSG00000104356.10	POP1	protein_coding	Anauxetic dysplasia 2, 617396 (3), Autosomal recessive	link to OMIM
EH38E2627833	chr8:42271171-42271520	ubi-PLS	508	ENSG00000104365.13	IKBKB	protein_coding	Immunodeficiency 15A, 618204 (3), Autosomal dominant; Immunodeficiency 15B, 615592 (3), Autosomal recessive	link to OMIM
EH38E2640826	chr8:74350181-74350530	ubi-PLS	506	ENSG00000104381.12	GDAP1	protein_coding	Charcot-Marie-Tooth disease, recessive intermediate, A, 608340 (3), Autosomal recessive; Charcot-Marie-Tooth disease, type 4A, 214400 (3), Autosomal recessive; Charcot-Marie-Tooth disease, axonal, type 2K, 607831 (3), Autosomal recessive, Autosomal dominant; Charcot-Marie-Tooth disease, axonal, with vocal cord paresis, 607706 (3), Autosomal recessive	link to OMIM
EH38E2669955	chr8:133297121-133297470	ubi-PLS	513	ENSG00000104419.14	NDRG1	protein_coding	Charcot-Marie-Tooth disease, type 4D, 601455 (3), Autosomal recessive	link to OMIM
EH38E2669956	chr8:133297481-133297788	ubi-PLS	513	ENSG00000104419.14	NDRG1	protein_coding	Charcot-Marie-Tooth disease, type 4D, 601455 (3), Autosomal recessive	link to OMIM
EH38E2658306	chr8:115668885-115669235	ubi-PLS	503	ENSG00000104447.11	TRPS1	protein_coding	Trichorhinophalangeal syndrome, type I, 190350 (3), Autosomal dominant; Trichorhinophalangeal syndrome, type III, 190351 (3), Autosomal dominant	link to OMIM
EH38E2622302	chr8:30727686-30728036	ubi-PLS	516	ENSG00000104687.12	GSR	protein_coding	Hemolytic anemia due to glutathione reductase deficiency, 618660 (3), Autosomal recessive	link to OMIM
EH38E2629194	chr8:47960676-47961026	ubi-PLS	517	ENSG00000104738.16	MCM4	protein_coding	Immunodeficiency 54, 609981 (3), Autosomal recessive	link to OMIM
EH38E2613634	chr8:18084291-18084450	ubi-PLS	510	ENSG00000104763.17	ASAH1	protein_coding	Farber lipogranulomatosis, 228000 (3), Autosomal recessive; Spinal muscular atrophy with progressive myoclonic epilepsy, 159950 (3), Autosomal recessive	link to OMIM
EH38E2613636	chr8:18084739-18085085	ubi-PLS	517	ENSG00000104763.17	ASAH1	protein_coding	Farber lipogranulomatosis, 228000 (3), Autosomal recessive; Spinal muscular atrophy with progressive myoclonic epilepsy, 159950 (3), Autosomal recessive	link to OMIM
EH38E2570295	chr7:90245012-90245361	ubi-PLS	514	ENSG00000105792.19	CFAP69	protein_coding	Spermatogenic failure 24, 617959 (3), Autosomal recessive	link to OMIM
EH38E2571767	chr7:92833828-92834176	ubi-PLS	508	ENSG00000105810.9	CDK6	protein_coding	?Microcephaly 12, primary, autosomal recessive, 616080 (3), Autosomal recessive	link to OMIM
EH38E2577631	chr7:103297230-103297580	ubi-PLS	517	ENSG00000105819.13	PMPCB	protein_coding	Multiple mitochondrial dysfunctions syndrome 6, 617954 (3), Autosomal recessive	link to OMIM
EH38E2553355	chr7:44606419-44606675	ubi-PLS	517	ENSG00000105953.14	OGDH	protein_coding	Alpha-ketoglutarate dehydrogenase deficiency, 203740 (1), Autosomal recessive	link to OMIM
EH38E2604132	chr7:156893185-156893534	ubi-PLS	517	ENSG00000105983.19	LMBR1	protein_coding	Triphalangeal thumb-polysyndactyly syndrome, 174500 (3), Autosomal dominant; Syndactyly, type IV, 186200 (3), Autosomal dominant; Triphalangeal thumb, type I, 174500 (3), Autosomal dominant; Acheiropody, 200500 (3), Autosomal recessive; Laurin-Sandrow syndrome, 135750 (3), Autosomal dominant; Hypoplastic or aplastic tibia with polydactyly, 188740 (3), Autosomal dominant; Polydactyly, preaxial typ…	link to OMIM
EH38E2604444	chr7:157336751-157337100	ubi-PLS	517	ENSG00000105993.14	DNAJB6	protein_coding	Muscular dystrophy, limb-girdle, autosomal dominant 1, 603511 (3), Autosomal dominant	link to OMIM
EH38E2529630	chr7:2519569-2519919	ubi-PLS	513	ENSG00000106003.12	LFNG	protein_coding	Spondylocostal dysostosis 3, autosomal recessive, 609813 (3), Autosomal recessive	link to OMIM
EH38E2529684	chr7:2555425-2555667	ubi-PLS	508	ENSG00000106009.15	BRAT1	protein_coding	Rigidity and multifocal seizure syndrome, lethal neonatal, 614498 (3), Autosomal recessive; Neurodevelopmental disorder with cerebellar atrophy and with or without seizures, 618056 (3), Autosomal recessive	link to OMIM
EH38E2529685	chr7:2555675-2556023	ubi-PLS	517	ENSG00000106009.15	BRAT1	protein_coding	Rigidity and multifocal seizure syndrome, lethal neonatal, 614498 (3), Autosomal recessive; Neurodevelopmental disorder with cerebellar atrophy and with or without seizures, 618056 (3), Autosomal recessive	link to OMIM
EH38E2529689	chr7:2558814-2559158	ubi-PLS	515	ENSG00000106012.17	IQCE	protein_coding	Polydactyly, postaxial, type A7, 617642 (3), Autosomal recessive	link to OMIM
EH38E2597114	chr7:141738062-141738412	ubi-PLS	517	ENSG00000106028.10	SSBP1	protein_coding	Optic atrophy 13 with retinal and foveal abnormalities, 165510 (3), Autosomal dominant	link to OMIM
EH38E2544919	chr7:30026607-30026957	ubi-PLS	517	ENSG00000106080.10	FKBP14	protein_coding	Ehlers-Danlos syndrome, kyphoscoliotic type, 2, 614557 (3), Autosomal recessive	link to OMIM
EH38E2545413	chr7:30594648-30594998	ubi-PLS	517	ENSG00000106105.13	GARS	protein_coding	Charcot-Marie-Tooth disease, type 2D, 601472 (3), Autosomal dominant; Spinal muscular atrophy, infantile, James type, 619042 (3), Autosomal dominant; Neuronopathy, distal hereditary motor, type VA, 600794 (3), Autosomal dominant	link to OMIM
EH38E2559032	chr7:56106389-56106739	ubi-PLS	510	ENSG00000106153.12	CHCHD2	protein_coding	Parkinson disease 22, autosomal dominant, 616710 (3), Autosomal dominant	link to OMIM
EH38E2564724	chr7:76302313-76302661	ubi-PLS	508	ENSG00000106211.8	HSPB1	protein_coding	Neuronopathy, distal hereditary motor, type IIB, 608634 (3), Autosomal dominant; Charcot-Marie-Tooth disease, axonal, type 2F, 606595 (3), Autosomal dominant	link to OMIM
EH38E2564727	chr7:76303465-76303814	ubi-PLS	514	ENSG00000106211.8	HSPB1	protein_coding	Neuronopathy, distal hereditary motor, type IIB, 608634 (3), Autosomal dominant; Charcot-Marie-Tooth disease, axonal, type 2F, 606595 (3), Autosomal dominant	link to OMIM
EH38E2575322	chr7:100119276-100119445	ubi-PLS	516	ENSG00000106290.14	TAF6	protein_coding	Alazami-Yuan syndrome, 617126 (3), Autosomal recessive	link to OMIM
EH38E2575323	chr7:100119447-100119716	ubi-PLS	517	ENSG00000106290.14	TAF6	protein_coding	Alazami-Yuan syndrome, 617126 (3), Autosomal recessive	link to OMIM
EH38E2575324	chr7:100119718-100119893	ubi-PLS	515	ENSG00000106290.14	TAF6	protein_coding	Alazami-Yuan syndrome, 617126 (3), Autosomal recessive	link to OMIM
EH38E2531927	chr7:6009001-6009349	ubi-PLS	517	ENSG00000106305.9	AIMP2	protein_coding	Leukodystrophy, hypomyelinating, 17, 618006 (3), Autosomal recessive	link to OMIM
EH38E2531928	chr7:6009354-6009560	ubi-PLS	512	ENSG00000106305.9	AIMP2	protein_coding	Leukodystrophy, hypomyelinating, 17, 618006 (3), Autosomal recessive	link to OMIM
EH38E2588883	chr7:128343712-128344062	ubi-PLS	517	ENSG00000106344.8	RBM28	protein_coding	?Alopecia, neurologic defects, and endocrinopathy syndrome, 612079 (3), Autosomal recessive	link to OMIM
EH38E2588952	chr7:128410161-128410498	ubi-PLS	506	ENSG00000106348.16	IMPDH1	protein_coding	Leber congenital amaurosis 11, 613837 (3), Autosomal dominant; Retinitis pigmentosa 10, 180105 (3), Autosomal dominant	link to OMIM
EH38E2576200	chr7:101154192-101154541	ubi-PLS	517	ENSG00000106367.13	AP1S1	protein_coding	MEDNIK syndrome, 609313 (3), Autosomal recessive	link to OMIM
EH38E2576270	chr7:101217438-101217783	ubi-PLS	508	ENSG00000106397.11	PLOD3	protein_coding	Lysyl hydroxylase 3 deficiency, 612394 (3), Autosomal recessive	link to OMIM
EH38E2534494	chr7:12211081-12211431	ubi-PLS	517	ENSG00000106460.18	TMEM106B	protein_coding	Leukodystrophy, hypomyelinating, 16, 617964 (3), Autosomal dominant	link to OMIM
EH38E2599700	chr7:148884216-148884564	ubi-PLS	516	ENSG00000106462.10	EZH2	protein_coding	Weaver syndrome, 277590 (3), Autosomal dominant	link to OMIM
EH38E2590429	chr7:130441034-130441384	ubi-PLS	517	ENSG00000106477.18	CEP41	protein_coding	Joubert syndrome 15, 614464 (3), Autosomal recessive	link to OMIM
EH38E2536846	chr7:17298398-17298748	ubi-PLS	508	ENSG00000106546.12	AHR	protein_coding	?Retinitis pigmentosa 85, 618345 (3), Autosomal recessive	link to OMIM
EH38E2714486	chr9:105557938-105558279	ubi-PLS	517	ENSG00000106692.13	FKTN	protein_coding	Muscular dystrophy-dystroglycanopathy (limb-girdle), type C, 4, 611588 (3), Autosomal recessive; Cardiomyopathy, dilated, 1X, 611615 (3), Autosomal recessive; Muscular dystrophy-dystroglycanopathy (congenital without mental retardation), type B, 4, 613152 (3), Autosomal recessive; Muscular dystrophy-dystroglycanopathy (congenital with brain and eye anomalies), type A, 4, 253800 (3), Autosomal rec…	link to OMIM
EH38E2712146	chr9:99104786-99105134	ubi-PLS	515	ENSG00000106799.12	TGFBR1	protein_coding	Loeys-Dietz syndrome 1, 609192 (3), Autosomal dominant; {Multiple self-healing squamous epithelioma, susceptibility to}, 132800 (3), Autosomal dominant	link to OMIM
EH38E2679875	chr9:5628805-5629130	ubi-PLS	517	ENSG00000107036.11	RIC1	protein_coding	CATIFA syndrome, 618761 (3), Autosomal recessive	link to OMIM
EH38E2676978	chr9:470051-470401	ubi-PLS	509	ENSG00000107104.18	KANK1	protein_coding	Cerebral palsy, spastic quadriplegic, 2, 612900 (3)	link to OMIM
EH38E2690005	chr9:32526131-32526454	ubi-PLS	517	ENSG00000107201.9	DDX58	protein_coding	Singleton-Merten syndrome 2, 616298 (3), Autosomal dominant	link to OMIM
EH38E2733157	chr9:132354981-132355330	ubi-PLS	517	ENSG00000107290.13	SETX	protein_coding	Spinocerebellar ataxia, autosomal recessive, with axonal neuropathy 2, 606002 (3), Autosomal recessive; Amyotrophic lateral sclerosis 4, juvenile, 602433 (3), Autosomal dominant	link to OMIM
EH38E2693421	chr9:37784852-37785202	ubi-PLS	517	ENSG00000107371.12	EXOSC3	protein_coding	Pontocerebellar hypoplasia, type 1B, 614678 (3), Autosomal recessive	link to OMIM
EH38E1449365	chr10:13299935-13300279	ubi-PLS	509	ENSG00000107537.13	PHYH	protein_coding	Refsum disease, 266500 (3), Autosomal recessive	link to OMIM
EH38E1449370	chr10:13302254-13302565	ubi-PLS	516	ENSG00000107537.13	PHYH	protein_coding	Refsum disease, 266500 (3), Autosomal recessive	link to OMIM
EH38E1493359	chr10:100185870-100186218	ubi-PLS	517	ENSG00000107566.13	ERLIN1	protein_coding	Spastic paraplegia 62, 615681 (3), Autosomal recessive	link to OMIM
EH38E1477858	chr10:72626040-72626388	ubi-PLS	517	ENSG00000107745.17	MICU1	protein_coding	Myopathy with extrapyramidal signs, 615673 (3), Autosomal recessive	link to OMIM
EH38E1485467	chr10:86756246-86756594	ubi-PLS	504	ENSG00000107779.11	BMPR1A	protein_coding	Polyposis syndrome, hereditary mixed, 2, 610069 (3); Polyposis, juvenile intestinal, 174900 (3), Autosomal dominant; Juvenile polyposis syndrome, infantile form, 174900 (3), Autosomal dominant	link to OMIM
EH38E1487016	chr10:89251820-89252170	ubi-PLS	516	ENSG00000107798.17	LIPA	protein_coding	Wolman disease, 278000 (3), Autosomal recessive; Cholesteryl ester storage disease, 278000 (3), Autosomal recessive	link to OMIM
EH38E1487160	chr10:89414564-89414903	ubi-PLS	506	ENSG00000107798.17	LIPA	protein_coding	Wolman disease, 278000 (3), Autosomal recessive; Cholesteryl ester storage disease, 278000 (3), Autosomal recessive	link to OMIM
EH38E1494849	chr10:102241474-102241812	ubi-PLS	507	ENSG00000107859.9	PITX3	protein_coding	Anterior segment dysgenesis 1, multiple subtypes, 107250 (3), Autosomal dominant; Cataract 11, syndromic, autosomal recessive, 610623 (3), Autosomal recessive, Autosomal dominant; Cataract 11, multiple types, 610623 (3), Autosomal recessive, Autosomal dominant	link to OMIM
EH38E1495090	chr10:102503682-102504032	ubi-PLS	517	ENSG00000107882.11	SUFU	protein_coding	Basal cell nevus syndrome, 109400 (3), Autosomal dominant; Medulloblastoma, desmoplastic, 155255 (3), Somatic mutation, Autosomal recessive, Autosomal dominant; {Meningioma, familial, susceptibility to}, 607174 (3), Autosomal dominant; Joubert syndrome 32, 617757 (3), Autosomal recessive	link to OMIM
EH38E1456890	chr10:27100354-27100703	ubi-PLS	517	ENSG00000107890.16	ANKRD26	protein_coding	Thrombocytopenia 2, 188000 (3), Autosomal dominant	link to OMIM
EH38E1456952	chr10:27240376-27240694	ubi-PLS	515	ENSG00000107897.18	ACBD5	protein_coding	Retinal dystrophy with leukodystrophy, 618863 (3), Autosomal recessive	link to OMIM
EH38E1456957	chr10:27241833-27242025	ubi-PLS	513	ENSG00000107897.18	ACBD5	protein_coding	Retinal dystrophy with leukodystrophy, 618863 (3), Autosomal recessive	link to OMIM
EH38E1456958	chr10:27242028-27242371	ubi-PLS	517	ENSG00000107897.18	ACBD5	protein_coding	Retinal dystrophy with leukodystrophy, 618863 (3), Autosomal recessive	link to OMIM
EH38E1458959	chr10:30349203-30349434	ubi-PLS	514	ENSG00000107951.12	MTPAP	protein_coding	?Spastic ataxia 4, autosomal recessive, 613672 (3), Autosomal recessive	link to OMIM
EH38E1496405	chr10:103918103-103918435	ubi-PLS	517	ENSG00000107960.10	OBFC1	protein_coding	Cerebroretinal microangiopathy with calcifications and cysts 2, 617341 (3), Autosomal recessive	link to OMIM
EH38E1459022	chr10:30433802-30434150	ubi-PLS	515	ENSG00000107968.9	MAP3K8	protein_coding	Lung cancer, somatic, 211980 (3)	link to OMIM
EH38E1499023	chr10:110567530-110567718	ubi-PLS	517	ENSG00000108055.9	SMC3	protein_coding	Cornelia de Lange syndrome 3, 610759 (3), Autosomal dominant	link to OMIM
EH38E1499414	chr10:110919182-110919532	ubi-PLS	517	ENSG00000108061.11	SHOC2	protein_coding	Noonan syndrome-like with loose anagen hair 1, 607721 (3), Autosomal dominant	link to OMIM
EH38E1499415	chr10:110919629-110919803	ubi-PLS	509	ENSG00000108061.11	SHOC2	protein_coding	Noonan syndrome-like with loose anagen hair 1, 607721 (3), Autosomal dominant	link to OMIM
EH38E1469625	chr10:58384927-58385096	ubi-PLS	513	ENSG00000108064.10	TFAM	protein_coding	?Mitochondrial DNA depletion syndrome 15 (hepatocerebral type), 617156 (3), Autosomal recessive	link to OMIM
EH38E1469626	chr10:58385098-58385447	ubi-PLS	517	ENSG00000108064.10	TFAM	protein_coding	?Mitochondrial DNA depletion syndrome 15 (hepatocerebral type), 617156 (3), Autosomal recessive	link to OMIM
EH38E1482308	chr10:79068723-79069073	ubi-PLS	517	ENSG00000108175.16	ZMIZ1	protein_coding	Neurodevelopmental disorder with dysmorphic facies and distal skeletal anomalies, 618659 (3), Autosomal dominant	link to OMIM
EH38E2316531	chr4:102501141-102501491	ubi-PLS	502	ENSG00000109320.11	NFKB1	protein_coding	Immunodeficiency, common variable, 12, 616576 (3), Autosomal dominant	link to OMIM
EH38E2316533	chr4:102501730-102502078	ubi-PLS	510	ENSG00000109320.11	NFKB1	protein_coding	Immunodeficiency, common variable, 12, 616576 (3), Autosomal dominant	link to OMIM
EH38E2316760	chr4:102760840-102761141	ubi-PLS	510	ENSG00000109323.8	MANBA	protein_coding	Mannosidosis, beta, 248510 (3), Autosomal recessive	link to OMIM
EH38E2278108	chr4:6269567-6269915	ubi-PLS	512	ENSG00000109501.13	WFS1	protein_coding	?Cataract 41, 116400 (3), Autosomal dominant; Deafness, autosomal dominant 6/14/38, 600965 (3), Autosomal dominant; {Diabetes mellitus, noninsulin-dependent, association with}, 125853 (3), Autosomal dominant; Wolfram-like syndrome, autosomal dominant, 614296 (3), Autosomal dominant; Wolfram syndrome 1, 222300 (3), Autosomal recessive	link to OMIM
EH38E2287065	chr4:25160324-25160674	ubi-PLS	517	ENSG00000109618.11	SEPSECS	protein_coding	Pontocerebellar hypoplasia type 2D, 613811 (3), Autosomal recessive	link to OMIM
EH38E2349710	chr4:185425756-185426099	ubi-PLS	515	ENSG00000109775.10	UFSP2	protein_coding	?Spondyloepimetaphyseal dysplasia, Di Rocco type, 617974 (3), Autosomal dominant; ?Hip dysplasia, Beukes type, 142669 (3), Autosomal dominant	link to OMIM
EH38E2349711	chr4:185426101-185426254	ubi-PLS	517	ENSG00000109775.10	UFSP2	protein_coding	?Spondyloepimetaphyseal dysplasia, Di Rocco type, 617974 (3), Autosomal dominant; ?Hip dysplasia, Beukes type, 142669 (3), Autosomal dominant	link to OMIM
EH38E2292007	chr4:39527494-39527841	ubi-PLS	517	ENSG00000109814.11	UGDH	protein_coding	Developmental and epileptic encephalopathy 84, 618792 (3), Autosomal recessive	link to OMIM
EH38E1559744	chr11:88337586-88337936	ubi-PLS	512	ENSG00000109861.15	CTSC	protein_coding	Periodontitis 1, juvenile, 170650 (3), Autosomal recessive; Papillon-Lefevre syndrome, 245000 (3), Autosomal recessive; Haim-Munk syndrome, 245010 (3), Autosomal recessive	link to OMIM
EH38E1530061	chr11:31509516-31509866	ubi-PLS	517	ENSG00000109911.17	ELP4	protein_coding	?Aniridia 2, 617141 (3), Autosomal dominant	link to OMIM
EH38E1576405	chr11:121292506-121292856	ubi-PLS	517	ENSG00000109929.9	SC5D	protein_coding	Lathosterolosis, 607330 (3), Autosomal recessive	link to OMIM
EH38E1579436	chr11:125903067-125903414	ubi-PLS	515	ENSG00000110060.8	PUS3	protein_coding	Neurodevelopmental disorder with microcephaly and gray sclerae, 617051 (3), Autosomal recessive	link to OMIM
EH38E1547746	chr11:68213675-68214020	ubi-PLS	517	ENSG00000110066.14	SUV420H1	protein_coding	Mental retardation, autosomal dominant 51, 617788 (3), Autosomal dominant	link to OMIM
EH38E1579746	chr11:126268815-126269165	ubi-PLS	517	ENSG00000110074.10	FOXRED1	protein_coding	Mitochondrial complex I deficiency, nuclear type 19, 618241 (3), Autosomal recessive	link to OMIM
EH38E1561747	chr11:94128637-94128969	ubi-PLS	517	ENSG00000110218.8	PANX1	protein_coding	Oocyte maturation defect 7, 618550 (3), Autosomal dominant	link to OMIM
EH38E1573207	chr11:117327660-117328006	ubi-PLS	517	ENSG00000110274.14	CEP164	protein_coding	Nephronophthisis 15, 614845 (3), Autosomal recessive	link to OMIM
EH38E1573208	chr11:117328006-117328160	ubi-PLS	516	ENSG00000110274.14	CEP164	protein_coding	Nephronophthisis 15, 614845 (3), Autosomal recessive	link to OMIM
EH38E1574461	chr11:118791059-118791409	ubi-PLS	514	ENSG00000110367.11	DDX6	protein_coding	Intellectual developmental disorder with impaired language and dysmorphic facies, 618653 (3), Autosomal dominant	link to OMIM
EH38E1574838	chr11:119205906-119206255	ubi-PLS	517	ENSG00000110395.5	CBL	protein_coding	Noonan syndrome-like disorder with or without juvenile myelomonocytic leukemia, 613563 (3), Autosomal dominant; ?Juvenile myelomonocytic leukemia, 607785 (3), Somatic mutation, Autosomal dominant	link to OMIM
EH38E1575322	chr11:119729244-119729585	ubi-PLS	512	ENSG00000110400.10	PVRL1	protein_coding	Orofacial cleft 7, 225060 (3), Autosomal recessive; Cleft lip/palate-ectodermal dysplasia syndrome, 225060 (3), Autosomal recessive	link to OMIM
EH38E1532293	chr11:34916030-34916314	ubi-PLS	507	ENSG00000110435.11	PDHX	protein_coding	Lacticacidemia due to PDX1 deficiency, 245349 (3), Autosomal recessive	link to OMIM
EH38E1532294	chr11:34916377-34916724	ubi-PLS	517	ENSG00000110435.11	PDHX	protein_coding	Lacticacidemia due to PDX1 deficiency, 245349 (3), Autosomal recessive	link to OMIM
EH38E1538070	chr11:47269279-47269452	ubi-PLS	506	ENSG00000110514.19	MADD	protein_coding	DEEAH syndrome, 619004 (3), Autosomal recessive; Neurodevelopmental disorder with dysmorphic facies, impaired speech and hypotonia, 619005 (3), Autosomal recessive	link to OMIM
EH38E1538071	chr11:47269477-47269827	ubi-PLS	515	ENSG00000110514.19	MADD	protein_coding	DEEAH syndrome, 619004 (3), Autosomal recessive; Neurodevelopmental disorder with dysmorphic facies, impaired speech and hypotonia, 619005 (3), Autosomal recessive	link to OMIM
EH38E1538072	chr11:47269869-47270219	ubi-PLS	504	ENSG00000110514.19	MADD	protein_coding	DEEAH syndrome, 619004 (3), Autosomal recessive; Neurodevelopmental disorder with dysmorphic facies, impaired speech and hypotonia, 619005 (3), Autosomal recessive	link to OMIM
EH38E1516013	chr11:3057308-3057656	ubi-PLS	517	ENSG00000110619.16	CARS	protein_coding	Microcephaly, developmental delay, and brittle hair syndrome, 618891 (3), Autosomal recessive	link to OMIM
EH38E1515840	chr11:2902061-2902411	ubi-PLS	507	ENSG00000110628.13	SLC22A18	protein_coding	Lung cancer, somatic, 211980 (3); Breast cancer, somatic, 114480 (3); Rhabdomyosarcoma, somatic, 268210 (3)	link to OMIM
EH38E1547167	chr11:67482850-67483137	ubi-PLS	517	ENSG00000110711.9	AIP	protein_coding	Pituitary adenoma 1, multiple types, 102200 (3), Somatic mutation, Autosomal dominant; Pituitary adenoma predisposition, 102200 (3), Somatic mutation, Autosomal dominant	link to OMIM
EH38E1547573	chr11:68030382-68030732	ubi-PLS	517	ENSG00000110717.10	NDUFS8	protein_coding	Mitochondrial complex I deficiency, nuclear type 2, 618222 (3), Autosomal recessive	link to OMIM
EH38E1547574	chr11:68030740-68030968	ubi-PLS	514	ENSG00000110717.10	NDUFS8	protein_coding	Mitochondrial complex I deficiency, nuclear type 2, 618222 (3), Autosomal recessive	link to OMIM
EH38E1525166	chr11:18322038-18322386	ubi-PLS	517	ENSG00000110756.17	HPS5	protein_coding	Hermansky-Pudlak syndrome 5, 614074 (3), Autosomal recessive	link to OMIM
EH38E1649997	chr12:120528998-120529342	ubi-PLS	515	ENSG00000110871.14	COQ5	protein_coding	?Coenzyme Q10 deficiency, primary, 9, 619028 (3), Autosomal recessive	link to OMIM
EH38E1611413	chr12:51026261-51026600	ubi-PLS	517	ENSG00000110911.14	SLC11A2	protein_coding	Anemia, hypochromic microcytic, with iron overload 1, 206100 (3), Autosomal recessive	link to OMIM
EH38E1643111	chr12:109573480-109573830	ubi-PLS	517	ENSG00000110921.11	MVK	protein_coding	Hyper-IgD syndrome, 260920 (3), Autosomal recessive; Porokeratosis 3, multiple types, 175900 (3), Autosomal dominant; Mevalonic aciduria, 610377 (3), Autosomal recessive	link to OMIM
EH38E1593750	chr12:12717051-12717401	ubi-PLS	517	ENSG00000111276.10	CDKN1B	protein_coding	Multiple endocrine neoplasia, type IV, 610755 (3), Autosomal dominant	link to OMIM
EH38E1652622	chr12:123633569-123633919	ubi-PLS	517	ENSG00000111361.12	EIF2B1	protein_coding	Leukoencephalopathy with vanishing white matter, 603896 (3), Autosomal recessive	link to OMIM
EH38E1622402	chr12:68686738-68687088	ubi-PLS	517	ENSG00000111581.9	NUP107	protein_coding	Galloway-Mowat syndrome 7, 618348 (3), Autosomal recessive; ?Ovarian dysgenesis 6, 618078 (3), Autosomal recessive; Nephrotic syndrome, type 11, 616730 (3), Autosomal recessive	link to OMIM
EH38E1623420	chr12:70242697-70243046	ubi-PLS	517	ENSG00000111596.11	CNOT2	protein_coding	Intellectual developmental disorder with nasal speech, dysmorphic facies, and variable skeletal anomalies, 618608 (3), Autosomal dominant	link to OMIM
EH38E1623422	chr12:70243227-70243567	ubi-PLS	517	ENSG00000111596.11	CNOT2	protein_coding	Intellectual developmental disorder with nasal speech, dysmorphic facies, and variable skeletal anomalies, 618608 (3), Autosomal dominant	link to OMIM
EH38E1590103	chr12:6607319-6607669	ubi-PLS	517	ENSG00000111642.14	CHD4	protein_coding	Sifrim-Hitz-Weiss syndrome, 617159 (3), Autosomal dominant	link to OMIM
EH38E1590370	chr12:6867271-6867621	ubi-PLS	504	ENSG00000111669.14	TPI1	protein_coding	Hemolytic anemia due to triosephosphate isomerase deficiency, 615512 (3), Autosomal recessive	link to OMIM
EH38E1638077	chr12:101830828-101831177	ubi-PLS	517	ENSG00000111670.14	GNPTAB	protein_coding	Mucolipidosis II alpha/beta, 252500 (3), Autosomal recessive; Mucolipidosis III alpha/beta, 252600 (3), Autosomal recessive	link to OMIM
EH38E1590429	chr12:6924285-6924627	ubi-PLS	517	ENSG00000111676.14	ATN1	protein_coding	Dentatorubral-pallidoluysian atrophy, 125370 (3), Autosomal dominant; Congenital hypotonia, epilepsy, developmental delay, and digital anomalies, 618494 (3), Autosomal dominant	link to OMIM
EH38E1590470	chr12:6943696-6943911	ubi-PLS	511	ENSG00000111678.10	C12orf57	protein_coding	Temtamy syndrome, 218340 (3), Autosomal recessive	link to OMIM
EH38E1590471	chr12:6943988-6944336	ubi-PLS	516	ENSG00000111678.10	C12orf57	protein_coding	Temtamy syndrome, 218340 (3), Autosomal recessive	link to OMIM
EH38E1649927	chr12:120437810-120438160	ubi-PLS	517	ENSG00000111775.2	COX6A1	protein_coding	Charcot-Marie-Tooth disease, recessive intermediate D, 616039 (3), Autosomal recessive	link to OMIM
EH38E2454637	chr6:24666835-24667185	ubi-PLS	517	ENSG00000111802.13	TDP2	protein_coding	Spinocerebellar ataxia, autosomal recessive 23, 616949 (3), Autosomal recessive	link to OMIM
EH38E2496598	chr6:116279821-116280171	ubi-PLS	517	ENSG00000111817.16	DSE	protein_coding	Ehlers-Danlos syndrome, musculocontractural type 2, 615539 (3), Autosomal recessive	link to OMIM
EH38E2496824	chr6:116616236-116616580	ubi-PLS	507	ENSG00000111834.12	RSPH4A	protein_coding	Ciliary dyskinesia, primary, 11, 612649 (3)	link to OMIM
EH38E2445375	chr6:10838417-10838767	ubi-PLS	508	ENSG00000111837.11	MAK	protein_coding	Retinitis pigmentosa 62, 614181 (3), Autosomal recessive	link to OMIM
EH38E2497854	chr6:118934970-118935320	ubi-PLS	516	ENSG00000111877.17	MCM9	protein_coding	Ovarian dysgenesis 4, 616185 (3), Autosomal recessive	link to OMIM
EH38E2462433	chr6:35452095-35452444	ubi-PLS	517	ENSG00000112039.3	FANCE	protein_coding	Fanconi anemia, complementation group E, 600901 (3), Autosomal recessive	link to OMIM
EH38E2473523	chr6:53061703-53062036	ubi-PLS	517	ENSG00000112144.15	ICK	protein_coding	Endocrine-cerebroosteodysplasia, 612651 (3), Autosomal recessive; {Epilepsy, juvenile myoclonic, susceptibility to, 10}, 617924 (3), Autosomal dominant	link to OMIM
EH38E2485495	chr6:90296738-90297088	ubi-PLS	500	ENSG00000112182.14	BACH2	protein_coding	Immunodeficiency 60, 618394 (3), Autosomal dominant	link to OMIM
EH38E2475860	chr6:57222113-57222461	ubi-PLS	515	ENSG00000112210.11	RAB23	protein_coding	Carpenter syndrome, 201000 (3), Autosomal recessive	link to OMIM
EH38E2487963	chr6:98947855-98948205	ubi-PLS	509	ENSG00000112234.8	FBXL4	protein_coding	Mitochondrial DNA depletion syndrome 13 (encephalomyopathic type), 615471 (3), Autosomal recessive	link to OMIM
EH38E2503435	chr6:131628114-131628463	ubi-PLS	517	ENSG00000112282.17	MED23	protein_coding	Mental retardation, autosomal recessive 18, 614249 (3), Autosomal recessive	link to OMIM
EH38E2493284	chr6:110179661-110179874	ubi-PLS	501	ENSG00000112290.12	WASF1	protein_coding	Neurodevelopmental disorder with absent language and variable seizures, 618707 (3), Autosomal dominant	link to OMIM
EH38E2493285	chr6:110179907-110180257	ubi-PLS	517	ENSG00000112290.12	WASF1	protein_coding	Neurodevelopmental disorder with absent language and variable seizures, 618707 (3), Autosomal dominant	link to OMIM
EH38E2454697	chr6:24774739-24775085	ubi-PLS	517	ENSG00000112312.9	GMNN	protein_coding	Meier-Gorlin syndrome 6, 616835 (3), Autosomal dominant	link to OMIM
EH38E2454698	chr6:24775192-24775541	ubi-PLS	517	ENSG00000112312.9	GMNN	protein_coding	Meier-Gorlin syndrome 6, 616835 (3), Autosomal dominant	link to OMIM
EH38E2506748	chr6:136822406-136822723	ubi-PLS	516	ENSG00000112357.12	PEX7	protein_coding	Peroxisome biogenesis disorder 9B, 614879 (3), Autosomal recessive; Rhizomelic chondrodysplasia punctata, type 1, 215100 (3), Autosomal recessive	link to OMIM
EH38E2492963	chr6:109483152-109483436	ubi-PLS	512	ENSG00000112365.4	ZBTB24	protein_coding	Immunodeficiency-centromeric instability-facial anomalies syndrome 2, 614069 (3), Autosomal recessive	link to OMIM
EH38E2493033	chr6:109691076-109691425	ubi-PLS	517	ENSG00000112367.10	FIG4	protein_coding	Yunis-Varon syndrome, 216340 (3), Autosomal recessive; ?Polymicrogyria, bilateral temporooccipital, 612691 (3), Autosomal recessive; Charcot-Marie-Tooth disease, type 4J, 611228 (3), Autosomal recessive; Amyotrophic lateral sclerosis 11, 612577 (3), Autosomal dominant	link to OMIM
EH38E2512103	chr6:145735455-145735696	ubi-PLS	504	ENSG00000112425.13	EPM2A	protein_coding	Epilepsy, progressive myoclonic 2A (Lafora), 254780 (3), Autosomal recessive	link to OMIM
EH38E2527120	chr6:170554091-170554441	ubi-PLS	517	ENSG00000112592.12	TBP	protein_coding	{Parkinson disease, susceptibility to}, 168600 (3), Multifactorial, Autosomal dominant; Spinocerebellar ataxia 17, 607136 (3), Autosomal dominant	link to OMIM
EH38E2468149	chr6:42984264-42984614	ubi-PLS	517	ENSG00000112640.14	PPP2R5D	protein_coding	Mental retardation, autosomal dominant 35, 616355 (3), Autosomal dominant	link to OMIM
EH38E2481841	chr6:81752595-81752945	ubi-PLS	514	ENSG00000112773.15	FAM46A	protein_coding	Osteogenesis imperfecta, type XVIII, 617952 (3), Autosomal recessive	link to OMIM
EH38E2414438	chr5:140691133-140691317	ubi-PLS	515	ENSG00000112855.14	HARS2	protein_coding	Perrault syndrome 2, 614926 (3), Autosomal recessive	link to OMIM
EH38E2414439	chr5:140691338-140691673	ubi-PLS	517	ENSG00000112855.14	HARS2	protein_coding	Perrault syndrome 2, 614926 (3), Autosomal recessive	link to OMIM
EH38E2412666	chr5:138575268-138575574	ubi-PLS	517	ENSG00000113013.12	HSPA9	protein_coding	Even-plus syndrome, 616854 (3), Autosomal recessive; Anemia, sideroblastic, 4, 182170 (3), Autosomal dominant	link to OMIM
EH38E2383272	chr5:75511592-75511942	ubi-PLS	517	ENSG00000113163.15	COL4A3BP	protein_coding	Mental retardation, autosomal dominant 34, 616351 (3), Autosomal dominant	link to OMIM
EH38E2383273	chr5:75511968-75512171	ubi-PLS	517	ENSG00000113163.15	COL4A3BP	protein_coding	Mental retardation, autosomal dominant 34, 616351 (3), Autosomal dominant	link to OMIM
EH38E2386264	chr5:80654538-80654845	ubi-PLS	513	ENSG00000113318.9	MSH3	protein_coding	Familial adenomatous polyposis 4, 617100 (3), Autosomal recessive; Endometrial carcinoma, somatic, 608089 (3)	link to OMIM
EH38E2405781	chr5:126777089-126777274	ubi-PLS	509	ENSG00000113368.11	LMNB1	protein_coding	Leukodystrophy, adult-onset, autosomal dominant, 169500 (3), Autosomal dominant	link to OMIM
EH38E2364328	chr5:33440376-33440536	ubi-PLS	516	ENSG00000113407.13	TARS	protein_coding	Trichothiodystrophy 7, nonphotosensitive, 618546 (3), Autosomal recessive	link to OMIM
EH38E2364329	chr5:33440605-33440955	ubi-PLS	517	ENSG00000113407.13	TARS	protein_coding	Trichothiodystrophy 7, nonphotosensitive, 618546 (3), Autosomal recessive	link to OMIM
EH38E2364330	chr5:33441025-33441179	ubi-PLS	516	ENSG00000113407.13	TARS	protein_coding	Trichothiodystrophy 7, nonphotosensitive, 618546 (3), Autosomal recessive	link to OMIM
EH38E2408682	chr5:132556768-132557117	ubi-PLS	516	ENSG00000113522.13	RAD50	protein_coding	Nijmegen breakage syndrome-like disorder, 613078 (3)	link to OMIM
EH38E2366558	chr5:37370999-37371337	ubi-PLS	517	ENSG00000113569.15	NUP155	protein_coding	?Atrial fibrillation 15, 615770 (3), Autosomal recessive	link to OMIM
EH38E2409943	chr5:134226120-134226470	ubi-PLS	517	ENSG00000113575.9	PPP2CA	protein_coding	Neurodevelopmental disorder and language delay with or without structural brain abnormalities, 618354 (3), Autosomal dominant	link to OMIM
EH38E2416691	chr5:143404517-143404867	ubi-PLS	504	ENSG00000113580.14	NR3C1	protein_coding	Glucocorticoid resistance, 615962 (3), Autosomal dominant	link to OMIM
EH38E2429335	chr5:168486263-168486610	ubi-PLS	517	ENSG00000113643.8	RARS	protein_coding	Leukodystrophy, hypomyelinating, 9, 616140 (3), Autosomal recessive	link to OMIM
EH38E2230700	chr3:119498326-119498675	ubi-PLS	517	ENSG00000113845.9	TIMMDC1	protein_coding	Mitochondrial complex I deficiency, nuclear type 31, 618251 (3), Autosomal recessive	link to OMIM
EH38E2174345	chr3:3179595-3179945	ubi-PLS	513	ENSG00000113851.13	CRBN	protein_coding	Mental retardation, autosomal recessive 2, 607417 (3), Autosomal recessive	link to OMIM
EH38E2266771	chr3:187745651-187745884	ubi-PLS	516	ENSG00000113916.17	BCL6	protein_coding	Lymphoma, B-cell, 109565 (2)	link to OMIM
EH38E2220288	chr3:97764440-97764789	ubi-PLS	517	ENSG00000113966.9	ARL6	protein_coding	Retinitis pigmentosa 55, 613575 (3); Bardet-Biedl syndrome 3, 600151 (3), Autosomal recessive; {Bardet-Biedl syndrome 1, modifier of}, 209900 (3), Digenic recessive, Autosomal recessive	link to OMIM
EH38E2239057	chr3:132722371-132722668	ubi-PLS	515	ENSG00000113971.18	NPHP3	protein_coding	Meckel syndrome 7, 267010 (3), Autosomal recessive; Renal-hepatic-pancreatic dysplasia 1, 208540 (3), Autosomal recessive; Nephronophthisis 3, 604387 (3), Autosomal recessive	link to OMIM
EH38E2177308	chr3:9749801-9750140	ubi-PLS	517	ENSG00000114026.21	OGG1	protein_coding	Renal cell carcinoma, clear cell, somatic, 144700 (3)	link to OMIM
EH38E2177309	chr3:9750177-9750336	ubi-PLS	517	ENSG00000114026.21	OGG1	protein_coding	Renal cell carcinoma, clear cell, somatic, 144700 (3)	link to OMIM
EH38E2240977	chr3:136250381-136250731	ubi-PLS	517	ENSG00000114054.13	PCCB	protein_coding	Propionicacidemia, 606054 (3), Autosomal recessive	link to OMIM
EH38E1748472	chr15:25438953-25439303	ubi-PLS	517	ENSG00000114062.17	UBE3A	protein_coding	Angelman syndrome, 105830 (3), Autosomal dominant	link to OMIM
EH38E2255340	chr3:167734519-167734817	ubi-PLS	517	ENSG00000114209.14	PDCD10	protein_coding	Cerebral cavernous malformations 3, 603285 (3), Autosomal dominant	link to OMIM
EH38E2255341	chr3:167734884-167735234	ubi-PLS	517	ENSG00000114209.14	PDCD10	protein_coding	Cerebral cavernous malformations 3, 603285 (3), Autosomal dominant	link to OMIM
EH38E2200931	chr3:50226098-50226435	ubi-PLS	516	ENSG00000114353.16	GNAI2	protein_coding	Ventricular tachycardia, idiopathic, 192605 (3), Autosomal dominant; Pituitary adenoma, ACTH-secreting, somatic (3)	link to OMIM
EH38E2200947	chr3:50235835-50236185	ubi-PLS	517	ENSG00000114353.16	GNAI2	protein_coding	Ventricular tachycardia, idiopathic, 192605 (3), Autosomal dominant; Pituitary adenoma, ACTH-secreting, somatic (3)	link to OMIM
EH38E2200952	chr3:50237922-50238272	ubi-PLS	503	ENSG00000114353.16	GNAI2	protein_coding	Ventricular tachycardia, idiopathic, 192605 (3), Autosomal dominant; Pituitary adenoma, ACTH-secreting, somatic (3)	link to OMIM
EH38E2222039	chr3:100709232-100709581	ubi-PLS	517	ENSG00000114354.12	TFG	protein_coding	?Spastic paraplegia 57, autosomal recessive, 615658 (3), Autosomal recessive; Hereditary motor and sensory neuropathy, Okinawa type, 604484 (3), Autosomal dominant	link to OMIM
EH38E2201113	chr3:50350676-50350968	ubi-PLS	517	ENSG00000114388.12	NPRL2	protein_coding	Epilepsy, familial focal, with variable foci 2, 617116 (3), Autosomal dominant	link to OMIM
EH38E2201114	chr3:50350968-50351218	ubi-PLS	517	ENSG00000114388.12	NPRL2	protein_coding	Epilepsy, familial focal, with variable foci 2, 617116 (3), Autosomal dominant	link to OMIM
EH38E2262364	chr3:180912320-180912670	ubi-PLS	517	ENSG00000114416.17	FXR1	protein_coding	?Myopathy, congenital proximal, with minicore lesions, 618823 (3), Autosomal recessive; ?Myopathy, congenital, with respiratory insufficiency and bone fractures, 618822 (3), Autosomal recessive	link to OMIM
EH38E2225407	chr3:108222354-108222704	ubi-PLS	515	ENSG00000114446.4	IFT57	protein_coding	?Orofaciodigital syndrome XVIII, 617927 (3), Autosomal recessive	link to OMIM
EH38E2233827	chr3:124730239-124730589	ubi-PLS	513	ENSG00000114491.13	UMPS	protein_coding	Orotic aciduria, 258900 (3), Autosomal recessive	link to OMIM
EH38E2228108	chr3:113746935-113747160	ubi-PLS	511	ENSG00000114573.9	ATP6V1A	protein_coding	Epileptic encephalopathy, infantile or early childhood, 3, 618012 (3), Autosomal dominant; Cutis laxa, autosomal recessive, type IID, 617403 (3), Autosomal recessive	link to OMIM
EH38E2238471	chr3:131502776-131503126	ubi-PLS	517	ENSG00000114686.8	MRPL3	protein_coding	Combined oxidative phosphorylation deficiency 9, 614582 (3), Autosomal recessive	link to OMIM
EH38E2201390	chr3:50611824-50612174	ubi-PLS	517	ENSG00000114738.10	MAPKAPK3	protein_coding	?Macular dystrophy, patterned, 3, 617111 (3), Autosomal dominant	link to OMIM
EH38E2201399	chr3:50616826-50617175	ubi-PLS	515	ENSG00000114738.10	MAPKAPK3	protein_coding	?Macular dystrophy, patterned, 3, 617111 (3), Autosomal dominant	link to OMIM
EH38E2263868	chr3:183635410-183635760	ubi-PLS	517	ENSG00000114796.15	KLHL24	protein_coding	Epidermolysis bullosa simplex, generalized, with scarring and hair loss, 617294 (3), Autosomal dominant	link to OMIM
EH38E2009990	chr2:73926633-73926983	ubi-PLS	517	ENSG00000114956.19	DGUOK	protein_coding	Progressive external ophthalmoplegia with mitochondrial DNA deletions, autosomal recessive 4, 617070 (3), Autosomal recessive; Portal hypertension, noncirrhotic, 617068 (3), Autosomal recessive; Mitochondrial DNA depletion syndrome 3 (hepatocerebral type), 251880 (3), Autosomal recessive	link to OMIM
EH38E2016858	chr2:96740008-96740358	ubi-PLS	517	ENSG00000114988.11	LMAN2L	protein_coding	?Mental retardation, autosomal recessive, 52, 616887 (3), Autosomal recessive	link to OMIM
EH38E2070398	chr2:208265970-208266320	ubi-PLS	517	ENSG00000115020.16	PIKFYVE	protein_coding	Corneal fleck dystrophy, 121850 (3), Autosomal dominant	link to OMIM
EH38E1982727	chr2:27322909-27323246	ubi-PLS	517	ENSG00000115204.14	MPV17	protein_coding	Charcot-Marie-Tooth disease, axonal, type 2EE, 618400 (3), Autosomal recessive; Mitochondrial DNA depletion syndrome 6 (hepatocerebral type), 256810 (3), Autosomal recessive	link to OMIM
EH38E1982750	chr2:27370050-27370251	ubi-PLS	504	ENSG00000115211.15	EIF2B4	protein_coding	Leukoencephalopathy with vanishing white matter, 603896 (3), Autosomal recessive; Ovarioleukodystrophy, 603896 (3), Autosomal recessive	link to OMIM
EH38E1982751	chr2:27370291-27370639	ubi-PLS	517	ENSG00000115211.15	EIF2B4	protein_coding	Leukoencephalopathy with vanishing white matter, 603896 (3), Autosomal recessive; Ovarioleukodystrophy, 603896 (3), Autosomal recessive	link to OMIM
EH38E2046720	chr2:162318646-162318868	ubi-PLS	511	ENSG00000115267.5	IFIH1	protein_coding	Aicardi-Goutieres syndrome 7, 615846 (3), Autosomal dominant; Singleton-Merten syndrome 1, 182250 (3), Autosomal dominant	link to OMIM
EH38E2010433	chr2:74465177-74465524	ubi-PLS	515	ENSG00000115275.11	MOGS	protein_coding	Congenital disorder of glycosylation, type IIb, 606056 (3), Autosomal recessive	link to OMIM
EH38E2010505	chr2:74529660-74530009	ubi-PLS	517	ENSG00000115317.11	HTRA2	protein_coding	{Parkinson disease 13}, 610297 (3); 3-methylglutaconic aciduria, type VIII, 617248 (3), Autosomal recessive	link to OMIM
EH38E1999445	chr2:55419815-55420164	ubi-PLS	517	ENSG00000115355.15	CCDC88A	protein_coding	?PEHO syndrome-like, 617507 (3), Autosomal recessive	link to OMIM
EH38E2000445	chr2:58241208-58241558	ubi-PLS	516	ENSG00000115392.11	FANCL	protein_coding	Fanconi anemia, complementation group L, 614083 (3), Autosomal recessive	link to OMIM
EH38E2061240	chr2:191014109-191014453	ubi-PLS	517	ENSG00000115415.18	STAT1	protein_coding	Immunodeficiency 31C, chronic mucocutaneous candidiasis, autosomal dominant, 614162 (3), Autosomal dominant; Immunodeficiency 31A, mycobacteriosis, autosomal dominant, 614892 (3), Autosomal dominant; Immunodeficiency 31B, mycobacterial and viral infections, autosomal recessive, 613796 (3), Autosomal recessive	link to OMIM
EH38E2061093	chr2:190880562-190880912	ubi-PLS	517	ENSG00000115419.12	GLS	protein_coding	?Infantile cataract, skin abnormalities, glutamate excess, and impaired intellectual development, 618339 (3), Autosomal dominant; Global developmental delay, progressive ataxia, and elevated glutamine, 618412 (3), Autosomal recessive; Developmental and epileptic encephalopathy 71, 618328 (3), Autosomal recessive	link to OMIM
EH38E2013655	chr2:85354461-85354811	ubi-PLS	517	ENSG00000115459.17	ELMOD3	protein_coding	?Deafness, autosomal recessive 88, 615429 (3), Autosomal recessive	link to OMIM
EH38E2013886	chr2:85561339-85561686	ubi-PLS	517	ENSG00000115486.11	GGCX	protein_coding	Vitamin K-dependent clotting factors, combined deficiency of, 1, 277450 (3), Autosomal recessive; Pseudoxanthoma elasticum-like disorder with multiple coagulation factor deficiency, 610842 (3)	link to OMIM
EH38E2064013	chr2:197434974-197435324	ubi-PLS	517	ENSG00000115524.15	SF3B1	protein_coding	Myelodysplastic syndrome, somatic, 614286 (3)	link to OMIM
EH38E2014227	chr2:85888915-85889264	ubi-PLS	510	ENSG00000115525.16	ST3GAL5	protein_coding	Salt and pepper developmental regression syndrome, 609056 (3), Autosomal recessive	link to OMIM
EH38E2075533	chr2:218659480-218659830	ubi-PLS	517	ENSG00000115568.15	ZNF142	protein_coding	Neurodevelopmental disorder with impaired speech and hyperkinetic movements, 618425 (3), Autosomal recessive	link to OMIM
EH38E2075976	chr2:219218845-219219195	ubi-PLS	509	ENSG00000115657.12	ABCB6	protein_coding	Dyschromatosis universalis hereditaria 3, 615402 (3), Autosomal dominant; Microphthalmia, isolated, with coloboma 7, 614497 (3), Autosomal dominant; [Blood group, Langereis system], 111600 (3); Pseudohyperkalemia, familial, 2, due to red cell leak, 609153 (3), Autosomal dominant	link to OMIM
EH38E1972823	chr2:10448291-10448527	ubi-PLS	515	ENSG00000115758.12	ODC1	protein_coding	Neurodevelopmental disorder with alopecia and brain abnormalities, 619075 (3), Autosomal dominant	link to OMIM
EH38E1972824	chr2:10448530-10448705	ubi-PLS	512	ENSG00000115758.12	ODC1	protein_coding	Neurodevelopmental disorder with alopecia and brain abnormalities, 619075 (3), Autosomal dominant	link to OMIM
EH38E2051014	chr2:171433909-171434236	ubi-PLS	517	ENSG00000115827.13	DCAF17	protein_coding	Woodhouse-Sakati syndrome, 241080 (3), Autosomal recessive	link to OMIM
EH38E2034962	chr2:135052114-135052406	ubi-PLS	517	ENSG00000115839.17	RAB3GAP1	protein_coding	Warburg micro syndrome 1, 600118 (3), Autosomal recessive	link to OMIM
EH38E2051248	chr2:171894116-171894466	ubi-PLS	506	ENSG00000115840.13	SLC25A12	protein_coding	Developmental and epileptic encephalopathy 39, 612949 (3), Autosomal recessive	link to OMIM
EH38E2035324	chr2:135985446-135985795	ubi-PLS	517	ENSG00000115866.10	DARS	protein_coding	Hypomyelination with brainstem and spinal cord involvement and leg spasticity, 615281 (3), Autosomal recessive	link to OMIM
EH38E2004323	chr2:64988245-64988594	ubi-PLS	512	ENSG00000115902.10	SLC1A4	protein_coding	Spastic tetraplegia, thin corpus callosum, and progressive microcephaly, 616657 (3), Autosomal recessive	link to OMIM
EH38E2004326	chr2:64989085-64989434	ubi-PLS	504	ENSG00000115902.10	SLC1A4	protein_coding	Spastic tetraplegia, thin corpus callosum, and progressive microcephaly, 616657 (3), Autosomal recessive	link to OMIM
EH38E1989647	chr2:39120920-39121259	ubi-PLS	517	ENSG00000115904.12	SOS1	protein_coding	Noonan syndrome 4, 610733 (3), Autosomal dominant; ?Fibromatosis, gingival, 1, 135300 (3), Autosomal dominant	link to OMIM
EH38E2039718	chr2:148020719-148021069	ubi-PLS	517	ENSG00000115947.13	ORC4	protein_coding	Meier-Gorlin syndrome 2, 613800 (3), Autosomal recessive	link to OMIM
EH38E2007909	chr2:70248555-70248905	ubi-PLS	517	ENSG00000116001.15	TIA1	protein_coding	Welander distal myopathy, 604454 (3), Autosomal recessive, Autosomal dominant	link to OMIM
EH38E2066654	chr2:202238436-202238786	ubi-PLS	517	ENSG00000116030.16	SUMO1	protein_coding	?Orofacial cleft 10, 613705 (3), Isolated cases	link to OMIM
EH38E2054900	chr2:177263439-177263788	ubi-PLS	517	ENSG00000116044.15	NFE2L2	protein_coding	Immunodeficiency, developmental delay, and hypohomocysteinemia, 617744 (3), Autosomal dominant	link to OMIM
EH38E2054901	chr2:177263792-177263997	ubi-PLS	517	ENSG00000116044.15	NFE2L2	protein_coding	Immunodeficiency, developmental delay, and hypohomocysteinemia, 617744 (3), Autosomal dominant	link to OMIM
EH38E2054905	chr2:177265116-177265341	ubi-PLS	501	ENSG00000116044.15	NFE2L2	protein_coding	Immunodeficiency, developmental delay, and hypohomocysteinemia, 617744 (3), Autosomal dominant	link to OMIM
EH38E1996180	chr2:47782879-47783228	ubi-PLS	515	ENSG00000116062.14	MSH6	protein_coding	{Endometrial cancer, familial}, 608089 (3), Somatic mutation, Autosomal dominant; Mismatch repair cancer syndrome 3, 619097 (3); Colorectal cancer, hereditary nonpolyposis, type 5, 614350 (3), Autosomal dominant	link to OMIM
EH38E2077858	chr2:222656240-222656547	ubi-PLS	517	ENSG00000116120.9	FARSB	protein_coding	Rajab interstitial lung disease with brain calcifications 1, 613658 (3), Autosomal recessive	link to OMIM
EH38E2009793	chr2:73385608-73385958	ubi-PLS	517	ENSG00000116127.17	ALMS1	protein_coding	Alstrom syndrome, 203800 (3), Autosomal recessive	link to OMIM
EH38E1349335	chr1:54887126-54887476	ubi-PLS	512	ENSG00000116133.11	DHCR24	protein_coding	Desmosterolosis, 602398 (3), Autosomal recessive	link to OMIM
EH38E1347860	chr1:53014741-53015091	ubi-PLS	514	ENSG00000116171.16	SCP2	protein_coding	?Leukoencephalopathy with dystonia and motor neuropathy, 613724 (3), Autosomal recessive	link to OMIM
EH38E1313084	chr1:3857152-3857502	ubi-PLS	517	ENSG00000116198.12	CEP104	protein_coding	Joubert syndrome 25, 616781 (3), Autosomal recessive	link to OMIM
EH38E1315587	chr1:7961394-7961743	ubi-PLS	517	ENSG00000116288.12	PARK7	protein_coding	Parkinson disease 7, autosomal recessive early-onset, 606324 (3), Autosomal recessive	link to OMIM
EH38E1374958	chr1:109620857-109621207	ubi-PLS	516	ENSG00000116337.15	AMPD2	protein_coding	?Spastic paraplegia 63, 615686 (3), Autosomal recessive; Pontocerebellar hypoplasia, type 9, 615809 (3), Autosomal recessive	link to OMIM
EH38E1332843	chr1:29230796-29231146	ubi-PLS	517	ENSG00000116353.15	MECR	protein_coding	Dystonia, childhood-onset, with optic atrophy and basal ganglia abnormalities, 617282 (3), Autosomal recessive	link to OMIM
EH38E1387219	chr1:155562610-155562866	ubi-PLS	512	ENSG00000116539.10	ASH1L	protein_coding	Mental retardation, autosomal dominant 52, 617796 (3), Autosomal dominant	link to OMIM
EH38E1387562	chr1:156054538-156054886	ubi-PLS	517	ENSG00000116586.11	LAMTOR2	protein_coding	Immunodeficiency due to defect in MAPBP-interacting protein, 610798 (3), Autosomal recessive	link to OMIM
EH38E1318998	chr1:11681068-11681399	ubi-PLS	506	ENSG00000116670.14	MAD2L2	protein_coding	?Fanconi anemia, complementation group V, 617243 (3), Autosomal recessive	link to OMIM
EH38E1355811	chr1:65420586-65420748	ubi-PLS	515	ENSG00000116678.18	LEPR	protein_coding	Obesity, morbid, due to leptin receptor deficiency, 614963 (3), Autosomal recessive	link to OMIM
EH38E1405341	chr1:185317245-185317594	ubi-PLS	517	ENSG00000116679.15	IVNS1ABP	protein_coding	Immunodeficiency 70, 618969 (3), Autosomal dominant	link to OMIM
EH38E1319274	chr1:11980081-11980431	ubi-PLS	517	ENSG00000116688.16	MFN2	protein_coding	Hereditary motor and sensory neuropathy VIA, 601152 (3), Autosomal dominant; Charcot-Marie-Tooth disease, axonal, type 2A2B, 617087 (3), Autosomal recessive; Charcot-Marie-Tooth disease, axonal, type 2A2A, 609260 (3), Autosomal dominant	link to OMIM
EH38E1358245	chr1:70410975-70411325	ubi-PLS	517	ENSG00000116761.11	CTH	protein_coding	Cystathioninuria, 219500 (3), Autosomal recessive	link to OMIM
EH38E1337181	chr1:36088648-36088992	ubi-PLS	517	ENSG00000116863.10	ADPRHL2	protein_coding	Neurodegeneration, childhood-onset, stress-induced, with variable ataxia and seizures, 618170 (3), Autosomal recessive	link to OMIM
EH38E1381243	chr1:119140193-119140520	ubi-PLS	517	ENSG00000116874.11	WARS2	protein_coding	Neurodevelopmental disorder, mitochondrial, with abnormal movements and lactic acidosis, with or without seizures, 617710 (3), Autosomal recessive	link to OMIM
EH38E1381244	chr1:119140522-119140838	ubi-PLS	517	ENSG00000116874.11	WARS2	protein_coding	Neurodevelopmental disorder, mitochondrial, with abnormal movements and lactic acidosis, with or without seizures, 617710 (3), Autosomal recessive	link to OMIM
EH38E1431339	chr1:231337823-231338165	ubi-PLS	517	ENSG00000116903.7	EXOC8	protein_coding	?Neurodevelopmental disorder with microcephaly, seizures, and brain atrophy, 619076 (3), Autosomal recessive	link to OMIM
EH38E1431303	chr1:231241043-231241393	ubi-PLS	516	ENSG00000116906.11	GNPAT	protein_coding	Rhizomelic chondrodysplasia punctata, type 2, 222765 (3), Autosomal recessive	link to OMIM
EH38E1435220	chr1:236795069-236795419	ubi-PLS	517	ENSG00000116984.12	MTR	protein_coding	{Neural tube defects, folate-sensitive, susceptibility to}, 601634 (3), Autosomal recessive; Homocystinuria-megaloblastic anemia, cblG complementation type, 250940 (3), Autosomal recessive	link to OMIM
EH38E1359719	chr1:75724277-75724462	ubi-PLS	510	ENSG00000117054.13	ACADM	protein_coding	Acyl-CoA dehydrogenase, medium chain, deficiency of, 201450 (3), Autosomal recessive	link to OMIM
EH38E1359720	chr1:75724489-75724837	ubi-PLS	513	ENSG00000117054.13	ACADM	protein_coding	Acyl-CoA dehydrogenase, medium chain, deficiency of, 201450 (3), Autosomal recessive	link to OMIM
EH38E1322835	chr1:17053998-17054348	ubi-PLS	517	ENSG00000117118.9	SDHB	protein_coding	Gastrointestinal stromal tumor, 606764 (3), Isolated cases, Autosomal dominant; Pheochromocytoma, 171300 (3), Autosomal dominant; Paragangliomas 4, 115310 (3), Autosomal dominant; Paraganglioma and gastric stromal sarcoma, 606864 (3)	link to OMIM
EH38E1326088	chr1:21345413-21345748	ubi-PLS	516	ENSG00000117298.14	ECE1	protein_coding	{Hypertension, essential, susceptibility to}, 145500 (3), Multifactorial; ?Hirschsprung disease, cardiac defects, and autonomic dysfunction, 613870 (3), Autosomal dominant	link to OMIM
EH38E1328180	chr1:23825303-23825653	ubi-PLS	517	ENSG00000117305.14	HMGCL	protein_coding	HMG-CoA lyase deficiency, 246450 (3), Autosomal recessive	link to OMIM
EH38E1328163	chr1:23800685-23801035	ubi-PLS	517	ENSG00000117308.14	GALE	protein_coding	Galactose epimerase deficiency, 230350 (3), Autosomal recessive	link to OMIM
EH38E1383510	chr1:150321307-150321657	ubi-PLS	517	ENSG00000117360.12	PRPF3	protein_coding	Retinitis pigmentosa 18, 601414 (3), Autosomal dominant	link to OMIM
EH38E1341937	chr1:42766958-42767308	ubi-PLS	517	ENSG00000117385.15	P3H1	protein_coding	Osteogenesis imperfecta, type VIII, 610915 (3), Autosomal recessive	link to OMIM
EH38E1342112	chr1:42958795-42959143	ubi-PLS	517	ENSG00000117394.19	SLC2A1	protein_coding	Dystonia 9, 601042 (3), Autosomal dominant; GLUT1 deficiency syndrome 1, infantile onset, severe, 606777 (3), Autosomal recessive, Autosomal dominant; Stomatin-deficient cryohydrocytosis with neurologic defects, 608885 (3), Autosomal dominant; GLUT1 deficiency syndrome 2, childhood onset, 612126 (3), Autosomal dominant; {Epilepsy, idiopathic generalized, susceptibility to, 12}, 614847 (3), Autoso…	link to OMIM
EH38E1342113	chr1:42959144-42959388	ubi-PLS	505	ENSG00000117394.19	SLC2A1	protein_coding	Dystonia 9, 601042 (3), Autosomal dominant; GLUT1 deficiency syndrome 1, infantile onset, severe, 606777 (3), Autosomal recessive, Autosomal dominant; Stomatin-deficient cryohydrocytosis with neurologic defects, 608885 (3), Autosomal dominant; GLUT1 deficiency syndrome 2, childhood onset, 612126 (3), Autosomal dominant; {Epilepsy, idiopathic generalized, susceptibility to, 12}, 614847 (3), Autoso…	link to OMIM
EH38E1344068	chr1:45521744-45522093	ubi-PLS	517	ENSG00000117450.13	PRDX1	protein_coding	Methylmalonic aciduria and homocystinuria, cblC type, digenic, 277400 (3), Autosomal recessive	link to OMIM
EH38E1396065	chr1:169485883-169486232	ubi-PLS	517	ENSG00000117479.12	SLC19A2	protein_coding	Thiamine-responsive megaloblastic anemia syndrome, 249270 (3), Autosomal recessive	link to OMIM
EH38E1369002	chr1:94418118-94418468	ubi-PLS	517	ENSG00000117528.11	ABCD3	protein_coding	?Bile acid synthesis defect, congenital, 5, 616278 (3), Autosomal recessive	link to OMIM
EH38E1398543	chr1:173824364-173824714	ubi-PLS	517	ENSG00000117593.9	DARS2	protein_coding	Leukoencephalopathy with brain stem and spinal cord involvement and lactate elevation, 611105 (3), Autosomal recessive	link to OMIM
EH38E1371437	chr1:99969749-99970097	ubi-PLS	510	ENSG00000117620.12	SLC35A3	protein_coding	?Arthrogryposis, mental retardation, and seizures, 615553 (3), Autosomal recessive	link to OMIM
EH38E1419718	chr1:211675601-211675875	ubi-PLS	517	ENSG00000117650.12	NEK2	protein_coding	?Retinitis pigmentosa 67, 615565 (3), Autosomal recessive	link to OMIM
EH38E1330512	chr1:26432008-26432356	ubi-PLS	517	ENSG00000117682.16	DHDDS	protein_coding	Retinitis pigmentosa 59, 613861 (3), Autosomal recessive; Developmental delay and seizures with or without movement abnormalities, 617836 (3), Autosomal dominant; ?Congenital disorder of glycosylation, type 1bb, 613861 (3), Autosomal recessive	link to OMIM
EH38E1421596	chr1:214602894-214603243	ubi-PLS	517	ENSG00000117724.12	CENPF	protein_coding	Stromme syndrome, 243605 (3), Autosomal recessive	link to OMIM
EH38E2241201	chr3:136752412-136752762	ubi-PLS	517	ENSG00000118007.12	STAG1	protein_coding	Mental retardation, autosomal dominant 47, 617635 (3), Autosomal dominant	link to OMIM
EH38E1410989	chr1:200620704-200621054	ubi-PLS	517	ENSG00000118193.11	KIF14	protein_coding	Microcephaly 20, primary, autosomal recessive, 617914 (3), Autosomal recessive; ?Meckel syndrome 12, 616258 (3), Autosomal recessive	link to OMIM
EH38E1411035	chr1:200669375-200669725	ubi-PLS	517	ENSG00000118197.13	DDX59	protein_coding	Orofaciodigital syndrome V, 174300 (3), Autosomal recessive	link to OMIM
EH38E1411036	chr1:200669823-200670173	ubi-PLS	517	ENSG00000118197.13	DDX59	protein_coding	Orofaciodigital syndrome V, 174300 (3), Autosomal recessive	link to OMIM
EH38E1391552	chr1:161766077-161766427	ubi-PLS	517	ENSG00000118217.5	ATF6	protein_coding	Achromatopsia 7, 616517 (3), Autosomal recessive	link to OMIM
EH38E2069182	chr2:206765233-206765410	ubi-PLS	516	ENSG00000118246.13	FASTKD2	protein_coding	Combined oxidative phosphorylation deficiency 44, 618855 (3), Autosomal recessive	link to OMIM
EH38E2069183	chr2:206765414-206765677	ubi-PLS	516	ENSG00000118246.13	FASTKD2	protein_coding	Combined oxidative phosphorylation deficiency 44, 618855 (3), Autosomal recessive	link to OMIM
EH38E2069831	chr2:207529777-207530127	ubi-PLS	517	ENSG00000118260.14	CREB1	protein_coding	Histiocytoma, angiomatoid fibrous, somatic, 612160 (3)	link to OMIM
EH38E2507538	chr6:137866956-137867304	ubi-PLS	517	ENSG00000118503.14	TNFAIP3	protein_coding	Autoinflammatory syndrome, familial, Behcet-like, 616744 (3), Autosomal dominant	link to OMIM
EH38E1619181	chr12:63779759-63779983	ubi-PLS	513	ENSG00000118600.11	TMEM5	protein_coding	Muscular dystrophy-dystroglycanopathy (congenital with brain and eye anomalies), type A, 10, 615041 (3), Autosomal recessive	link to OMIM
EH38E1619182	chr12:63779985-63780142	ubi-PLS	509	ENSG00000118600.11	TMEM5	protein_coding	Muscular dystrophy-dystroglycanopathy (congenital with brain and eye anomalies), type A, 10, 615041 (3), Autosomal recessive	link to OMIM
EH38E2492449	chr6:108848232-108848582	ubi-PLS	514	ENSG00000118690.12	ARMC2	protein_coding	Spermatogenic failure 38, 618433 (3), Autosomal recessive	link to OMIM
EH38E1424062	chr1:220272342-220272688	ubi-PLS	517	ENSG00000118873.15	RAB3GAP2	protein_coding	Warburg micro syndrome 2, 614225 (3), Autosomal recessive; Martsolf syndrome, 212720 (3), Autosomal recessive	link to OMIM
EH38E1978102	chr2:19990008-19990358	ubi-PLS	512	ENSG00000118965.14	WDR35	protein_coding	Short-rib thoracic dysplasia 7 with or without polydactyly, 614091 (3), Autosomal recessive; Cranioectodermal dysplasia 2, 613610 (3), Autosomal recessive	link to OMIM
EH38E2065804	chr2:201071508-201071857	ubi-PLS	517	ENSG00000119013.8	NDUFB3	protein_coding	Mitochondrial complex I deficiency, nuclear type 25, 618246 (3), Autosomal recessive	link to OMIM
EH38E2065805	chr2:201071878-201072091	ubi-PLS	516	ENSG00000119013.8	NDUFB3	protein_coding	Mitochondrial complex I deficiency, nuclear type 25, 618246 (3), Autosomal recessive	link to OMIM
EH38E2729749	chr9:128656600-128656918	ubi-PLS	517	ENSG00000119333.11	WDR34	protein_coding	Short-rib thoracic dysplasia 11 with or without polydactyly, 615633 (3), Autosomal recessive	link to OMIM
EH38E2729777	chr9:128688915-128689264	ubi-PLS	514	ENSG00000119335.16	SET	protein_coding	Mental retardation, autosomal dominant 58, 618106 (3), Autosomal dominant	link to OMIM
EH38E2729642	chr9:128504501-128504851	ubi-PLS	517	ENSG00000119392.14	GLE1	protein_coding	Congenital arthrogryposis with anterior horn cell disease, 611890 (3), Autosomal recessive; Lethal congenital contracture syndrome 1, 253310 (3), Autosomal recessive	link to OMIM
EH38E2721777	chr9:116687119-116687467	ubi-PLS	513	ENSG00000119401.10	TRIM32	protein_coding	?Bardet-Biedl syndrome 11, 615988 (3), Autosomal recessive; Muscular dystrophy, limb-girdle, autosomal recessive 8, 254110 (3), Autosomal recessive	link to OMIM
EH38E2712573	chr9:99821646-99821996	ubi-PLS	517	ENSG00000119508.17	NR4A3	protein_coding	Chondrosarcoma, extraskeletal myxoid, 612237 (3)	link to OMIM
EH38E2712723	chr9:100098953-100099303	ubi-PLS	517	ENSG00000119509.12	INVS	protein_coding	Nephronophthisis 2, infantile, 602088 (3), Autosomal recessive	link to OMIM
EH38E2712257	chr9:99221856-99222126	ubi-PLS	517	ENSG00000119523.9	ALG2	protein_coding	Myasthenic syndrome, congenital, 14, with tubular aggregates, 616228 (3), Autosomal recessive; ?Congenital disorder of glycosylation, type Ii, 607906 (3), Autosomal recessive	link to OMIM
EH38E2712258	chr9:99222128-99222340	ubi-PLS	517	ENSG00000119523.9	ALG2	protein_coding	Myasthenic syndrome, congenital, 14, with tubular aggregates, 616228 (3), Autosomal recessive; ?Congenital disorder of glycosylation, type Ii, 607906 (3), Autosomal recessive	link to OMIM
EH38E1728378	chr14:75126890-75127148	ubi-PLS	511	ENSG00000119638.12	NEK9	protein_coding	Lethal congenital contracture syndrome 10, 617022 (3), Autosomal recessive; Nevus comedonicus, somatic, 617025 (3); ?Arthrogryposis, Perthes disease, and upward gaze palsy, 614262 (3), Autosomal recessive	link to OMIM
EH38E1729157	chr14:75985616-75985963	ubi-PLS	504	ENSG00000119650.12	IFT43	protein_coding	?Cranioectodermal dysplasia 3, 614099 (3), Autosomal recessive; Short-rib thoracic dysplasia 18 with polydactyly, 617866 (3), Autosomal recessive; ?Retinitis pigmentosa 81, 617871 (3), Autosomal recessive	link to OMIM
EH38E1727827	chr14:74493350-74493699	ubi-PLS	517	ENSG00000119655.8	NPC2	protein_coding	Niemann-pick disease, type C2, 607625 (3), Autosomal recessive	link to OMIM
EH38E1727263	chr14:73644766-73645116	ubi-PLS	517	ENSG00000119661.14	DNAL1	protein_coding	Ciliary dyskinesia, primary, 16, 614017 (3), Autosomal recessive	link to OMIM
EH38E1729813	chr14:77028423-77028660	ubi-PLS	510	ENSG00000119669.4	IRF2BPL	protein_coding	Neurodevelopmental disorder with regression, abnormal movements, loss of speech, and seizures, 618088 (3), Autosomal dominant	link to OMIM
EH38E1729814	chr14:77028666-77029016	ubi-PLS	517	ENSG00000119669.4	IRF2BPL	protein_coding	Neurodevelopmental disorder with regression, abnormal movements, loss of speech, and seizures, 618088 (3), Autosomal dominant	link to OMIM
EH38E1728320	chr14:75051293-75051640	ubi-PLS	503	ENSG00000119684.15	MLH3	protein_coding	{Endometrial cancer, susceptibility to}, 608089 (3), Somatic mutation, Autosomal dominant; Colorectal cancer, somatic, 114500 (3); Colorectal cancer, hereditary nonpolyposis, type 7, 614385 (3)	link to OMIM
EH38E1728935	chr14:75661033-75661370	ubi-PLS	517	ENSG00000119685.19	TTLL5	protein_coding	Cone-rod dystrophy 19, 615860 (3), Autosomal recessive	link to OMIM
EH38E1727708	chr14:74302830-74303178	ubi-PLS	517	ENSG00000119688.20	ABCD4	protein_coding	Methylmalonic aciduria and homocystinuria, cblJ type, 614857 (3), Autosomal recessive	link to OMIM
EH38E1728149	chr14:74881682-74882032	ubi-PLS	517	ENSG00000119689.14	DLST	protein_coding	Paragangliomas 7, 618475 (3), Autosomal dominant	link to OMIM
EH38E1727610	chr14:74084138-74084405	ubi-PLS	509	ENSG00000119711.12	ALDH6A1	protein_coding	Methylmalonate semialdehyde dehydrogenase deficiency, 614105 (3), Autosomal recessive	link to OMIM
EH38E1727611	chr14:74084470-74084820	ubi-PLS	517	ENSG00000119711.12	ALDH6A1	protein_coding	Methylmalonate semialdehyde dehydrogenase deficiency, 614105 (3), Autosomal recessive	link to OMIM
EH38E1728281	chr14:75002613-75002963	ubi-PLS	517	ENSG00000119718.10	EIF2B2	protein_coding	Ovarioleukodystrophy, 603896 (3), Autosomal recessive; Leukoencephalopathy with vanishing white matter, 603896 (3), Autosomal recessive	link to OMIM
EH38E1727538	chr14:73949782-73949975	ubi-PLS	517	ENSG00000119723.15	COQ6	protein_coding	Coenzyme Q10 deficiency, primary, 6, 614650 (3), Autosomal recessive	link to OMIM
EH38E1727539	chr14:73950061-73950411	ubi-PLS	517	ENSG00000119723.15	COQ6	protein_coding	Coenzyme Q10 deficiency, primary, 6, 614650 (3), Autosomal recessive	link to OMIM
EH38E1981204	chr2:25342375-25342723	ubi-PLS	509	ENSG00000119772.16	DNMT3A	protein_coding	Heyn-Sproul-Jackson syndrome, 618724 (3), Autosomal dominant; Acute myeloid leukemia, somatic, 601626 (3); Tatton-Brown-Rahman syndrome, 615879 (3), Autosomal dominant	link to OMIM
EH38E1995107	chr2:46616896-46617245	ubi-PLS	517	ENSG00000119878.5	CRIPT	protein_coding	Short stature with microcephaly and distinctive facies, 615789 (3), Autosomal recessive	link to OMIM
EH38E2479210	chr6:73653887-73654232	ubi-PLS	517	ENSG00000119899.12	SLC17A5	protein_coding	Sialic acid storage disorder, infantile, 269920 (3), Autosomal recessive; Salla disease, 604369 (3), Autosomal recessive	link to OMIM
EH38E2479211	chr6:73654259-73654452	ubi-PLS	515	ENSG00000119899.12	SLC17A5	protein_coding	Sialic acid storage disorder, infantile, 269920 (3), Autosomal recessive; Salla disease, 604369 (3), Autosomal recessive	link to OMIM
EH38E1498636	chr10:110207425-110207746	ubi-PLS	510	ENSG00000119950.20	MXI1	protein_coding	Prostate cancer, somatic, 176807 (3); Neurofibrosarcoma, somatic (3)	link to OMIM
EH38E1498669	chr10:110225729-110226055	ubi-PLS	517	ENSG00000119950.20	MXI1	protein_coding	Prostate cancer, somatic, 176807 (3); Neurofibrosarcoma, somatic (3)	link to OMIM
EH38E1498670	chr10:110226108-110226324	ubi-PLS	516	ENSG00000119950.20	MXI1	protein_coding	Prostate cancer, somatic, 176807 (3); Neurofibrosarcoma, somatic (3)	link to OMIM
EH38E1490054	chr10:94545593-94545938	ubi-PLS	517	ENSG00000119969.14	HELLS	protein_coding	Immunodeficiency-centromeric instability-facial anomalies syndrome 4, 616911 (3), Autosomal recessive	link to OMIM
EH38E1490667	chr10:95693884-95694234	ubi-PLS	517	ENSG00000119977.20	TCTN3	protein_coding	Orofaciodigital syndrome IV, 258860 (3), Autosomal recessive; Joubert syndrome 18, 614815 (3), Autosomal recessive	link to OMIM
EH38E1505258	chr10:120851188-120851538	ubi-PLS	517	ENSG00000120008.15	WDR11	protein_coding	Hypogonadotropic hypogonadism 14 with or without anosmia, 614858 (3), Autosomal dominant	link to OMIM
EH38E1492853	chr10:99430537-99430882	ubi-PLS	517	ENSG00000120053.10	GOT1	protein_coding	Aspartate aminotransferase, serum level of, QTL1, 614419 (3)	link to OMIM
EH38E1399131	chr1:175023318-175023658	ubi-PLS	517	ENSG00000120333.4	MRPS14	protein_coding	?Combined oxidative phosphorylation deficiency 38, 618378 (3), Autosomal recessive	link to OMIM
EH38E1396592	chr1:170531766-170531964	ubi-PLS	512	ENSG00000120370.12	GORAB	protein_coding	Geroderma osteodysplasticum, 231070 (3), Autosomal recessive	link to OMIM
EH38E1396593	chr1:170531981-170532272	ubi-PLS	514	ENSG00000120370.12	GORAB	protein_coding	Geroderma osteodysplasticum, 231070 (3), Autosomal recessive	link to OMIM
EH38E2333527	chr4:146521832-146522181	ubi-PLS	507	ENSG00000120519.14	SLC10A7	protein_coding	Short stature, amelogenesis imperfecta, and skeletal dysplasia with scoliosis, 618363 (3), Autosomal recessive	link to OMIM
EH38E1668916	chr13:38349514-38349858	ubi-PLS	517	ENSG00000120686.11	UFM1	protein_coding	Leukodystrophy, hypomyelinating, 14, 617899 (3), Autosomal recessive	link to OMIM
EH38E1668917	chr13:38349947-38350133	ubi-PLS	507	ENSG00000120686.11	UFM1	protein_coding	Leukodystrophy, hypomyelinating, 14, 617899 (3), Autosomal recessive	link to OMIM
EH38E1668399	chr13:37000452-37000686	ubi-PLS	516	ENSG00000120699.12	EXOSC8	protein_coding	Pontocerebellar hypoplasia, type 1C, 616081 (3), Autosomal recessive	link to OMIM
EH38E2413208	chr5:139198245-139198595	ubi-PLS	517	ENSG00000120725.12	SIL1	protein_coding	Marinesco-Sjogren syndrome, 248800 (3), Autosomal recessive	link to OMIM
EH38E2412482	chr5:138352415-138352762	ubi-PLS	507	ENSG00000120733.13	KDM3B	protein_coding	Diets-Jongmans syndrome, 618846 (3), Autosomal dominant	link to OMIM
EH38E2244282	chr3:142596201-142596548	ubi-PLS	507	ENSG00000120756.12	PLS1	protein_coding	Deafness, autosomal dominant 76, 618787 (3), Autosomal dominant	link to OMIM
EH38E2616953	chr8:23069026-23069370	ubi-PLS	515	ENSG00000120889.12	TNFRSF10B	protein_coding	Squamous cell carcinoma, head and neck, 275355 (3), Autosomal recessive	link to OMIM
EH38E2628252	chr8:42896227-42896548	ubi-PLS	504	ENSG00000120925.13	RNF170	protein_coding	Ataxia, sensory, 1, autosomal dominant, 608984 (3), Autosomal dominant	link to OMIM
EH38E2628253	chr8:42896628-42896978	ubi-PLS	514	ENSG00000120925.13	RNF170	protein_coding	Ataxia, sensory, 1, autosomal dominant, 608984 (3), Autosomal dominant	link to OMIM
EH38E1318744	chr1:11272915-11273265	ubi-PLS	511	ENSG00000120942.13	UBIAD1	protein_coding	Corneal dystrophy, Schnyder type, 121800 (3), Autosomal dominant	link to OMIM
EH38E1318745	chr1:11273367-11273545	ubi-PLS	508	ENSG00000120942.13	UBIAD1	protein_coding	Corneal dystrophy, Schnyder type, 121800 (3), Autosomal dominant	link to OMIM
EH38E1318553	chr1:11012279-11012491	ubi-PLS	516	ENSG00000120948.15	TARDBP	protein_coding	Frontotemporal lobar degeneration, TARDBP-related, 612069 (3), Autosomal dominant; Amyotrophic lateral sclerosis 10, with or without FTD, 612069 (3), Autosomal dominant	link to OMIM
EH38E1318554	chr1:11012493-11012701	ubi-PLS	517	ENSG00000120948.15	TARDBP	protein_coding	Frontotemporal lobar degeneration, TARDBP-related, 612069 (3), Autosomal dominant; Amyotrophic lateral sclerosis 10, with or without FTD, 612069 (3), Autosomal dominant	link to OMIM
EH38E2016582	chr2:96335656-96335920	ubi-PLS	517	ENSG00000121152.9	NCAPH	protein_coding	?Microcephaly 23, primary, autosomal recessive, 617985 (3), Autosomal recessive	link to OMIM
EH38E2016583	chr2:96335922-96336082	ubi-PLS	517	ENSG00000121152.9	NCAPH	protein_coding	?Microcephaly 23, primary, autosomal recessive, 617985 (3), Autosomal recessive	link to OMIM
EH38E1597845	chr12:21437565-21437914	ubi-PLS	517	ENSG00000121350.15	PYROXD1	protein_coding	Myopathy, myofibrillar, 8, 617258 (3), Autosomal recessive	link to OMIM
EH38E1537019	chr11:45917863-45918213	ubi-PLS	517	ENSG00000121680.15	PEX16	protein_coding	Peroxisome biogenesis disorder 8A (Zellweger), 614876 (3), Autosomal recessive; Peroxisome biogenesis disorder 8B, 614877 (3), Autosomal recessive	link to OMIM
EH38E2261647	chr3:179148287-179148444	ubi-PLS	507	ENSG00000121879.3	PIK3CA	protein_coding	Ovarian cancer, somatic, 167000 (3); Colorectal cancer, somatic, 114500 (3); CLAPO syndrome, somatic, 613089 (3); Cowden syndrome 5, 615108 (3); Hepatocellular carcinoma, somatic, 114550 (3); Breast cancer, somatic, 114480 (3); Macrodactyly, somatic, 155500 (3); Keratosis, seborrheic, somatic, 182000 (3); Gastric cancer, somatic, 613659 (3); Megalencephaly-capillary malformation-polymicrogyria sy…	link to OMIM
EH38E2291955	chr4:39458807-39459157	ubi-PLS	517	ENSG00000121897.13	LIAS	protein_coding	Hyperglycinemia, lactic acidosis, and seizures, 614462 (3), Autosomal recessive	link to OMIM
EH38E1374404	chr1:108963239-108963589	ubi-PLS	517	ENSG00000121940.15	CLCC1	protein_coding	Retinitis pigmentosa 32, 609913 (3), Autosomal recessive	link to OMIM
EH38E1374364	chr1:108876780-108877130	ubi-PLS	516	ENSG00000121957.12	GPSM2	protein_coding	Chudley-McCullough syndrome, 604213 (3), Autosomal recessive	link to OMIM
EH38E1662411	chr13:27251201-27251551	ubi-PLS	517	ENSG00000122026.10	RPL21	protein_coding	Hypotrichosis 12, 615885 (3), Autosomal dominant	link to OMIM
EH38E2735901	chr9:135499669-135500002	ubi-PLS	514	ENSG00000122140.10	MRPS2	protein_coding	Combined oxidative phosphorylation deficiency 36, 617950 (3), Autosomal recessive	link to OMIM
EH38E2735904	chr9:135500433-135500783	ubi-PLS	515	ENSG00000122140.10	MRPS2	protein_coding	Combined oxidative phosphorylation deficiency 36, 617950 (3), Autosomal recessive	link to OMIM
EH38E2519605	chr6:158168183-158168502	ubi-PLS	517	ENSG00000122335.13	SERAC1	protein_coding	3-methylglutaconic aciduria with deafness, encephalopathy, and Leigh-like syndrome, 614739 (3), Autosomal recessive	link to OMIM
EH38E1367732	chr1:92831821-92832170	ubi-PLS	517	ENSG00000122406.12	RPL5	protein_coding	Diamond-Blackfan anemia 6, 612561 (3), Autosomal dominant	link to OMIM
EH38E1366771	chr1:91021371-91021720	ubi-PLS	515	ENSG00000122482.20	ZNF644	protein_coding	Myopia 21, autosomal dominant, 614167 (3), Autosomal dominant	link to OMIM
EH38E1366773	chr1:91022066-91022416	ubi-PLS	517	ENSG00000122482.20	ZNF644	protein_coding	Myopia 21, autosomal dominant, 614167 (3), Autosomal dominant	link to OMIM
EH38E2546673	chr7:33129163-33129449	ubi-PLS	517	ENSG00000122507.20	BBS9	protein_coding	Bardet-Biedl syndrome 9, 615986 (3), Autosomal recessive	link to OMIM
EH38E2531927	chr7:6009001-6009349	ubi-PLS	517	ENSG00000122512.14	PMS2	protein_coding	Colorectal cancer, hereditary nonpolyposis, type 4, 614337 (3); Mismatch repair cancer syndrome 4, 619101 (3)	link to OMIM
EH38E2540043	chr7:23105571-23105918	ubi-PLS	517	ENSG00000122550.17	KLHL7	protein_coding	Retinitis pigmentosa 42, 612943 (3), Autosomal dominant; PERCHING syndrome, 617055 (3), Autosomal recessive	link to OMIM
EH38E2541925	chr7:26200809-26201159	ubi-PLS	517	ENSG00000122566.20	HNRNPA2B1	protein_coding	?Inclusion body myopathy with early-onset Paget disease with or without frontotemporal dementia 2, 615422 (3)	link to OMIM
EH38E2539997	chr7:23014063-23014413	ubi-PLS	516	ENSG00000122591.11	FAM126A	protein_coding	Leukodystrophy, hypomyelinating, 5, 610532 (3), Autosomal recessive	link to OMIM
EH38E2546640	chr7:33062679-33062999	ubi-PLS	517	ENSG00000122643.18	NT5C3A	protein_coding	Anemia, hemolytic, due to UMPH1 deficiency, 266120 (3), Autosomal recessive	link to OMIM
EH38E2691167	chr9:34458472-34458822	ubi-PLS	517	ENSG00000122735.15	DNAI1	protein_coding	Ciliary dyskinesia, primary, 1, with or without situs inversus, 244400 (3), Autosomal recessive	link to OMIM
EH38E1472595	chr10:62816305-62816613	ubi-PLS	517	ENSG00000122877.13	EGR2	protein_coding	Dejerine-Sottas disease, 145900 (3), Autosomal recessive, Autosomal dominant; Hypomyelinating neuropathy, congenital, 1, 605253 (3), Autosomal recessive, Autosomal dominant; Charcot-Marie-Tooth disease, type 1D, 607678 (3), Autosomal dominant	link to OMIM
EH38E1649485	chr12:119877254-119877603	ubi-PLS	517	ENSG00000122966.13	CIT	protein_coding	Microcephaly 17, primary, autosomal recessive, 617090 (3), Autosomal recessive	link to OMIM
EH38E1643607	chr12:110124138-110124488	ubi-PLS	517	ENSG00000122970.15	IFT81	protein_coding	Short-rib thoracic dysplasia 19 with or without polydactyly, 617895 (3), Autosomal recessive	link to OMIM
EH38E1650163	chr12:120725607-120725957	ubi-PLS	510	ENSG00000122971.8	ACADS	protein_coding	Acyl-CoA dehydrogenase, short-chain, deficiency of, 201470 (3), Autosomal recessive	link to OMIM
EH38E1600667	chr12:26833107-26833457	ubi-PLS	515	ENSG00000123104.11	ITPR2	protein_coding	?Anhidrosis, isolated, with normal sweat glands, 106190 (3), Autosomal recessive	link to OMIM
EH38E1449254	chr10:13099194-13099541	ubi-PLS	503	ENSG00000123240.16	OPTN	protein_coding	{Glaucoma, normal tension, susceptibility to}, 606657 (3); Glaucoma 1, open angle, E, 137760 (3), Autosomal dominant; Amyotrophic lateral sclerosis 12, 613435 (3)	link to OMIM
EH38E1616913	chr12:57782550-57782900	ubi-PLS	517	ENSG00000123297.17	TSFM	protein_coding	Combined oxidative phosphorylation deficiency 3, 610505 (3), Autosomal recessive	link to OMIM
EH38E1616254	chr12:57128221-57128506	ubi-PLS	503	ENSG00000123384.13	LRP1	protein_coding	?Keratosis pilaris atrophicans, 604093 (3), Autosomal recessive	link to OMIM
EH38E1345187	chr1:47314152-47314502	ubi-PLS	517	ENSG00000123473.15	STIL	protein_coding	Microcephaly 7, primary, autosomal recessive, 612703 (3), Autosomal recessive	link to OMIM
EH38E2487345	chr6:96897760-96898109	ubi-PLS	517	ENSG00000123545.5	NDUFAF4	protein_coding	Mitochondrial complex I deficiency, nuclear type 15, 618237 (3), Autosomal recessive	link to OMIM
EH38E2488147	chr6:99515335-99515684	ubi-PLS	517	ENSG00000123552.17	USP45	protein_coding	?Leber congenital amaurosis 19, 618513 (3), Autosomal recessive	link to OMIM
EH38E2048309	chr2:165953677-165954026	ubi-PLS	517	ENSG00000123607.14	TTC21B	protein_coding	Nephronophthisis 12, 613820 (3), Autosomal recessive, Autosomal dominant; Short-rib thoracic dysplasia 4 with or without polydactyly, 613819 (3), Autosomal recessive	link to OMIM
EH38E2324167	chr4:121801111-121801461	ubi-PLS	517	ENSG00000123737.12	EXOSC9	protein_coding	Pontocerebellar hypoplasia, type 1D, 618065 (3), Autosomal recessive	link to OMIM
EH38E2355553	chr5:7868936-7869285	ubi-PLS	517	ENSG00000124275.14	MTRR	protein_coding	{Neural tube defects, folate-sensitive, susceptibility to}, 601634 (3), Autosomal recessive; Homocystinuria-megaloblastic anemia, cbl E type, 236270 (3), Autosomal recessive	link to OMIM
EH38E2009917	chr2:73828702-73829052	ubi-PLS	517	ENSG00000124356.15	STAMBP	protein_coding	Microcephaly-capillary malformation syndrome, 614261 (3), Autosomal recessive	link to OMIM
EH38E2008493	chr2:71130053-71130374	ubi-PLS	516	ENSG00000124370.10	MCEE	protein_coding	Methylmalonyl-CoA epimerase deficiency, 251120 (3), Autosomal recessive	link to OMIM
EH38E2008494	chr2:71130393-71130742	ubi-PLS	517	ENSG00000124370.10	MCEE	protein_coding	Methylmalonyl-CoA epimerase deficiency, 251120 (3), Autosomal recessive	link to OMIM
EH38E2468143	chr6:42979102-42979452	ubi-PLS	513	ENSG00000124587.13	PEX6	protein_coding	Peroxisome biogenesis disorder 4B, 614863 (3), Autosomal recessive, Autosomal dominant; Heimler syndrome 2, 616617 (3), Autosomal recessive; Peroxisome biogenesis disorder 4A (Zellweger), 614862 (3), Autosomal recessive	link to OMIM
EH38E2469461	chr6:44313193-44313537	ubi-PLS	517	ENSG00000124608.4	AARS2	protein_coding	Combined oxidative phosphorylation deficiency 8, 614096 (3), Autosomal recessive; Leukoencephalopathy, progressive, with ovarian failure, 615889 (3), Autosomal recessive	link to OMIM
EH38E2461557	chr6:34425954-34426304	ubi-PLS	517	ENSG00000124614.13	RPS10	protein_coding	Diamond-Blackfan anemia 9, 613308 (3), Autosomal dominant	link to OMIM
EH38E2450366	chr6:16761430-16761780	ubi-PLS	512	ENSG00000124788.17	ATXN1	protein_coding	Spinocerebellar ataxia 1, 164400 (3), Autosomal dominant	link to OMIM
EH38E2451368	chr6:18264523-18264873	ubi-PLS	510	ENSG00000124795.14	DEK	protein_coding	Leukemia, acute nonlymphocytic, 125264 (2)	link to OMIM
EH38E2408631	chr5:132490703-132491053	ubi-PLS	517	ENSG00000125347.13	IRF1	protein_coding	Gastric cancer, somatic, 613659 (3); Myelogenous leukemia, acute (3); Myelodysplastic syndrome, preleukemic (3); Nonsmall cell lung cancer, somatic, 211980 (3)	link to OMIM
EH38E2025337	chr2:112541866-112542018	ubi-PLS	500	ENSG00000125630.15	POLR1B	protein_coding	Treacher-Collins syndrome 4, 618939 (3), Autosomal dominant	link to OMIM
EH38E2025338	chr2:112542076-112542304	ubi-PLS	515	ENSG00000125630.15	POLR1B	protein_coding	Treacher-Collins syndrome 4, 618939 (3), Autosomal dominant	link to OMIM
EH38E2025339	chr2:112542306-112542475	ubi-PLS	517	ENSG00000125630.15	POLR1B	protein_coding	Treacher-Collins syndrome 4, 618939 (3), Autosomal dominant	link to OMIM
EH38E1343815	chr1:45011963-45012313	ubi-PLS	517	ENSG00000126088.12	UROD	protein_coding	Porphyria, hepatoerythropoietic, 176100 (3), Autosomal recessive, Autosomal dominant; Porphyria cutanea tarda, 176100 (3), Autosomal recessive, Autosomal dominant	link to OMIM
EH38E1342714	chr1:43707298-43707624	ubi-PLS	516	ENSG00000126091.19	ST3GAL3	protein_coding	Mental retardation, autosomal recessive 12, 611090 (3), Autosomal recessive; ?Developmental and epileptic encephalopathy 15, 615006 (3), Autosomal recessive	link to OMIM
EH38E2559808	chr7:66075569-66075919	ubi-PLS	516	ENSG00000126522.16	ASL	protein_coding	Argininosuccinic aciduria, 207900 (3), Autosomal recessive	link to OMIM
EH38E2560425	chr7:66995478-66995828	ubi-PLS	517	ENSG00000126524.9	SBDS	protein_coding	{Aplastic anemia, susceptibility to}, 609135 (3); Shwachman-Diamond syndrome, 260400 (3), Autosomal recessive	link to OMIM
EH38E1590531	chr12:6970634-6970984	ubi-PLS	517	ENSG00000126749.14	EMG1	protein_coding	Bowen-Conradi syndrome, 211180 (3), Autosomal recessive	link to OMIM
EH38E1719084	chr14:60981025-60981321	ubi-PLS	517	ENSG00000126814.6	TRMT5	protein_coding	Combined oxidative phosphorylation deficiency 26, 616539 (3), Autosomal recessive	link to OMIM
EH38E2605419	chr7:158856332-158856682	ubi-PLS	517	ENSG00000126870.15	WDR60	protein_coding	Short-rib thoracic dysplasia 8 with or without polydactyly, 615503 (3), Autosomal recessive	link to OMIM
EH38E2732089	chr9:131125358-131125708	ubi-PLS	517	ENSG00000126883.16	NUP214	protein_coding	Leukemia, acute myeloid, somatic, 601626 (3); {Encephalopathy, acute, infection-induced, susceptibility to, 9}, 618426 (3), Autosomal recessive; Leukemia, T-cell acute lymphoblastic, somatic, 613065 (3)	link to OMIM
EH38E1341781	chr1:42456276-42456626	ubi-PLS	515	ENSG00000127125.8	PPCS	protein_coding	Cardiomyopathy, dilated, 2C, 618189 (3), Autosomal recessive	link to OMIM
EH38E1324424	chr1:19251423-19251770	ubi-PLS	516	ENSG00000127463.13	EMC1	protein_coding	Cerebellar atrophy, visual impairment, and psychomotor retardation, 616875 (3), Autosomal recessive	link to OMIM
EH38E2075241	chr2:218270152-218270499	ubi-PLS	517	ENSG00000127838.13	PNKD	protein_coding	Paroxysmal nonkinesigenic dyskinesia 1, 118800 (3), Autosomal dominant	link to OMIM
EH38E1661799	chr13:26221481-26221696	ubi-PLS	505	ENSG00000127870.16	RNF6	protein_coding	Esophageal carcinoma, somatic, 133239 (3)	link to OMIM
EH38E1661800	chr13:26221721-26222069	ubi-PLS	517	ENSG00000127870.16	RNF6	protein_coding	Esophageal carcinoma, somatic, 133239 (3)	link to OMIM
EH38E1661801	chr13:26222198-26222547	ubi-PLS	517	ENSG00000127870.16	RNF6	protein_coding	Esophageal carcinoma, somatic, 133239 (3)	link to OMIM
EH38E2571223	chr7:91940687-91941037	ubi-PLS	511	ENSG00000127914.16	AKAP9	protein_coding	?Long QT syndrome 11, 611820 (3), Autosomal dominant	link to OMIM
EH38E2564416	chr7:75914890-75915237	ubi-PLS	516	ENSG00000127948.13	POR	protein_coding	Disordered steroidogenesis due to cytochrome P450 oxidoreductase, 613571 (3); Antley-Bixler syndrome with genital anomalies and disordered steroidogenesis, 201750 (3), Autosomal recessive	link to OMIM
EH38E2571473	chr7:92528432-92528782	ubi-PLS	517	ENSG00000127980.15	PEX1	protein_coding	Heimler syndrome 1, 234580 (3), Autosomal recessive; Peroxisome biogenesis disorder 1B (NALD/IRD), 601539 (3), Autosomal recessive; Peroxisome biogenesis disorder 1A (Zellweger), 214100 (3), Autosomal recessive	link to OMIM
EH38E2298081	chr4:55346141-55346440	ubi-PLS	507	ENSG00000128039.10	SRD5A3	protein_coding	Kahrizi syndrome, 612713 (3), Autosomal recessive; Congenital disorder of glycosylation, type Iq, 612379 (3), Autosomal recessive	link to OMIM
EH38E2669336	chr8:132675432-132675777	ubi-PLS	505	ENSG00000129295.8	LRRC6	protein_coding	Ciliary dyskinesia, primary, 19, 614935 (3), Autosomal recessive	link to OMIM
EH38E1703586	chr14:24114701-24115038	ubi-PLS	517	ENSG00000129535.12	NRL	protein_coding	Retinitis pigmentosa 27, 613750 (3), Autosomal dominant; Retinal degeneration, autosomal recessive, clumped pigment type (3)	link to OMIM
EH38E2623331	chr8:33513000-33513350	ubi-PLS	517	ENSG00000129696.12	TTI2	protein_coding	Mental retardation, autosomal recessive 39, 615541 (3), Autosomal recessive	link to OMIM
EH38E2623332	chr8:33513456-33513800	ubi-PLS	517	ENSG00000129696.12	TTI2	protein_coding	Mental retardation, autosomal recessive 39, 615541 (3), Autosomal recessive	link to OMIM
EH38E2184249	chr3:20186183-20186533	ubi-PLS	517	ENSG00000129810.14	SGOL1	protein_coding	Chronic atrial and intestinal dysrhythmia, 616201 (3), Autosomal recessive	link to OMIM
EH38E2526520	chr6:169751459-169751805	ubi-PLS	517	ENSG00000130023.15	ERMARD	protein_coding	?Periventricular nodular heterotopia 6, 615544 (3), Autosomal dominant	link to OMIM
EH38E2490878	chr6:106629368-106629717	ubi-PLS	517	ENSG00000130347.12	RTN4IP1	protein_coding	Optic atrophy 10 with or without ataxia, mental retardation, and seizures, 616732 (3), Autosomal recessive	link to OMIM
EH38E2490878	chr6:106629368-106629717	ubi-PLS	517	ENSG00000130348.11	QRSL1	protein_coding	Combined oxidative phosphorylation deficiency 40, 618835 (3), Autosomal recessive	link to OMIM
EH38E2520366	chr6:158999768-159000104	ubi-PLS	517	ENSG00000130363.11	RSPH3	protein_coding	Ciliary dyskinesia, primary, 32, 616481 (3), Autosomal recessive	link to OMIM
EH38E2520367	chr6:159000109-159000288	ubi-PLS	511	ENSG00000130363.11	RSPH3	protein_coding	Ciliary dyskinesia, primary, 32, 616481 (3), Autosomal recessive	link to OMIM
EH38E2089601	chr2:240025245-240025595	ubi-PLS	501	ENSG00000130414.11	NDUFA10	protein_coding	Mitochondrial complex I deficiency, nuclear type 22, 618243 (3), Autosomal recessive	link to OMIM
EH38E1513065	chr10:133308721-133308968	ubi-PLS	507	ENSG00000130640.13	TUBGCP2	protein_coding	Pachygyria, microcephaly, developmental delay, and dysmorphic facies, with or without seizures, 618737 (3), Autosomal recessive	link to OMIM
EH38E1513066	chr10:133309006-133309355	ubi-PLS	517	ENSG00000130640.13	TUBGCP2	protein_coding	Pachygyria, microcephaly, developmental delay, and dysmorphic facies, with or without seizures, 618737 (3), Autosomal recessive	link to OMIM
EH38E2731699	chr9:130693507-130693857	ubi-PLS	517	ENSG00000130713.15	EXOSC2	protein_coding	Short stature, hearing loss, retinitis pigmentosa, and distinctive facies, 617763 (3), Autosomal recessive	link to OMIM
EH38E2732455	chr9:131502738-131503084	ubi-PLS	510	ENSG00000130714.15	POMT1	protein_coding	Muscular dystrophy-dystroglycanopathy (limb-girdle), type C, 1, 609308 (3), Autosomal recessive; Muscular dystrophy-dystroglycanopathy (congenital with brain and eye anomalies), type A, 1, 236670 (3), Autosomal recessive; Muscular dystrophy-dystroglycanopathy (congenital with mental retardation), type B, 1, 613155 (3), Autosomal recessive	link to OMIM
EH38E1652302	chr12:123232833-123232992	ubi-PLS	517	ENSG00000130921.7	C12orf65	protein_coding	Spastic paraplegia 55, autosomal recessive, 615035 (3), Autosomal recessive; Combined oxidative phosphorylation deficiency 7, 613559 (3), Autosomal recessive	link to OMIM
EH38E1652303	chr12:123233101-123233451	ubi-PLS	517	ENSG00000130921.7	C12orf65	protein_coding	Spastic paraplegia 55, autosomal recessive, 615035 (3), Autosomal recessive; Combined oxidative phosphorylation deficiency 7, 613559 (3), Autosomal recessive	link to OMIM
EH38E2273924	chr4:337460-337810	ubi-PLS	500	ENSG00000131127.13	ZNF141	protein_coding	?Polydactyly, postaxial, type A6, 615226 (3), Autosomal recessive	link to OMIM
EH38E2181321	chr3:15065156-15065490	ubi-PLS	517	ENSG00000131368.7	MRPS25	protein_coding	?Combined oxidative phosphorylation deficiency 50, 619025 (3), Autosomal recessive	link to OMIM
EH38E2414411	chr5:140647608-140647958	ubi-PLS	517	ENSG00000131495.8	NDUFA2	protein_coding	Mitochondrial complex I deficiency, nuclear type 13, 618235 (3), Autosomal recessive	link to OMIM
EH38E2414861	chr5:141618964-141619313	ubi-PLS	517	ENSG00000131504.15	DIAPH1	protein_coding	Seizures, cortical blindness, microcephaly syndrome, 616632 (3), Autosomal recessive; Deafness, autosomal dominant 1, with or without thrombocytopenia, 124900 (3), Autosomal dominant	link to OMIM
EH38E1314003	chr1:5992407-5992757	ubi-PLS	517	ENSG00000131697.17	NPHP4	protein_coding	Nephronophthisis 4, 606966 (3), Autosomal recessive; Senior-Loken syndrome 4, 606996 (3), Autosomal recessive	link to OMIM
EH38E1382225	chr1:145918693-145919043	ubi-PLS	517	ENSG00000131779.10	PEX11B	protein_coding	Peroxisome biogenesis disorder 14B, 614920 (3), Autosomal recessive	link to OMIM
EH38E2380460	chr5:71587069-71587418	ubi-PLS	516	ENSG00000131844.15	MCCC2	protein_coding	3-Methylcrotonyl-CoA carboxylase 2 deficiency, 210210 (3), Autosomal recessive	link to OMIM
EH38E2628224	chr8:42843220-42843570	ubi-PLS	517	ENSG00000131931.8	THAP1	protein_coding	Dystonia 6, torsion, 602629 (3), Autosomal dominant	link to OMIM
EH38E2199131	chr3:47802894-47803244	ubi-PLS	512	ENSG00000132153.14	DHX30	protein_coding	Neurodevelopmental disorder with severe motor impairment and absent language, 617804 (3), Autosomal dominant	link to OMIM
EH38E2199138	chr3:47824785-47825134	ubi-PLS	515	ENSG00000132153.14	DHX30	protein_coding	Neurodevelopmental disorder with severe motor impairment and absent language, 617804 (3), Autosomal dominant	link to OMIM
EH38E2179364	chr3:12664082-12664431	ubi-PLS	517	ENSG00000132155.11	RAF1	protein_coding	LEOPARD syndrome 2, 611554 (3); Noonan syndrome 5, 611553 (3), Autosomal dominant; Cardiomyopathy, dilated, 1NN, 615916 (3), Autosomal dominant	link to OMIM
EH38E2014426	chr2:86106031-86106335	ubi-PLS	517	ENSG00000132300.18	PTCD3	protein_coding	?Combined oxidative phosphorylation deficiency 51, 619057 (3), Autosomal recessive	link to OMIM
EH38E2651244	chr8:99012952-99013117	ubi-PLS	513	ENSG00000132549.18	VPS13B	protein_coding	Cohen syndrome, 216550 (3), Autosomal recessive	link to OMIM
EH38E2651245	chr8:99013122-99013414	ubi-PLS	517	ENSG00000132549.18	VPS13B	protein_coding	Cohen syndrome, 216550 (3), Autosomal recessive	link to OMIM
EH38E1390330	chr1:160262385-160262734	ubi-PLS	517	ENSG00000132716.18	DCAF8	protein_coding	?Giant axonal neuropathy 2, autosomal dominant, 610100 (3), Autosomal dominant	link to OMIM
EH38E1548286	chr11:68903690-68904038	ubi-PLS	516	ENSG00000132740.8	IGHMBP2	protein_coding	Neuronopathy, distal hereditary motor, type VI, 604320 (3), Autosomal recessive; Charcot-Marie-Tooth disease, axonal, type 2S, 616155 (3), Autosomal recessive	link to OMIM
EH38E1344040	chr1:45500001-45500351	ubi-PLS	517	ENSG00000132763.14	MMACHC	protein_coding	Methylmalonic aciduria and homocystinuria, cblC type, 277400 (3), Autosomal recessive	link to OMIM
EH38E1343947	chr1:45339587-45339852	ubi-PLS	510	ENSG00000132773.11	TOE1	protein_coding	Pontocerebellar hypoplasia, type 7, 614969 (3), Autosomal recessive	link to OMIM
EH38E1343947	chr1:45339587-45339852	ubi-PLS	510	ENSG00000132781.17	MUTYH	protein_coding	Gastric cancer, somatic, 613659 (3); Adenomas, multiple colorectal, 608456 (3), Autosomal recessive	link to OMIM
EH38E1343948	chr1:45339931-45340281	ubi-PLS	517	ENSG00000132781.17	MUTYH	protein_coding	Gastric cancer, somatic, 613659 (3); Adenomas, multiple colorectal, 608456 (3), Autosomal recessive	link to OMIM
EH38E1343949	chr1:45340311-45340529	ubi-PLS	517	ENSG00000132781.17	MUTYH	protein_coding	Gastric cancer, somatic, 613659 (3); Adenomas, multiple colorectal, 608456 (3), Autosomal recessive	link to OMIM
EH38E2384766	chr5:78294613-78294960	ubi-PLS	517	ENSG00000132842.13	AP3B1	protein_coding	Hermansky-Pudlak syndrome 2, 608233 (3), Autosomal recessive	link to OMIM
EH38E1663419	chr13:28658869-28659214	ubi-PLS	517	ENSG00000132963.7	POMP	protein_coding	Proteasome-associated autoinflammatory syndrome 2, 618048 (3), Autosomal dominant; Keratosis linearis with ichthyosis congenita and sclerosing keratoderma, 601952 (3), Autosomal recessive	link to OMIM
EH38E1661817	chr13:26253814-26254164	ubi-PLS	517	ENSG00000132964.11	CDK8	protein_coding	Intellectual developmental disorder with hypotonia and behavioral abnormalities, 618748 (3), Autosomal dominant	link to OMIM
EH38E1415153	chr1:205211356-205211557	ubi-PLS	514	ENSG00000133059.16	DSTYK	protein_coding	Congenital anomalies of kidney and urinary tract 1, 610805 (3), Autosomal dominant; Spastic paraplegia 23, 270750 (3), Autosomal recessive	link to OMIM
EH38E1415154	chr1:205211561-205211851	ubi-PLS	517	ENSG00000133059.16	DSTYK	protein_coding	Congenital anomalies of kidney and urinary tract 1, 610805 (3), Autosomal dominant; Spastic paraplegia 23, 270750 (3), Autosomal recessive	link to OMIM
EH38E1669544	chr13:39655485-39655835	ubi-PLS	516	ENSG00000133103.16	COG6	protein_coding	Congenital disorder of glycosylation, type IIl, 614576 (3), Autosomal recessive; Shaheen syndrome, 615328 (3), Autosomal recessive	link to OMIM
EH38E1668063	chr13:36346666-36346879	ubi-PLS	514	ENSG00000133104.12	SPG20	protein_coding	Troyer syndrome, 275900 (3), Autosomal recessive	link to OMIM
EH38E1668278	chr13:36819020-36819370	ubi-PLS	514	ENSG00000133111.3	RFXAP	protein_coding	Bare lymphocyte syndrome, type II, complementation group D, 209920 (3), Autosomal recessive	link to OMIM
EH38E1599593	chr12:25250920-25251268	ubi-PLS	517	ENSG00000133703.11	KRAS	protein_coding	Oculoectodermal syndrome, somatic, 600268 (3); Leukemia, acute myeloid, somatic, 601626 (3); Breast cancer, somatic, 114480 (3); RAS-associated autoimmune leukoproliferative disorder, 614470 (3), Autosomal dominant; Cardiofaciocutaneous syndrome 2, 615278 (3), Autosomal dominant; Arteriovenous malformation of the brain, somatic, 108010 (3); Bladder cancer, somatic, 109800 (3); Pancreatic carcinom…	link to OMIM
EH38E2417884	chr5:146182369-146182520	ubi-PLS	516	ENSG00000133706.17	LARS	protein_coding	?Infantile liver failure syndrome 1, 615438 (3), Autosomal recessive	link to OMIM
EH38E2417885	chr5:146182570-146182920	ubi-PLS	517	ENSG00000133706.17	LARS	protein_coding	?Infantile liver failure syndrome 1, 615438 (3), Autosomal recessive	link to OMIM
EH38E2643996	chr8:81686191-81686538	ubi-PLS	516	ENSG00000133731.9	IMPA1	protein_coding	Mental retardation, autosomal recessive 59, 617323 (3), Autosomal recessive	link to OMIM
EH38E2402329	chr5:119452439-119452785	ubi-PLS	517	ENSG00000133835.14	HSD17B4	protein_coding	D-bifunctional protein deficiency, 261515 (3), Autosomal recessive; Perrault syndrome 1, 233400 (3), Autosomal recessive	link to OMIM
EH38E1544956	chr11:65333616-65333966	ubi-PLS	517	ENSG00000133884.9	DPF2	protein_coding	Coffin-Siris syndrome 7, 618027 (3), Autosomal dominant	link to OMIM
EH38E1544459	chr11:64810488-64810835	ubi-PLS	517	ENSG00000133895.14	MEN1	protein_coding	Angiofibroma, somatic (3); Adrenal adenoma, somatic (3); Parathyroid adenoma, somatic (3); Lipoma, somatic (3); Carcinoid tumor of lung (3); Multiple endocrine neoplasia 1, 131100 (3), Autosomal dominant	link to OMIM
EH38E2177583	chr3:10141564-10141913	ubi-PLS	517	ENSG00000134086.7	VHL	protein_coding	Pheochromocytoma, 171300 (3), Autosomal dominant; Erythrocytosis, familial, 2, 263400 (3), Autosomal recessive; von Hippel-Lindau syndrome, 193300 (3), Autosomal dominant; Renal cell carcinoma, somatic, 144700 (3); Hemangioblastoma, cerebellar, somatic (3)	link to OMIM
EH38E1376996	chr1:112466222-112466569	ubi-PLS	517	ENSG00000134245.17	WNT2B	protein_coding	Diarrhea 9, 618168 (3), Autosomal recessive	link to OMIM
EH38E1377914	chr1:113904545-113904769	ubi-PLS	514	ENSG00000134262.12	AP4B1	protein_coding	Spastic paraplegia 47, autosomal recessive, 614066 (3), Autosomal recessive	link to OMIM
EH38E1377915	chr1:113904963-113905312	ubi-PLS	517	ENSG00000134262.12	AP4B1	protein_coding	Spastic paraplegia 47, autosomal recessive, 614066 (3), Autosomal recessive	link to OMIM
EH38E1971237	chr2:8837459-8837808	ubi-PLS	514	ENSG00000134313.14	KIDINS220	protein_coding	Spastic paraplegia, intellectual disability, nystagmus, and obesity, 617296 (3), Autosomal dominant	link to OMIM
EH38E1973788	chr2:11746460-11746810	ubi-PLS	504	ENSG00000134324.11	LPIN1	protein_coding	Myoglobinuria, acute recurrent, autosomal recessive, 268200 (3), Autosomal recessive	link to OMIM
EH38E1525211	chr11:18394318-18394668	ubi-PLS	516	ENSG00000134333.13	LDHA	protein_coding	Glycogen storage disease XI, 612933 (3), Autosomal recessive	link to OMIM
EH38E1525216	chr11:18396040-18396390	ubi-PLS	517	ENSG00000134333.13	LDHA	protein_coding	Glycogen storage disease XI, 612933 (3), Autosomal recessive	link to OMIM
EH38E2373047	chr5:55994953-55995300	ubi-PLS	517	ENSG00000134352.19	IL6ST	protein_coding	Hyper-IgE recurrent infection syndrome 4, autosomal recessive, 618523 (3), Autosomal recessive	link to OMIM
EH38E1407919	chr1:193121798-193122148	ubi-PLS	517	ENSG00000134371.9	CDC73	protein_coding	Parathyroid adenoma with cystic changes, 145001 (3), Autosomal dominant; Hyperparathyroidism-jaw tumor syndrome, 145001 (3), Autosomal dominant; Parathyroid carcinoma, 608266 (3); Hyperparathyroidism, familial primary, 145000 (3), Autosomal dominant	link to OMIM
EH38E1538018	chr11:47214790-47215139	ubi-PLS	516	ENSG00000134574.11	DDB2	protein_coding	Xeroderma pigmentosum, group E, DDB-negative subtype, 278740 (3), Autosomal recessive	link to OMIM
EH38E1538048	chr11:47248784-47248971	ubi-PLS	517	ENSG00000134575.9	ACP2	protein_coding	?Lysosomal acid phosphatase deficiency, 200950 (1), Autosomal recessive	link to OMIM
EH38E1538049	chr11:47248977-47249187	ubi-PLS	515	ENSG00000134575.9	ACP2	protein_coding	?Lysosomal acid phosphatase deficiency, 200950 (1), Autosomal recessive	link to OMIM
EH38E1333874	chr1:31065638-31065987	ubi-PLS	517	ENSG00000134644.15	PUM1	protein_coding	Spinocerebellar ataxia 47, 617931 (3), Autosomal dominant	link to OMIM
EH38E1335379	chr1:32817301-32817650	ubi-PLS	517	ENSG00000134684.10	YARS	protein_coding	Charcot-Marie-Tooth disease, dominant intermediate C, 608323 (3), Autosomal dominant	link to OMIM
EH38E2298124	chr4:55395695-55396024	ubi-PLS	514	ENSG00000134851.12	TMEM165	protein_coding	Congenital disorder of glycosylation, type IIk, 614727 (3), Autosomal recessive	link to OMIM
EH38E1694512	chr13:102845656-102846006	ubi-PLS	517	ENSG00000134899.17	ERCC5	protein_coding	Xeroderma pigmentosum, group G/Cockayne syndrome, 278780 (3), Autosomal recessive; Xeroderma pigmentosum, group G, 278780 (3), Autosomal recessive; Cerebrooculofacioskeletal syndrome 3, 616570 (3), Autosomal recessive	link to OMIM
EH38E1694513	chr13:102846028-102846258	ubi-PLS	514	ENSG00000134899.17	ERCC5	protein_coding	Xeroderma pigmentosum, group G/Cockayne syndrome, 278780 (3), Autosomal recessive; Xeroderma pigmentosum, group G, 278780 (3), Autosomal recessive; Cerebrooculofacioskeletal syndrome 3, 616570 (3), Autosomal recessive	link to OMIM
EH38E1698209	chr13:110706129-110706477	ubi-PLS	517	ENSG00000134905.16	CARS2	protein_coding	Combined oxidative phosphorylation deficiency 27, 616672 (3), Autosomal recessive	link to OMIM
EH38E1579357	chr11:125592476-125592826	ubi-PLS	517	ENSG00000134910.12	STT3A	protein_coding	Congenital disorder of glycosylation, type Iw, 615596 (3), Autosomal recessive	link to OMIM
EH38E2399323	chr5:112737640-112737990	ubi-PLS	506	ENSG00000134982.16	APC	protein_coding	Adenoma, periampullary, somatic (3); Desmoid disease, hereditary, 135290 (3), Autosomal dominant; Adenomatous polyposis coli, 175100 (3), Autosomal dominant; Gardner syndrome, 175100 (3), Autosomal dominant; Hepatoblastoma, somatic, 114550 (3); Colorectal cancer, somatic, 114500 (3); Brain tumor-polyposis syndrome 2, 175100 (3), Autosomal dominant; Gastric cancer, somatic, 613659 (3)	link to OMIM
EH38E2398348	chr5:111092118-111092468	ubi-PLS	517	ENSG00000134987.11	WDR36	protein_coding	Glaucoma 1, open angle, G, 609887 (3)	link to OMIM
EH38E2703007	chr9:85741900-85742250	ubi-PLS	514	ENSG00000135049.15	AGTPBP1	protein_coding	Neurodegeneration, childhood-onset, with cerebellar atrophy, 618276 (3), Autosomal recessive	link to OMIM
EH38E2699715	chr9:78296874-78297224	ubi-PLS	514	ENSG00000135069.13	PSAT1	protein_coding	Neu-Laxova syndrome 2, 616038 (3), Autosomal recessive; ?Phosphoserine aminotransferase deficiency, 610992 (3), Autosomal recessive	link to OMIM
EH38E2703238	chr9:86282030-86282379	ubi-PLS	509	ENSG00000135070.13	ISCA1	protein_coding	Multiple mitochondrial dysfunctions syndrome 5, 617613 (3), Autosomal recessive	link to OMIM
EH38E2703239	chr9:86282521-86282870	ubi-PLS	516	ENSG00000135070.13	ISCA1	protein_coding	Multiple mitochondrial dysfunctions syndrome 5, 617613 (3), Autosomal recessive	link to OMIM
EH38E2580879	chr7:108526046-108526396	ubi-PLS	517	ENSG00000135241.16	PNPLA8	protein_coding	?Mitochondrial myopathy with lactic acidosis, 251950 (3), Autosomal recessive	link to OMIM
EH38E2578677	chr7:105531949-105532298	ubi-PLS	517	ENSG00000135249.7	RINT1	protein_coding	Infantile liver failure syndrome 3, 618641 (3), Autosomal recessive	link to OMIM
EH38E2479081	chr6:73461610-73461959	ubi-PLS	517	ENSG00000135297.15	MTO1	protein_coding	Combined oxidative phosphorylation deficiency 10, 614702 (3), Autosomal recessive	link to OMIM
EH38E2483365	chr6:85593741-85594090	ubi-PLS	516	ENSG00000135317.12	SNX14	protein_coding	Spinocerebellar ataxia, autosomal recessive 20, 616354 (3), Autosomal recessive	link to OMIM
EH38E2481033	chr6:79537130-79537286	ubi-PLS	513	ENSG00000135338.13	LCA5	protein_coding	Leber congenital amaurosis 5, 604537 (3), Autosomal recessive	link to OMIM
EH38E2481034	chr6:79537303-79537653	ubi-PLS	516	ENSG00000135338.13	LCA5	protein_coding	Leber congenital amaurosis 5, 604537 (3), Autosomal recessive	link to OMIM
EH38E1537176	chr11:46120722-46121071	ubi-PLS	509	ENSG00000135365.15	PHF21A	protein_coding	Intellectual developmental disorder with behavioral abnormalities and craniofacial dysmorphism with or without seizures, 618725 (3), Autosomal dominant	link to OMIM
EH38E1537177	chr11:46121089-46121285	ubi-PLS	515	ENSG00000135365.15	PHF21A	protein_coding	Intellectual developmental disorder with behavioral abnormalities and craniofacial dysmorphism with or without seizures, 618725 (3), Autosomal dominant	link to OMIM
EH38E1614422	chr12:54280022-54280372	ubi-PLS	517	ENSG00000135486.17	HNRNPA1	protein_coding	Amyotrophic lateral sclerosis 20, 615426 (3), Autosomal dominant; ?Inclusion body myopathy with early-onset Paget disease without frontotemporal dementia 3, 615424 (3), Autosomal dominant	link to OMIM
EH38E1614423	chr12:54280437-54280787	ubi-PLS	517	ENSG00000135486.17	HNRNPA1	protein_coding	Amyotrophic lateral sclerosis 20, 615426 (3), Autosomal dominant; ?Inclusion body myopathy with early-onset Paget disease without frontotemporal dementia 3, 615424 (3), Autosomal dominant	link to OMIM
EH38E1614424	chr12:54280845-54281061	ubi-PLS	511	ENSG00000135486.17	HNRNPA1	protein_coding	Amyotrophic lateral sclerosis 20, 615426 (3), Autosomal dominant; ?Inclusion body myopathy with early-onset Paget disease without frontotemporal dementia 3, 615424 (3), Autosomal dominant	link to OMIM
EH38E1612057	chr12:51951384-51951734	ubi-PLS	515	ENSG00000135503.12	ACVR1B	protein_coding	Pancreatic cancer, somatic (3)	link to OMIM
EH38E2492857	chr6:109382346-109382649	ubi-PLS	517	ENSG00000135535.14	CD164	protein_coding	?Deafness, autosomal dominant 66, 616969 (3), Autosomal dominant	link to OMIM
EH38E2492858	chr6:109382651-109382939	ubi-PLS	517	ENSG00000135535.14	CD164	protein_coding	?Deafness, autosomal dominant 66, 616969 (3), Autosomal dominant	link to OMIM
EH38E2505948	chr6:135497587-135497936	ubi-PLS	517	ENSG00000135541.20	AHI1	protein_coding	Joubert syndrome 3, 608629 (3), Autosomal recessive	link to OMIM
EH38E2505949	chr6:135497938-135498144	ubi-PLS	502	ENSG00000135541.20	AHI1	protein_coding	Joubert syndrome 3, 608629 (3), Autosomal recessive	link to OMIM
EH38E2508366	chr6:138988188-138988538	ubi-PLS	517	ENSG00000135597.18	REPS1	protein_coding	?Neurodegeneration with brain iron accumulation 7, 617916 (3), Autosomal recessive	link to OMIM
EH38E1619883	chr12:64759283-64759632	ubi-PLS	517	ENSG00000135677.10	GNS	protein_coding	Mucopolysaccharidosis type IIID, 252940 (3), Autosomal recessive	link to OMIM
EH38E1619884	chr12:64759639-64759792	ubi-PLS	517	ENSG00000135677.10	GNS	protein_coding	Mucopolysaccharidosis type IIID, 252940 (3), Autosomal recessive	link to OMIM
EH38E1622500	chr12:68807954-68808302	ubi-PLS	517	ENSG00000135679.21	MDM2	protein_coding	{Accelerated tumor formation, susceptibility to}, 614401 (3), Autosomal dominant; ?Lessel-Kubisch syndrome, 618681 (3), Autosomal recessive	link to OMIM
EH38E1622503	chr12:68808851-68809179	ubi-PLS	509	ENSG00000135679.21	MDM2	protein_coding	{Accelerated tumor formation, susceptibility to}, 614401 (3), Autosomal dominant; ?Lessel-Kubisch syndrome, 618681 (3), Autosomal recessive	link to OMIM
EH38E1430854	chr1:230642221-230642569	ubi-PLS	517	ENSG00000135775.13	COG2	protein_coding	?Congenital disorder of glycosylation, type IIq, 617395 (3), Autosomal recessive	link to OMIM
EH38E1430855	chr1:230642612-230642910	ubi-PLS	505	ENSG00000135775.13	COG2	protein_coding	?Congenital disorder of glycosylation, type IIq, 617395 (3), Autosomal recessive	link to OMIM
EH38E1403138	chr1:182391257-182391600	ubi-PLS	500	ENSG00000135821.16	GLUL	protein_coding	Glutamine deficiency, congenital, 610015 (3), Autosomal recessive	link to OMIM
EH38E1403139	chr1:182391690-182392039	ubi-PLS	508	ENSG00000135821.16	GLUL	protein_coding	Glutamine deficiency, congenital, 610015 (3), Autosomal recessive	link to OMIM
EH38E1397746	chr1:172443942-172444291	ubi-PLS	516	ENSG00000135845.9	PIGC	protein_coding	Glycosylphosphatidylinositol biosynthesis defect 16, 617816 (3), Autosomal recessive	link to OMIM
EH38E1398647	chr1:174022246-174022596	ubi-PLS	515	ENSG00000135870.11	RC3H1	protein_coding	?Immune dysregulation and systemic hyperinflammation syndrome, 618998 (3)	link to OMIM
EH38E2078707	chr2:223957174-223957516	ubi-PLS	517	ENSG00000135900.3	MRPL44	protein_coding	?Combined oxidative phosphorylation deficiency 16, 615395 (3), Autosomal recessive	link to OMIM
EH38E2076035	chr2:219279135-219279484	ubi-PLS	517	ENSG00000135924.15	DNAJB2	protein_coding	Spinal muscular atrophy, distal, autosomal recessive, 5, 614881 (3), Autosomal recessive	link to OMIM
EH38E2018211	chr2:99141244-99141593	ubi-PLS	500	ENSG00000135951.14	TSGA10	protein_coding	?Spermatogenic failure 26, 617961 (3), Autosomal recessive	link to OMIM
EH38E2018225	chr2:99154820-99155170	ubi-PLS	517	ENSG00000135951.14	TSGA10	protein_coding	?Spermatogenic failure 26, 617961 (3), Autosomal recessive	link to OMIM
EH38E1642261	chr12:108562314-108562664	ubi-PLS	517	ENSG00000136003.15	ISCU	protein_coding	Myopathy with lactic acidosis, hereditary, 255125 (3), Autosomal recessive	link to OMIM
EH38E1637337	chr12:100266935-100267282	ubi-PLS	517	ENSG00000136021.18	SCYL2	protein_coding	Arthrogryposis multiplex congenita 4, neurogenic, with agenesis of the corpus callosum, 618766 (3), Autosomal recessive	link to OMIM
EH38E1637338	chr12:100267318-100267621	ubi-PLS	511	ENSG00000136021.18	SCYL2	protein_coding	Arthrogryposis multiplex congenita 4, neurogenic, with agenesis of the corpus callosum, 618766 (3), Autosomal recessive	link to OMIM
EH38E1640013	chr12:105107532-105107882	ubi-PLS	516	ENSG00000136051.13	KIAA1033	protein_coding	?Mental retardation, autosomal recessive 43, 615817 (3), Autosomal recessive	link to OMIM
EH38E1674831	chr13:48001178-48001526	ubi-PLS	515	ENSG00000136143.14	SUCLA2	protein_coding	Mitochondrial DNA depletion syndrome 5 (encephalomyopathic with or without methylmalonic aciduria), 612073 (3), Autosomal recessive	link to OMIM
EH38E2532209	chr7:6374220-6374569	ubi-PLS	517	ENSG00000136238.17	RAC1	protein_coding	Mental retardation, autosomal dominant 48, 617751 (3), Autosomal dominant	link to OMIM
EH38E1423945	chr1:220046434-220046784	ubi-PLS	517	ENSG00000136628.17	EPRS	protein_coding	Leukodystrophy, hypomyelinating, 15, 617951 (3), Autosomal recessive	link to OMIM
EH38E1383327	chr1:150067199-150067520	ubi-PLS	517	ENSG00000136631.12	VPS45	protein_coding	Neutropenia, severe congenital, 5, autosomal recessive, 615285 (3), Autosomal recessive	link to OMIM
EH38E1383328	chr1:150067544-150067891	ubi-PLS	517	ENSG00000136631.12	VPS45	protein_coding	Neutropenia, severe congenital, 5, autosomal recessive, 615285 (3), Autosomal recessive	link to OMIM
EH38E2032759	chr2:130181527-130181876	ubi-PLS	517	ENSG00000136699.19	SMPD4	protein_coding	Neurodevelopmental disorder with microcephaly, arthrogryposis, and structural brain anomalies, 618622 (3), Autosomal recessive	link to OMIM
EH38E2032814	chr2:130342080-130342426	ubi-PLS	517	ENSG00000136710.9	CCDC115	protein_coding	Congenital disorder of glycosylation, type IIo, 616828 (3), Autosomal recessive	link to OMIM
EH38E2031042	chr2:127107120-127107467	ubi-PLS	509	ENSG00000136717.14	BIN1	protein_coding	Centronuclear myopathy 2, 255200 (3), Autosomal recessive	link to OMIM
EH38E1456912	chr10:27154272-27154622	ubi-PLS	517	ENSG00000136758.18	YME1L1	protein_coding	?Optic atrophy 11, 617302 (3), Autosomal recessive	link to OMIM
EH38E1456914	chr10:27155072-27155421	ubi-PLS	517	ENSG00000136758.18	YME1L1	protein_coding	?Optic atrophy 11, 617302 (3), Autosomal recessive	link to OMIM
EH38E2729926	chr9:128881899-128882249	ubi-PLS	517	ENSG00000136802.11	LRRC8A	protein_coding	?Agammaglobulinemia 5, 613506 (3), Autosomal dominant	link to OMIM
EH38E2730885	chr9:129824021-129824371	ubi-PLS	517	ENSG00000136827.11	TOR1A	protein_coding	Dystonia-1, torsion, 128100 (3), Autosomal dominant; Arthrogryposis multiplex congenita 5, 618947 (3), Autosomal recessive; {Dystonia-1, modifier of} (3)	link to OMIM
EH38E2728626	chr9:127611943-127612281	ubi-PLS	509	ENSG00000136854.17	STXBP1	protein_coding	Developmental and epileptic encephalopathy 4, 612164 (3), Autosomal dominant	link to OMIM
EH38E2723121	chr9:120580073-120580423	ubi-PLS	517	ENSG00000136861.17	CDK5RAP2	protein_coding	Microcephaly 3, primary, autosomal recessive, 604804 (3), Autosomal recessive	link to OMIM
EH38E2719267	chr9:113275177-113275336	ubi-PLS	512	ENSG00000136875.12	PRPF4	protein_coding	Retinitis pigmentosa 70, 615922 (3), Autosomal dominant	link to OMIM
EH38E2719268	chr9:113275421-113275771	ubi-PLS	517	ENSG00000136875.12	PRPF4	protein_coding	Retinitis pigmentosa 70, 615922 (3), Autosomal dominant	link to OMIM
EH38E2729017	chr9:127937702-127938052	ubi-PLS	515	ENSG00000136908.17	DPM2	protein_coding	Congenital disorder of glycosylation, type Iu, 615042 (3), Autosomal recessive	link to OMIM
EH38E2710999	chr9:97697191-97697540	ubi-PLS	517	ENSG00000136936.10	XPA	protein_coding	Xeroderma pigmentosum, group A, 278700 (3), Autosomal recessive	link to OMIM
EH38E2726437	chr9:124861891-124862240	ubi-PLS	517	ENSG00000136942.14	RPL35	protein_coding	?Diamond-Blackfan anemia 19, 618312 (3), Autosomal dominant	link to OMIM
EH38E2666167	chr8:127735171-127735514	ubi-PLS	507	ENSG00000136997.15	MYC	protein_coding	Burkitt lymphoma, somatic, 113970 (3)	link to OMIM
EH38E2666169	chr8:127736035-127736381	ubi-PLS	517	ENSG00000136997.15	MYC	protein_coding	Burkitt lymphoma, somatic, 113970 (3)	link to OMIM
EH38E2688498	chr9:26947211-26947405	ubi-PLS	516	ENSG00000137055.14	PLAA	protein_coding	Neurodevelopmental disorder with progressive microcephaly, spasticity, and brain anomalies, 617527 (3), Autosomal recessive	link to OMIM
EH38E2688499	chr9:26947408-26947567	ubi-PLS	516	ENSG00000137055.14	PLAA	protein_coding	Neurodevelopmental disorder with progressive microcephaly, spasticity, and brain anomalies, 617527 (3), Autosomal recessive	link to OMIM
EH38E2690160	chr9:33001467-33001817	ubi-PLS	517	ENSG00000137074.18	APTX	protein_coding	Ataxia, early-onset, with oculomotor apraxia and hypoalbuminemia, 208920 (3), Autosomal recessive	link to OMIM
EH38E2693204	chr9:37422469-37422819	ubi-PLS	508	ENSG00000137106.17	GRHPR	protein_coding	Hyperoxaluria, primary, type II, 260000 (3), Autosomal recessive	link to OMIM
EH38E2468103	chr6:42929156-42929506	ubi-PLS	517	ENSG00000137161.16	CNPY3	protein_coding	Developmental and epileptic encephalopathy 60, 617929 (3), Autosomal recessive	link to OMIM
EH38E2440354	chr6:3068191-3068541	ubi-PLS	512	ENSG00000137275.13	RIPK1	protein_coding	Immunodeficiency 57 with autoinflammation, 618108 (3), Autosomal recessive; Autoinflammation with episodic fever and lymphadenopathy, 618852 (3), Autosomal dominant	link to OMIM
EH38E2460910	chr6:33711585-33711927	ubi-PLS	517	ENSG00000137288.9	UQCC2	protein_coding	Mitochondrial complex III deficiency, nuclear type 7, 615824 (3), Autosomal recessive	link to OMIM
EH38E2458752	chr6:30914041-30914379	ubi-PLS	517	ENSG00000137411.16	VARS2	protein_coding	Combined oxidative phosphorylation deficiency 20, 615917 (3), Autosomal recessive	link to OMIM
EH38E2333604	chr4:146945747-146946096	ubi-PLS	508	ENSG00000137473.17	TTC29	protein_coding	Spermatogenic failure 42, 618745 (3), Autosomal recessive	link to OMIM
EH38E1550506	chr11:72080516-72080866	ubi-PLS	517	ENSG00000137497.17	NUMA1	protein_coding	Leukemia, acute promyelocytic, somatic, 612376 (3)	link to OMIM
EH38E1555502	chr11:78574711-78575061	ubi-PLS	517	ENSG00000137513.9	NARS2	protein_coding	?Deafness, autosomal recessive 94, 618434 (3), Autosomal recessive; Combined oxidative phosphorylation deficiency 24, 616239 (3), Autosomal recessive	link to OMIM
EH38E2343362	chr4:169612346-169612672	ubi-PLS	517	ENSG00000137601.15	NEK1	protein_coding	{Amyotrophic lateral sclerosis, susceptibility to, 24}, 617892 (3), Autosomal dominant; Short-rib thoracic dysplasia 6 with or without polydactyly, 263520 (3), Digenic recessive, Autosomal recessive	link to OMIM
EH38E1564854	chr11:102110173-102110522	ubi-PLS	505	ENSG00000137693.13	YAP1	protein_coding	Coloboma, ocular, with or without hearing impairment, cleft lip/palate, and/or mental retardation, 120433 (3), Autosomal dominant	link to OMIM
EH38E1574693	chr11:119030745-119031094	ubi-PLS	517	ENSG00000137700.16	SLC37A4	protein_coding	Glycogen storage disease Ic, 232240 (3), Autosomal recessive; Glycogen storage disease Ib, 232220 (3), Autosomal recessive	link to OMIM
EH38E1567286	chr11:107565528-107565866	ubi-PLS	506	ENSG00000137760.14	ALKBH8	protein_coding	Intellectual developmental disorder, autosomal recessive 71, 618504 (3), Autosomal recessive	link to OMIM
EH38E1371574	chr1:100249729-100250079	ubi-PLS	517	ENSG00000137992.14	DBT	protein_coding	Maple syrup urine disease, type II, 248600 (3), Autosomal recessive	link to OMIM
EH38E1982832	chr2:27489648-27489998	ubi-PLS	517	ENSG00000138002.14	IFT172	protein_coding	Retinitis pigmentosa 71, 616394 (3), Autosomal recessive; Short-rib thoracic dysplasia 10 with or without polydactyly, 615630 (3), Autosomal recessive	link to OMIM
EH38E1981913	chr2:26345820-26346170	ubi-PLS	517	ENSG00000138018.17	EPT1	protein_coding	Spastic paraplegia 81, autosomal recessive, 618768 (3), Autosomal recessive	link to OMIM
EH38E1981828	chr2:26244656-26245004	ubi-PLS	517	ENSG00000138029.13	HADHB	protein_coding	Trifunctional protein deficiency, 609015 (3), Autosomal recessive	link to OMIM
EH38E1999565	chr2:55693728-55694078	ubi-PLS	517	ENSG00000138035.14	PNPT1	protein_coding	Deafness, autosomal recessive 70, 614934 (3), Autosomal recessive; Combined oxidative phosphorylation deficiency 13, 614932 (3), Autosomal recessive	link to OMIM
EH38E1992922	chr2:43773864-43774210	ubi-PLS	517	ENSG00000138036.18	DYNC2LI1	protein_coding	Short-rib thoracic dysplasia 15 with polydactyly, 617088 (3), Autosomal recessive	link to OMIM
EH38E1982629	chr2:27211801-27212151	ubi-PLS	512	ENSG00000138074.14	SLC5A6	protein_coding	Neurodegeneration, infantile-onset, biotin-responsive, 618973 (3), Autosomal recessive	link to OMIM
EH38E1982630	chr2:27212162-27212448	ubi-PLS	517	ENSG00000138074.14	SLC5A6	protein_coding	Neurodegeneration, infantile-onset, biotin-responsive, 618973 (3), Autosomal recessive	link to OMIM
EH38E1993286	chr2:44361529-44361690	ubi-PLS	517	ENSG00000138078.15	PREPL	protein_coding	Myasthenic syndrome, congenital, 22, 616224 (3), Autosomal recessive	link to OMIM
EH38E1993287	chr2:44361693-44362043	ubi-PLS	517	ENSG00000138078.15	PREPL	protein_coding	Myasthenic syndrome, congenital, 22, 616224 (3), Autosomal recessive	link to OMIM
EH38E1993058	chr2:43995918-43996121	ubi-PLS	517	ENSG00000138095.18	LRPPRC	protein_coding	Mitochondrial complex IV deficiency, nuclear type 5, (French-Canadian), 220111 (3), Autosomal recessive	link to OMIM
EH38E1485997	chr10:87818093-87818436	ubi-PLS	515	ENSG00000138138.13	ATAD1	protein_coding	Hyperekplexia 4, 618011 (3), Autosomal recessive	link to OMIM
EH38E1495324	chr10:102714293-102714642	ubi-PLS	517	ENSG00000138175.8	ARL3	protein_coding	Joubert syndrome 35, 618161 (3), Autosomal recessive; Retinitis pigmentosa 83, 618173 (3), Autosomal dominant	link to OMIM
EH38E1489505	chr10:93496383-93496733	ubi-PLS	517	ENSG00000138180.15	CEP55	protein_coding	Multinucleated neurons, anhydramnios, renal dysplasia, cerebellar hypoplasia, and hydranencephaly, 236500 (3), Autosomal recessive	link to OMIM
EH38E1478162	chr10:73167960-73168306	ubi-PLS	517	ENSG00000138286.14	FAM149B1	protein_coding	Joubert syndrome 36, 618763 (3), Autosomal recessive	link to OMIM
EH38E1477538	chr10:72215937-72216087	ubi-PLS	517	ENSG00000138303.17	ASCC1	protein_coding	Spinal muscular atrophy with congenital bone fractures 2, 616867 (3), Autosomal recessive; Barrett esophagus/esophageal adenocarcinoma, 614266 (3)	link to OMIM
EH38E1477539	chr10:72216140-72216483	ubi-PLS	517	ENSG00000138303.17	ASCC1	protein_coding	Spinal muscular atrophy with congenital bone fractures 2, 616867 (3), Autosomal recessive; Barrett esophagus/esophageal adenocarcinoma, 614266 (3)	link to OMIM
EH38E1481453	chr10:78033597-78033945	ubi-PLS	517	ENSG00000138326.18	RPS24	protein_coding	Diamond-blackfan anemia 3, 610629 (3), Autosomal dominant	link to OMIM
EH38E1474532	chr10:68471815-68472164	ubi-PLS	501	ENSG00000138346.14	DNA2	protein_coding	Progressive external ophthalmoplegia with mitochondrial DNA deletions, autosomal dominant 6, 615156 (3), Autosomal dominant; ?Seckel syndrome 8, 615807 (3), Autosomal recessive	link to OMIM
EH38E2072688	chr2:215311805-215312155	ubi-PLS	516	ENSG00000138363.14	ATIC	protein_coding	AICA-ribosiduria due to ATIC deficiency, 608688 (3), Autosomal recessive	link to OMIM
EH38E2073665	chr2:216412299-216412535	ubi-PLS	517	ENSG00000138375.12	SMARCAL1	protein_coding	Schimke immunoosseous dysplasia, 242900 (3), Autosomal recessive	link to OMIM
EH38E2073666	chr2:216412600-216412771	ubi-PLS	517	ENSG00000138375.12	SMARCAL1	protein_coding	Schimke immunoosseous dysplasia, 242900 (3), Autosomal recessive	link to OMIM
EH38E2050119	chr2:169824773-169825119	ubi-PLS	509	ENSG00000138382.13	METTL5	protein_coding	Intellectual developmental disorder, autosomal recessive 72, 618665 (3), Autosomal recessive	link to OMIM
EH38E2308262	chr4:82891063-82891413	ubi-PLS	517	ENSG00000138674.16	SEC31A	protein_coding	?Neurodevelopmental disorder with spastic quadriplegia, optic atrophy, seizures, and structural brain anomalies, 618651 (3), Autosomal recessive	link to OMIM
EH38E2308275	chr4:82900317-82900485	ubi-PLS	515	ENSG00000138674.16	SEC31A	protein_coding	?Neurodevelopmental disorder with spastic quadriplegia, optic atrophy, seizures, and structural brain anomalies, 618651 (3), Autosomal recessive	link to OMIM
EH38E2308276	chr4:82900497-82900847	ubi-PLS	517	ENSG00000138674.16	SEC31A	protein_coding	?Neurodevelopmental disorder with spastic quadriplegia, optic atrophy, seizures, and structural brain anomalies, 618651 (3), Autosomal recessive	link to OMIM
EH38E2324203	chr4:121870372-121870721	ubi-PLS	517	ENSG00000138686.9	BBS7	protein_coding	Bardet-Biedl syndrome 7, 615984 (3), Autosomal recessive	link to OMIM
EH38E2324296	chr4:122152166-122152511	ubi-PLS	515	ENSG00000138688.15	KIAA1109	protein_coding	Alkuraya-Kucinskas syndrome, 617822 (3), Autosomal recessive	link to OMIM
EH38E2314389	chr4:98261055-98261405	ubi-PLS	517	ENSG00000138698.14	RAP1GDS1	protein_coding	Lymphocytic leukemia, acute T-cell (3)	link to OMIM
EH38E2304713	chr4:76213531-76213699	ubi-PLS	500	ENSG00000138760.8	SCARB2	protein_coding	Epilepsy, progressive myoclonic 4, with or without renal failure, 254900 (3), Autosomal recessive	link to OMIM
EH38E2304714	chr4:76213717-76214057	ubi-PLS	509	ENSG00000138760.8	SCARB2	protein_coding	Epilepsy, progressive myoclonic 4, with or without renal failure, 254900 (3), Autosomal recessive	link to OMIM
EH38E2317562	chr4:105473926-105474274	ubi-PLS	517	ENSG00000138777.19	PPA2	protein_coding	?Sudden cardiac failure, alcohol-induced, 617223 (3), Autosomal recessive; Sudden cardiac failure, infantile, 617222 (3), Autosomal recessive	link to OMIM
EH38E2316935	chr4:103198292-103198641	ubi-PLS	517	ENSG00000138778.11	CENPE	protein_coding	?Microcephaly 13, primary, autosomal recessive, 616051 (3), Autosomal recessive	link to OMIM
EH38E2318603	chr4:107989613-107989963	ubi-PLS	516	ENSG00000138796.15	HADH	protein_coding	3-hydroxyacyl-CoA dehydrogenase deficiency, 231530 (3), Autosomal recessive; Hyperinsulinemic hypoglycemia, familial, 4, 609975 (3), Autosomal recessive	link to OMIM
EH38E2316087	chr4:101347459-101347809	ubi-PLS	517	ENSG00000138814.16	PPP3CA	protein_coding	Epileptic encephalopathy, infantile or early childhood, 1, 617711 (3), Autosomal dominant; Arthrogryposis, cleft palate, craniosynostosis, and impaired intellectual development, 618265 (3), Autosomal dominant	link to OMIM
EH38E2316453	chr4:102345286-102345584	ubi-PLS	512	ENSG00000138821.12	SLC39A8	protein_coding	Congenital disorder of glycosylation, type IIn, 616721 (3), Autosomal recessive	link to OMIM
EH38E2315118	chr4:99563573-99563902	ubi-PLS	517	ENSG00000138823.12	MTTP	protein_coding	Abetalipoproteinemia, 200100 (3), Autosomal recessive; {Metabolic syndrome, protection against}, 605552 (3), Autosomal dominant	link to OMIM
EH38E2315119	chr4:99563931-99564094	ubi-PLS	517	ENSG00000138823.12	MTTP	protein_coding	Abetalipoproteinemia, 200100 (3), Autosomal recessive; {Metabolic syndrome, protection against}, 605552 (3), Autosomal dominant	link to OMIM
EH38E1592765	chr12:11649499-11649847	ubi-PLS	516	ENSG00000139083.10	ETV6	protein_coding	Leukemia, acute myeloid, somatic, 601626 (3); Thrombocytopenia 5, 616216 (3), Autosomal dominant	link to OMIM
EH38E1604935	chr12:39443149-39443498	ubi-PLS	506	ENSG00000139116.17	KIF21A	protein_coding	Fibrosis of extraocular muscles, congenital, 1, 135700 (3), Autosomal dominant; Fibrosis of extraocular muscles, congenital, 3B, 135700 (3), Autosomal dominant	link to OMIM
EH38E1604065	chr12:32755787-32756134	ubi-PLS	517	ENSG00000139131.12	YARS2	protein_coding	Myopathy, lactic acidosis, and sideroblastic anemia 2, 613561 (3), Autosomal recessive	link to OMIM
EH38E1588776	chr12:4648897-4649243	ubi-PLS	517	ENSG00000139180.10	NDUFA9	protein_coding	Mitochondrial complex I deficiency, nuclear type 26, 618247 (3), Autosomal recessive	link to OMIM
EH38E1589991	chr12:6470721-6471071	ubi-PLS	517	ENSG00000139190.16	VAMP1	protein_coding	Spastic ataxia 1, autosomal dominant, 108600 (3), Autosomal dominant; Myasthenic syndrome, congenital, 25, 618323 (3), Autosomal recessive	link to OMIM
EH38E1590700	chr12:7189457-7189804	ubi-PLS	517	ENSG00000139197.10	PEX5	protein_coding	Peroxisome biogenesis disorder 2B, 202370 (3), Autosomal recessive; Rhizomelic chondrodysplasia punctata, type 5, 616716 (3), Autosomal recessive; Peroxisome biogenesis disorder 2A (Zellweger), 214110 (3), Autosomal recessive	link to OMIM
EH38E1630955	chr12:89524665-89525013	ubi-PLS	514	ENSG00000139323.13	POC1B	protein_coding	Cone-rod dystrophy 20, 615973 (3), Autosomal recessive	link to OMIM
EH38E1630959	chr12:89525946-89526296	ubi-PLS	517	ENSG00000139323.13	POC1B	protein_coding	Cone-rod dystrophy 20, 615973 (3), Autosomal recessive	link to OMIM
EH38E1630094	chr12:88142034-88142383	ubi-PLS	517	ENSG00000139324.11	TMTC3	protein_coding	Lissencephaly 8, 617255 (3), Autosomal recessive	link to OMIM
EH38E1643111	chr12:109573480-109573830	ubi-PLS	517	ENSG00000139428.11	MMAB	protein_coding	Methylmalonic aciduria, vitamin B12-responsive, due to defect in synthesis of adenosylcobalamin, cblB complementation type, 251110 (3), Autosomal recessive	link to OMIM
EH38E1615373	chr12:55997037-55997362	ubi-PLS	502	ENSG00000139531.12	SUOX	protein_coding	Sulfite oxidase deficiency, 272300 (3), Autosomal recessive	link to OMIM
EH38E1615568	chr12:56189430-56189780	ubi-PLS	516	ENSG00000139613.11	SMARCC2	protein_coding	Coffin-Siris syndrome 8, 618362 (3), Autosomal dominant	link to OMIM
EH38E1665802	chr13:32315300-32315648	ubi-PLS	517	ENSG00000139618.14	BRCA2	protein_coding	{Pancreatic cancer 2}, 613347 (3); {Breast cancer, male, susceptibility to}, 114480 (3), Somatic mutation, Autosomal dominant; {Glioblastoma 3}, 613029 (3), Autosomal recessive; Wilms tumor, 194070 (3), Somatic mutation, Autosomal dominant; Fanconi anemia, complementation group D1, 605724 (3), Autosomal recessive; {Medulloblastoma}, 155255 (3), Somatic mutation, Autosomal recessive, Autosomal dom…	link to OMIM
EH38E1675055	chr13:48303402-48303621	ubi-PLS	504	ENSG00000139687.13	RB1	protein_coding	Small cell cancer of the lung, somatic, 182280 (3); Bladder cancer, somatic, 109800 (3); Retinoblastoma, trilateral, 180200 (3), Somatic mutation, Autosomal dominant; Osteosarcoma, somatic, 259500 (3); Retinoblastoma, 180200 (3), Somatic mutation, Autosomal dominant	link to OMIM
EH38E1675056	chr13:48303636-48303986	ubi-PLS	514	ENSG00000139687.13	RB1	protein_coding	Small cell cancer of the lung, somatic, 182280 (3); Bladder cancer, somatic, 109800 (3); Retinoblastoma, trilateral, 180200 (3), Somatic mutation, Autosomal dominant; Osteosarcoma, somatic, 259500 (3); Retinoblastoma, 180200 (3), Somatic mutation, Autosomal dominant	link to OMIM
EH38E1651497	chr12:122266327-122266675	ubi-PLS	517	ENSG00000139719.9	VPS33A	protein_coding	Mucopolysaccharidosis-plus syndrome, 617303 (3), Autosomal recessive	link to OMIM
EH38E1679596	chr13:60163820-60164166	ubi-PLS	517	ENSG00000139734.17	DIAPH3	protein_coding	Auditory neuropathy, autosomal dominant, 1, 609129 (3), Autosomal dominant	link to OMIM
EH38E1739820	chr14:96391762-96392112	ubi-PLS	516	ENSG00000140057.8	AK7	protein_coding	?Spermatogenic failure 27, 617965 (3), Autosomal recessive	link to OMIM
EH38E1742345	chr14:100376193-100376543	ubi-PLS	517	ENSG00000140105.17	WARS	protein_coding	Neuronopathy, distal hereditary motor, type IX, 617721 (3), Autosomal dominant	link to OMIM
EH38E1752313	chr15:34337674-34337824	ubi-PLS	502	ENSG00000140199.11	SLC12A6	protein_coding	Agenesis of the corpus callosum with peripheral neuropathy, 218000 (3), Autosomal recessive	link to OMIM
EH38E1752314	chr15:34337824-34338174	ubi-PLS	516	ENSG00000140199.11	SLC12A6	protein_coding	Agenesis of the corpus callosum with peripheral neuropathy, 218000 (3), Autosomal recessive	link to OMIM
EH38E1316208	chr1:8525849-8526199	ubi-PLS	506	ENSG00000142599.17	RERE	protein_coding	Neurodevelopmental disorder with or without anomalies of the brain, eye, or heart, 616975 (3), Autosomal dominant	link to OMIM
EH38E1316507	chr1:8817620-8817968	ubi-PLS	517	ENSG00000142599.17	RERE	protein_coding	Neurodevelopmental disorder with or without anomalies of the brain, eye, or heart, 616975 (3), Autosomal dominant	link to OMIM
EH38E1318013	chr1:10474762-10475093	ubi-PLS	514	ENSG00000142655.12	PEX14	protein_coding	Peroxisome biogenesis disorder 13A (Zellweger), 614887 (3), Autosomal recessive	link to OMIM
EH38E1328061	chr1:23691577-23691925	ubi-PLS	517	ENSG00000142676.12	RPL11	protein_coding	Diamond-Blackfan anemia 7, 612562 (3), Autosomal dominant	link to OMIM
EH38E2326680	chr4:127880659-127881009	ubi-PLS	517	ENSG00000142731.10	PLK4	protein_coding	Microcephaly and chorioretinopathy, autosomal recessive, 2, 616171 (3), Autosomal recessive	link to OMIM
EH38E1363704	chr1:85276227-85276395	ubi-PLS	513	ENSG00000142867.12	BCL10	protein_coding	?Immunodeficiency 37, 616098 (3), Autosomal recessive; {Male germ cell tumor, somatic}, 273300 (3); Lymphoma, MALT, somatic, 137245 (3); {Sezary syndrome, somatic} (3); {Lymphoma, follicular, somatic}, 605027 (3); {Mesothelioma, somatic}, 156240 (3)	link to OMIM
EH38E1363705	chr1:85276510-85276847	ubi-PLS	517	ENSG00000142867.12	BCL10	protein_coding	?Immunodeficiency 37, 616098 (3), Autosomal recessive; {Male germ cell tumor, somatic}, 273300 (3); Lymphoma, MALT, somatic, 137245 (3); {Sezary syndrome, somatic} (3); {Lymphoma, follicular, somatic}, 605027 (3); {Mesothelioma, somatic}, 156240 (3)	link to OMIM
EH38E1360372	chr1:77219255-77219604	ubi-PLS	517	ENSG00000142892.14	PIGK	protein_coding	Neurodevelopmental disorder with hypotonia and cerebellar atrophy, with or without seizures, 618879 (3), Autosomal recessive	link to OMIM
EH38E1393826	chr1:165768766-165769115	ubi-PLS	517	ENSG00000143183.16	TMCO1	protein_coding	Craniofacial dysmorphism, skeletal anomalies, and mental retardation syndrome, 213980 (3), Autosomal recessive	link to OMIM
EH38E1393827	chr1:165769152-165769347	ubi-PLS	514	ENSG00000143183.16	TMCO1	protein_coding	Craniofacial dysmorphism, skeletal anomalies, and mental retardation syndrome, 213980 (3), Autosomal recessive	link to OMIM
EH38E1393845	chr1:165827396-165827740	ubi-PLS	504	ENSG00000143183.16	TMCO1	protein_coding	Craniofacial dysmorphism, skeletal anomalies, and mental retardation syndrome, 213980 (3), Autosomal recessive	link to OMIM
EH38E1391109	chr1:161153761-161154110	ubi-PLS	517	ENSG00000143222.11	UFC1	protein_coding	Neurodevelopmental disorder with spasticity and poor growth, 618076 (3), Autosomal recessive	link to OMIM
EH38E1391126	chr1:161166274-161166622	ubi-PLS	517	ENSG00000143224.17	PPOX	protein_coding	Porphyria variegata, 176200 (3), Autosomal dominant	link to OMIM
EH38E1391270	chr1:161314174-161314520	ubi-PLS	517	ENSG00000143252.14	SDHC	protein_coding	Paragangliomas 3, 605373 (3), Autosomal dominant; Paraganglioma and gastric stromal sarcoma, 606864 (3); Gastrointestinal stromal tumor, 606764 (3), Isolated cases, Autosomal dominant	link to OMIM
EH38E1388401	chr1:156767181-156767531	ubi-PLS	517	ENSG00000143294.14	PRCC	protein_coding	Renal cell carcinoma, papillary, 605074 (3)	link to OMIM
EH38E1390102	chr1:160031830-160032172	ubi-PLS	516	ENSG00000143315.6	PIGM	protein_coding	Glycosylphosphatidylinositol deficiency, 610293 (3), Autosomal recessive	link to OMIM
EH38E1402177	chr1:180631784-180632134	ubi-PLS	517	ENSG00000143324.13	XPR1	protein_coding	Basal ganglia calcification, idiopathic, 6, 616413 (3), Autosomal dominant	link to OMIM
EH38E1401677	chr1:179881894-179882082	ubi-PLS	512	ENSG00000143337.18	TOR1AIP1	protein_coding	?Muscular dystrophy, autosomal recessive, with rigid spine and distal joint contractures, 617072 (3), Autosomal recessive	link to OMIM
EH38E1401678	chr1:179882107-179882407	ubi-PLS	517	ENSG00000143337.18	TOR1AIP1	protein_coding	?Muscular dystrophy, autosomal recessive, with rigid spine and distal joint contractures, 617072 (3), Autosomal recessive	link to OMIM
EH38E1401679	chr1:179882475-179882825	ubi-PLS	517	ENSG00000143337.18	TOR1AIP1	protein_coding	?Muscular dystrophy, autosomal recessive, with rigid spine and distal joint contractures, 617072 (3), Autosomal recessive	link to OMIM
EH38E1383986	chr1:151008218-151008567	ubi-PLS	517	ENSG00000143363.15	PRUNE	protein_coding	Neurodevelopmental disorder with microcephaly, hypotonia, and variable brain anomalies, 617481 (3), Autosomal recessive	link to OMIM
EH38E1384193	chr1:151281934-151282284	ubi-PLS	517	ENSG00000143373.17	ZNF687	protein_coding	Paget disease of bone 6, 616833 (3), Autosomal dominant	link to OMIM
EH38E1384194	chr1:151282382-151282543	ubi-PLS	512	ENSG00000143373.17	ZNF687	protein_coding	Paget disease of bone 6, 616833 (3), Autosomal dominant	link to OMIM
EH38E1383590	chr1:150487146-150487496	ubi-PLS	517	ENSG00000143374.14	TARS2	protein_coding	?Combined oxidative phosphorylation deficiency 21, 615918 (3), Autosomal recessive	link to OMIM
EH38E1384255	chr1:151346822-151347132	ubi-PLS	506	ENSG00000143390.17	RFX5	protein_coding	Bare lymphocyte syndrome, type II, complementation group C, 209920 (3), Autosomal recessive; Bare lymphocyte syndrome, type II, complementation group E, 209920 (3), Autosomal recessive	link to OMIM
EH38E1384256	chr1:151347217-151347567	ubi-PLS	517	ENSG00000143390.17	RFX5	protein_coding	Bare lymphocyte syndrome, type II, complementation group C, 209920 (3), Autosomal recessive; Bare lymphocyte syndrome, type II, complementation group E, 209920 (3), Autosomal recessive	link to OMIM
EH38E1384322	chr1:151459336-151459685	ubi-PLS	517	ENSG00000143442.21	POGZ	protein_coding	White-Sutton syndrome, 616364 (3), Autosomal dominant	link to OMIM
EH38E1385954	chr1:154183124-154183474	ubi-PLS	517	ENSG00000143549.19	TPM3	protein_coding	CAP myopathy 1, 609284 (3), Autosomal recessive, Autosomal dominant; Nemaline myopathy 1, autosomal dominant or recessive, 609284 (3), Autosomal recessive, Autosomal dominant; Myopathy, congenital, with fiber-type disproportion, 255310 (3), Autosomal recessive, Autosomal dominant	link to OMIM
EH38E1386014	chr1:154272329-154272679	ubi-PLS	517	ENSG00000143575.14	HAX1	protein_coding	Neutropenia, severe congenital 3, autosomal recessive, 610738 (3), Autosomal recessive	link to OMIM
EH38E1386561	chr1:154870190-154870536	ubi-PLS	513	ENSG00000143603.18	KCNN3	protein_coding	Zimmermann-Laband syndrome 3, 618658 (3), Autosomal dominant	link to OMIM
EH38E1385815	chr1:153922975-153923325	ubi-PLS	517	ENSG00000143614.8	GATAD2B	protein_coding	GAND syndrome, 615074 (3), Autosomal dominant	link to OMIM
EH38E1387422	chr1:155911236-155911582	ubi-PLS	515	ENSG00000143622.10	RIT1	protein_coding	Noonan syndrome 8, 615355 (3), Autosomal dominant	link to OMIM
EH38E1430316	chr1:230066915-230067265	ubi-PLS	508	ENSG00000143641.9	GALNT2	protein_coding	Congenital disorder of glycosylation, type IIt, 618885 (3), Autosomal recessive	link to OMIM
EH38E1434577	chr1:235866837-235867186	ubi-PLS	517	ENSG00000143669.13	LYST	protein_coding	Chediak-Higashi syndrome, 214500 (3), Autosomal recessive	link to OMIM
EH38E1426316	chr1:224182969-224183317	ubi-PLS	514	ENSG00000143753.12	DEGS1	protein_coding	Leukodystrophy, hypomyelinating, 18, 618404 (3), Autosomal recessive	link to OMIM
EH38E1428771	chr1:228082447-228082797	ubi-PLS	517	ENSG00000143761.13	ARF1	protein_coding	Periventricular nodular heterotopia 8, 618185 (3), Autosomal dominant	link to OMIM
EH38E1427345	chr1:225924184-225924534	ubi-PLS	517	ENSG00000143811.16	PYCR2	protein_coding	Leukodystrophy, hypomyelinating, 10, 616420 (3), Autosomal recessive	link to OMIM
EH38E1426891	chr1:225428015-225428365	ubi-PLS	516	ENSG00000143815.14	LBR	protein_coding	Pelger-Huet anomaly, 169400 (3), Autosomal dominant; Greenberg skeletal dysplasia, 215140 (3), Autosomal recessive; ?Reynolds syndrome, 613471 (3), Autosomal dominant; Pelger-Huet anomaly with mild skeletal anomalies, 618019 (3)	link to OMIM
EH38E1427213	chr1:225809891-225810234	ubi-PLS	505	ENSG00000143819.12	EPHX1	protein_coding	?Hypercholanemia, familial, 607748 (3), Autosomal recessive	link to OMIM
EH38E1995662	chr2:47176350-47176700	ubi-PLS	517	ENSG00000143933.16	CALM2	protein_coding	Long QT syndrome 15, 616249 (3), Autosomal dominant	link to OMIM
EH38E2003130	chr2:63588426-63588599	ubi-PLS	517	ENSG00000143951.15	WDPCP	protein_coding	?Bardet-Biedl syndrome 15, 615992 (3), Autosomal recessive; Congenital heart defects, hamartomas of tongue, and polysyndactyly, 217085 (3), Autosomal recessive	link to OMIM
EH38E2003131	chr2:63588600-63588950	ubi-PLS	517	ENSG00000143951.15	WDPCP	protein_coding	?Bardet-Biedl syndrome 15, 615992 (3), Autosomal recessive; Congenital heart defects, hamartomas of tongue, and polysyndactyly, 217085 (3), Autosomal recessive	link to OMIM
EH38E1981579	chr2:25878457-25878759	ubi-PLS	517	ENSG00000143970.16	ASXL2	protein_coding	Shashi-Pena syndrome, 617190 (3), Autosomal dominant	link to OMIM
EH38E2016554	chr2:96305387-96305737	ubi-PLS	517	ENSG00000144028.14	SNRNP200	protein_coding	Retinitis pigmentosa 33, 610359 (3), Autosomal dominant	link to OMIM
EH38E2009884	chr2:73737287-73737637	ubi-PLS	517	ENSG00000144034.14	TPRKB	protein_coding	Galloway-Mowat syndrome 5, 617731 (3), Autosomal recessive	link to OMIM
EH38E2009407	chr2:72825866-72826216	ubi-PLS	515	ENSG00000144036.15	EXOC6B	protein_coding	Spondyloepimetaphyseal dysplasia with joint laxity, type 3, 618395 (3), Autosomal recessive	link to OMIM
EH38E2024313	chr2:110204861-110205211	ubi-PLS	513	ENSG00000144061.12	NPHP1	protein_coding	Nephronophthisis 1, juvenile, 256100 (3), Autosomal recessive; Senior-Loken syndrome-1, 266900 (3), Autosomal recessive; Joubert syndrome 4, 609583 (3), Autosomal recessive	link to OMIM
EH38E2018225	chr2:99154820-99155170	ubi-PLS	517	ENSG00000144182.16	LIPT1	protein_coding	Lipoyltransferase 1 deficiency, 616299 (3), Autosomal recessive	link to OMIM
EH38E2053949	chr2:176002150-176002499	ubi-PLS	517	ENSG00000144320.13	KIAA1715	protein_coding	Neurodevelopmental disorder with epilepsy and hypoplasia of the corpus callosum, 618090 (3), Autosomal recessive	link to OMIM
EH38E2064070	chr2:197499914-197500263	ubi-PLS	517	ENSG00000144381.16	HSPD1	protein_coding	Spastic paraplegia 13, autosomal dominant, 605280 (3), Autosomal dominant; Leukodystrophy, hypomyelinating, 4, 612233 (3), Autosomal recessive	link to OMIM
EH38E2174769	chr3:4467071-4467417	ubi-PLS	514	ENSG00000144455.13	SUMF1	protein_coding	Multiple sulfatase deficiency, 272200 (3), Autosomal recessive	link to OMIM
EH38E2083184	chr2:231961506-231961844	ubi-PLS	512	ENSG00000144535.19	DIS3L2	protein_coding	Perlman syndrome, 267000 (3), Autosomal recessive	link to OMIM
EH38E2177548	chr3:10026235-10026584	ubi-PLS	517	ENSG00000144554.10	FANCD2	protein_coding	Fanconi anemia, complementation group D2, 227646 (3), Autosomal recessive	link to OMIM
EH38E2076238	chr2:219498526-219498817	ubi-PLS	517	ENSG00000144591.18	GMPPA	protein_coding	Alacrima, achalasia, and mental retardation syndrome, 615510 (3), Autosomal recessive	link to OMIM
EH38E2195896	chr3:43105893-43106243	ubi-PLS	510	ENSG00000144647.5	POMGNT2	protein_coding	Muscular dystrophy-dystroglycanopathy (congenital with brain and eye anomalies, type A, 8, 614830 (3), Autosomal recessive; Muscular dystrophy-dystroglycanopathy (limb-girdle) type C, 8, 618135 (3), Autosomal recessive	link to OMIM
EH38E2193803	chr3:39383241-39383435	ubi-PLS	516	ENSG00000144659.10	SLC25A38	protein_coding	Anemia, sideroblastic, 2, pyridoxine-refractory, 205950 (3), Autosomal recessive	link to OMIM
EH38E2179657	chr3:12967657-12968007	ubi-PLS	502	ENSG00000144711.13	IQSEC1	protein_coding	Intellectual developmental disorder with short stature and behavioral abnormalities, 618687 (3), Autosomal recessive	link to OMIM
EH38E2205447	chr3:57170251-57170419	ubi-PLS	501	ENSG00000144730.16	IL17RD	protein_coding	Hypogonadotropic hypogonadism 18 with or without anosmia, 615267 (3), Digenic dominant, Autosomal recessive, Autosomal dominant	link to OMIM
EH38E2210709	chr3:66220707-66221057	ubi-PLS	517	ENSG00000144741.17	SLC25A26	protein_coding	Combined oxidative phosphorylation deficiency 28, 616794 (3), Autosomal recessive	link to OMIM
EH38E2248439	chr3:151086642-151086988	ubi-PLS	502	ENSG00000144893.12	MED12L	protein_coding	Nizon-Isidor syndrome, 618872 (3), Autosomal dominant	link to OMIM
EH38E2273629	chr3:197736846-197737196	ubi-PLS	517	ENSG00000145016.13	RUBCN	protein_coding	Spinocerebellar ataxia, autosomal recessive 15, 615705 (3), Autosomal recessive	link to OMIM
EH38E2273640	chr3:197749668-197750018	ubi-PLS	514	ENSG00000145016.13	RUBCN	protein_coding	Spinocerebellar ataxia, autosomal recessive 15, 615705 (3), Autosomal recessive	link to OMIM
EH38E2264173	chr3:184135173-184135523	ubi-PLS	517	ENSG00000145191.11	EIF2B5	protein_coding	Leukoencephalopathy with vanishing white matter, 603896 (3), Autosomal recessive; Ovarioleukodystrophy, 603896 (3), Autosomal recessive	link to OMIM
EH38E2315118	chr4:99563573-99563902	ubi-PLS	517	ENSG00000145331.13	TRMT10A	protein_coding	Microcephaly, short stature, and impaired glucose metabolism 1, 616033 (3), Autosomal recessive	link to OMIM
EH38E2315119	chr4:99563931-99564094	ubi-PLS	517	ENSG00000145331.13	TRMT10A	protein_coding	Microcephaly, short stature, and impaired glucose metabolism 1, 616033 (3), Autosomal recessive	link to OMIM
EH38E2317954	chr4:106316147-106316437	ubi-PLS	517	ENSG00000145348.16	TBCK	protein_coding	Hypotonia, infantile, with psychomotor retardation and characteristic facies 3, 616900 (3), Autosomal recessive	link to OMIM
EH38E2317955	chr4:106316439-106316645	ubi-PLS	517	ENSG00000145348.16	TBCK	protein_coding	Hypotonia, infantile, with psychomotor retardation and characteristic facies 3, 616900 (3), Autosomal recessive	link to OMIM
EH38E2316838	chr4:102868687-102869036	ubi-PLS	517	ENSG00000145354.9	CISD2	protein_coding	Wolfram syndrome 2, 604928 (3), Autosomal recessive	link to OMIM
EH38E2316839	chr4:102869094-102869417	ubi-PLS	517	ENSG00000145354.9	CISD2	protein_coding	Wolfram syndrome 2, 604928 (3), Autosomal recessive	link to OMIM
EH38E2324654	chr4:122922897-122923244	ubi-PLS	517	ENSG00000145375.7	SPATA5	protein_coding	Epilepsy, hearing loss, and mental retardation syndrome, 616577 (3), Autosomal recessive	link to OMIM
EH38E2350324	chr4:186191359-186191709	ubi-PLS	503	ENSG00000145476.15	CYP4V2	protein_coding	Bietti crystalline corneoretinal dystrophy, 210370 (3), Autosomal recessive	link to OMIM
EH38E2356617	chr5:10353533-10353881	ubi-PLS	516	ENSG00000145495.14	MARCH6	protein_coding	Epilepsy, familial adult myoclonic, 3, 613608 (3), Autosomal dominant	link to OMIM
EH38E2379519	chr5:68215484-68215834	ubi-PLS	517	ENSG00000145675.14	PIK3R1	protein_coding	?Agammaglobulinemia 7, autosomal recessive, 615214 (3), Autosomal recessive; SHORT syndrome, 269880 (3), Autosomal dominant; Immunodeficiency 36, 616005 (3), Autosomal dominant	link to OMIM
EH38E2388720	chr5:87267581-87267931	ubi-PLS	517	ENSG00000145715.14	RASA1	protein_coding	Capillary malformation-arteriovenous malformation 1, 608354 (3), Autosomal dominant; Basal cell carcinoma, somatic, 605462 (3)	link to OMIM
EH38E2395324	chr5:103119968-103120318	ubi-PLS	517	ENSG00000145725.19	PPIP5K2	protein_coding	Deafness, autosomal recessive 100, 618422 (3), Autosomal recessive	link to OMIM
EH38E2380403	chr5:71455445-71455791	ubi-PLS	517	ENSG00000145734.18	BDP1	protein_coding	?Deafness, autosomal recessive 112, 618257 (3), Autosomal recessive	link to OMIM
EH38E2415949	chr5:142770161-142770511	ubi-PLS	517	ENSG00000145819.15	ARHGAP26	protein_coding	Leukemia, juvenile myelomonocytic, somatic, 607785 (3)	link to OMIM
EH38E2419057	chr5:148383710-148384060	ubi-PLS	517	ENSG00000145868.16	FBXO38	protein_coding	Neuronopathy, distal hereditary motor, type IID, 615575 (3), Autosomal dominant	link to OMIM
EH38E2435971	chr5:178153858-178154208	ubi-PLS	517	ENSG00000145912.8	NHP2	protein_coding	Dyskeratosis congenita, autosomal recessive 2, 613987 (3), Autosomal recessive	link to OMIM
EH38E2447325	chr6:13328391-13328741	ubi-PLS	517	ENSG00000145979.17	TBC1D7	protein_coding	Macrocephaly/megalencephaly syndrome, autosomal recessive, 248000 (3), Autosomal recessive	link to OMIM
EH38E2442166	chr6:5260693-5260915	ubi-PLS	512	ENSG00000145982.11	FARS2	protein_coding	Spastic paraplegia 77, autosomal recessive, 617046 (3), Autosomal recessive; Combined oxidative phosphorylation deficiency 14, 614946 (3), Autosomal recessive	link to OMIM
EH38E2442167	chr6:5260928-5261086	ubi-PLS	515	ENSG00000145982.11	FARS2	protein_coding	Spastic paraplegia 77, autosomal recessive, 617046 (3), Autosomal recessive; Combined oxidative phosphorylation deficiency 14, 614946 (3), Autosomal recessive	link to OMIM
EH38E2442169	chr6:5261378-5261563	ubi-PLS	515	ENSG00000145982.11	FARS2	protein_coding	Spastic paraplegia 77, autosomal recessive, 617046 (3), Autosomal recessive; Combined oxidative phosphorylation deficiency 14, 614946 (3), Autosomal recessive	link to OMIM
EH38E2471941	chr6:49463118-49463468	ubi-PLS	517	ENSG00000146085.7	MUT	protein_coding	Methylmalonic aciduria, mut(0) type, 251000 (3), Autosomal recessive	link to OMIM
EH38E2480821	chr6:79078137-79078373	ubi-PLS	517	ENSG00000146247.13	PHIP	protein_coding	Chung-Jansen syndrome, 617991 (3), Autosomal dominant	link to OMIM
EH38E2483895	chr6:87589887-87590236	ubi-PLS	517	ENSG00000146282.17	RARS2	protein_coding	Pontocerebellar hypoplasia, type 6, 611523 (3), Autosomal recessive	link to OMIM
EH38E2564551	chr7:76047870-76048220	ubi-PLS	517	ENSG00000146701.11	MDH2	protein_coding	Developmental and epileptic encephalopathy 51, 617339 (3), Autosomal recessive	link to OMIM
EH38E2558997	chr7:56051453-56051803	ubi-PLS	517	ENSG00000146733.13	PSPH	protein_coding	Phosphoserine phosphatase deficiency, 614023 (3), Autosomal recessive	link to OMIM
EH38E2575372	chr7:100158613-100158963	ubi-PLS	514	ENSG00000146826.14	C7orf43	protein_coding	?Microcephaly 25, primary, autosomal recessive, 618351 (3), Autosomal recessive	link to OMIM
EH38E2605286	chr7:158704747-158705097	ubi-PLS	517	ENSG00000146918.19	NCAPG2	protein_coding	Khan-Khan-Katsanis syndrome, 618460 (3), Autosomal recessive	link to OMIM
EH38E2607915	chr8:6406428-6406778	ubi-PLS	511	ENSG00000147316.12	MCPH1	protein_coding	Microcephaly 1, primary, autosomal recessive, 251200 (3), Autosomal recessive	link to OMIM
EH38E2615113	chr8:20197130-20197480	ubi-PLS	517	ENSG00000147416.10	ATP6V1B2	protein_coding	Zimmermann-Laband syndrome 2, 616455 (3), Autosomal dominant; Deafness, congenital, with onychodystrophy, autosomal dominant, 124480 (3), Autosomal dominant	link to OMIM
EH38E2624883	chr8:37762366-37762713	ubi-PLS	517	ENSG00000147471.11	PROSC	protein_coding	Epilepsy, early-onset, vitamin B6-dependent, 617290 (3), Autosomal recessive	link to OMIM
EH38E2624862	chr8:37736351-37736701	ubi-PLS	517	ENSG00000147475.14	ERLIN2	protein_coding	Spastic paraplegia 18, autosomal recessive, 611225 (3), Autosomal recessive	link to OMIM
EH38E2642810	chr8:80029933-80030180	ubi-PLS	517	ENSG00000147586.9	MRPS28	protein_coding	?Combined oxidative phosphorylation deficiency 47, 618958 (3), Autosomal recessive	link to OMIM
EH38E2642811	chr8:80030182-80030346	ubi-PLS	517	ENSG00000147586.9	MRPS28	protein_coding	?Combined oxidative phosphorylation deficiency 47, 618958 (3), Autosomal recessive	link to OMIM
EH38E2663661	chr8:124538950-124539299	ubi-PLS	517	ENSG00000147684.7	NDUFB9	protein_coding	?Mitochondrial complex I deficiency, nuclear type 24, 618245 (3), Autosomal recessive	link to OMIM
EH38E2688938	chr9:27573286-27573585	ubi-PLS	503	ENSG00000147894.14	C9orf72	protein_coding	Frontotemporal dementia and/or amyotrophic lateral sclerosis 1, 105550 (3), Autosomal dominant	link to OMIM
EH38E2688939	chr9:27573670-27574020	ubi-PLS	516	ENSG00000147894.14	C9orf72	protein_coding	Frontotemporal dementia and/or amyotrophic lateral sclerosis 1, 105550 (3), Autosomal dominant	link to OMIM
EH38E2691346	chr9:34637681-34638026	ubi-PLS	517	ENSG00000147955.16	SIGMAR1	protein_coding	?Amyotrophic lateral sclerosis 16, juvenile, 614373 (3), Autosomal recessive; ?Spinal muscular atrophy, distal, autosomal recessive, 2, 605726 (3), Autosomal recessive	link to OMIM
EH38E2699673	chr9:78235923-78236273	ubi-PLS	516	ENSG00000148019.12	CEP78	protein_coding	Cone-rod dystrophy and hearing loss, 617236 (3), Autosomal recessive	link to OMIM
EH38E2706849	chr9:91361744-91362093	ubi-PLS	500	ENSG00000148090.11	AUH	protein_coding	3-methylglutaconic aciduria, type I, 250950 (3), Autosomal recessive	link to OMIM
EH38E2719382	chr9:113401259-113401598	ubi-PLS	517	ENSG00000148218.15	ALAD	protein_coding	Porphyria, acute hepatic, 612740 (3), Autosomal recessive; {Lead poisoning, susceptibility to}, 612740 (3), Autosomal recessive	link to OMIM
EH38E2728451	chr9:127451283-127451633	ubi-PLS	517	ENSG00000148356.13	LRSAM1	protein_coding	Charcot-Marie-Tooth disease, axonal, type 2P, 614436 (3), Autosomal recessive, Autosomal dominant	link to OMIM
EH38E1459740	chr10:31318909-31319259	ubi-PLS	513	ENSG00000148516.21	ZEB1	protein_coding	Corneal dystrophy, posterior polymorphous, 3, 609141 (3); Corneal dystrophy, Fuchs endothelial, 6, 613270 (3)	link to OMIM
EH38E1481449	chr10:78029405-78029755	ubi-PLS	517	ENSG00000148606.12	POLR3A	protein_coding	Leukodystrophy, hypomyelinating, 7, with or without oligodontia and/or hypogonadotropic hypogonadism, 607694 (3), Autosomal recessive; Wiedemann-Rautenstrauch syndrome, 264090 (3), Autosomal recessive	link to OMIM
EH38E1485708	chr10:87094801-87095151	ubi-PLS	516	ENSG00000148672.8	GLUD1	protein_coding	Hyperinsulinism-hyperammonemia syndrome, 606762 (3), Autosomal dominant	link to OMIM
EH38E1498468	chr10:110007667-110008017	ubi-PLS	509	ENSG00000148700.13	ADD3	protein_coding	Cerebral palsy, spastic quadriplegic, 3, 617008 (3), Autosomal recessive	link to OMIM
EH38E1498469	chr10:110008024-110008328	ubi-PLS	506	ENSG00000148700.13	ADD3	protein_coding	Cerebral palsy, spastic quadriplegic, 3, 617008 (3), Autosomal recessive	link to OMIM
EH38E1495495	chr10:102917945-102918295	ubi-PLS	517	ENSG00000148842.17	CNNM2	protein_coding	Hypomagnesemia 6, renal, 613882 (3), Autosomal dominant; Hypomagnesemia, seizures, and mental retardation, 616418 (3), Autosomal recessive, Autosomal dominant	link to OMIM
EH38E1495496	chr10:102918398-102918554	ubi-PLS	517	ENSG00000148842.17	CNNM2	protein_coding	Hypomagnesemia 6, renal, 613882 (3), Autosomal dominant; Hypomagnesemia, seizures, and mental retardation, 616418 (3), Autosomal recessive, Autosomal dominant	link to OMIM
EH38E1516379	chr11:3797610-3797959	ubi-PLS	517	ENSG00000148985.19	PGAP2	protein_coding	Hyperphosphatasia with mental retardation syndrome 3, 614207 (3), Autosomal recessive	link to OMIM
EH38E1558628	chr11:86302001-86302348	ubi-PLS	517	ENSG00000149196.15	C11orf73	protein_coding	Leukodystrophy, hypomyelinating, 13, 616881 (3), Autosomal recessive	link to OMIM
EH38E1554465	chr11:77066683-77067028	ubi-PLS	516	ENSG00000149260.14	CAPN5	protein_coding	Vitreoretinopathy, neovascular inflammatory, 193235 (3), Autosomal dominant	link to OMIM
EH38E1554701	chr11:77411830-77412171	ubi-PLS	502	ENSG00000149269.9	PAK1	protein_coding	Intellectual developmental disorder with macrocephaly, seizures, and speech delay, 618158 (3), Autosomal dominant	link to OMIM
EH38E1570616	chr11:113314413-113314759	ubi-PLS	508	ENSG00000149292.16	TTC12	protein_coding	Ciliary dyskinesia, primary, 45, 618801 (3), Autosomal recessive	link to OMIM
EH38E1567619	chr11:108222683-108223033	ubi-PLS	517	ENSG00000149311.17	ATM	protein_coding	Lymphoma, mantle cell, somatic (3); Lymphoma, B-cell non-Hodgkin, somatic (3); Ataxia-telangiectasia, 208900 (3), Autosomal recessive; {Breast cancer, susceptibility to}, 114480 (3), Somatic mutation, Autosomal dominant; T-cell prolymphocytic leukemia, somatic (3)	link to OMIM
EH38E1567620	chr11:108223233-108223400	ubi-PLS	515	ENSG00000149311.17	ATM	protein_coding	Lymphoma, mantle cell, somatic (3); Lymphoma, B-cell non-Hodgkin, somatic (3); Ataxia-telangiectasia, 208900 (3), Autosomal recessive; {Breast cancer, susceptibility to}, 114480 (3), Somatic mutation, Autosomal dominant; T-cell prolymphocytic leukemia, somatic (3)	link to OMIM
EH38E1541558	chr11:61333032-61333379	ubi-PLS	516	ENSG00000149476.14	TKFC	protein_coding	Triokinase and FMN cyclase deficiency syndrome, 618805 (3), Autosomal recessive	link to OMIM
EH38E1541593	chr11:61361846-61362059	ubi-PLS	517	ENSG00000149483.11	TMEM138	protein_coding	Joubert syndrome 16, 614465 (3), Autosomal recessive	link to OMIM
EH38E1541594	chr11:61362061-61362397	ubi-PLS	517	ENSG00000149483.11	TMEM138	protein_coding	Joubert syndrome 16, 614465 (3), Autosomal recessive	link to OMIM
EH38E1542743	chr11:62621922-62622271	ubi-PLS	517	ENSG00000149541.9	B3GAT3	protein_coding	Multiple joint dislocations, short stature, craniofacial dysmorphism, with or without congenital heart defects, 245600 (3), Autosomal recessive	link to OMIM
EH38E1544715	chr11:65096010-65096360	ubi-PLS	516	ENSG00000149823.7	VPS51	protein_coding	Pontocerebellar hypoplasia, type 13, 618606 (3), Autosomal recessive	link to OMIM
EH38E2356507	chr5:10249789-10250000	ubi-PLS	514	ENSG00000150753.11	CCT5	protein_coding	Neuropathy, hereditary sensory, with spastic paraplegia, 256840 (3), Autosomal recessive	link to OMIM
EH38E2356508	chr5:10250045-10250395	ubi-PLS	517	ENSG00000150753.11	CCT5	protein_coding	Neuropathy, hereditary sensory, with spastic paraplegia, 256840 (3), Autosomal recessive	link to OMIM
EH38E2356509	chr5:10250419-10250588	ubi-PLS	515	ENSG00000150753.11	CCT5	protein_coding	Neuropathy, hereditary sensory, with spastic paraplegia, 256840 (3), Autosomal recessive	link to OMIM
EH38E1569804	chr11:112025284-112025522	ubi-PLS	516	ENSG00000150768.15	DLAT	protein_coding	Pyruvate dehydrogenase E2 deficiency, 245348 (3), Autosomal recessive	link to OMIM
EH38E1569924	chr11:112226236-112226529	ubi-PLS	517	ENSG00000150787.7	PTS	protein_coding	Hyperphenylalaninemia, BH4-deficient, A, 261640 (3), Autosomal recessive	link to OMIM
EH38E1670324	chr13:40666494-40666844	ubi-PLS	507	ENSG00000150907.6	FOXO1	protein_coding	Rhabdomyosarcoma, alveolar, 268220 (3), Somatic mutation	link to OMIM
EH38E2322840	chr4:118835995-118836340	ubi-PLS	514	ENSG00000150961.14	SEC24D	protein_coding	Cole-Carpenter syndrome 2, 616294 (3), Autosomal recessive	link to OMIM
EH38E1653941	chr12:124989014-124989364	ubi-PLS	517	ENSG00000150990.7	DHX37	protein_coding	Neurodevelopmental disorder with brain anomalies and with or without vertebral or cardiac anomalies, 618731 (3), Autosomal recessive; 46, XY sex reversal 11, 273250 (3), Autosomal dominant	link to OMIM
EH38E2174784	chr3:4493137-4493487	ubi-PLS	517	ENSG00000150995.18	ITPR1	protein_coding	Spinocerebellar ataxia 29, congenital nonprogressive, 117360 (3), Autosomal dominant; Spinocerebellar ataxia 15, 606658 (3), Autosomal dominant; Gillespie syndrome, 206700 (3), Autosomal recessive, Autosomal dominant	link to OMIM
EH38E2186737	chr3:25789868-25790218	ubi-PLS	514	ENSG00000151092.16	NGLY1	protein_coding	Congenital disorder of deglycosylation, 615273 (3), Autosomal recessive	link to OMIM
EH38E1643010	chr12:109477316-109477511	ubi-PLS	517	ENSG00000151148.13	UBE3B	protein_coding	Kaufman oculocerebrofacial syndrome, 244450 (3), Autosomal recessive	link to OMIM
EH38E1643011	chr12:109477513-109477710	ubi-PLS	516	ENSG00000151148.13	UBE3B	protein_coding	Kaufman oculocerebrofacial syndrome, 244450 (3), Autosomal recessive	link to OMIM
EH38E1535545	chr11:44095480-44095829	ubi-PLS	514	ENSG00000151348.13	EXT2	protein_coding	Seizures, scoliosis, and macrocephaly syndrome, 616682 (3), Autosomal recessive; Exostoses, multiple, type 2, 133701 (3), Autosomal dominant	link to OMIM
EH38E1706309	chr14:31561243-31561591	ubi-PLS	517	ENSG00000151413.16	NUBPL	protein_coding	Mitochondrial complex I deficiency, nuclear type 21, 618242 (3), Autosomal recessive	link to OMIM
EH38E1730164	chr14:77457541-77457891	ubi-PLS	517	ENSG00000151445.15	VIPAS39	protein_coding	Arthrogryposis, renal dysfunction, and cholestasis 2, 613404 (3), Autosomal recessive	link to OMIM
EH38E1595753	chr12:15789304-15789653	ubi-PLS	513	ENSG00000151491.12	EPS8	protein_coding	?Deafness, autosomal recessive 102, 615974 (3), Autosomal recessive	link to OMIM
EH38E1584616	chr11:134253286-134253636	ubi-PLS	517	ENSG00000151498.11	ACAD8	protein_coding	Isobutyryl-CoA dehydrogenase deficiency, 611283 (3), Autosomal recessive	link to OMIM
EH38E1584581	chr11:134223891-134224239	ubi-PLS	517	ENSG00000151503.12	NCAPD3	protein_coding	Microcephaly 22, primary, autosomal recessive, 617984 (3), Autosomal recessive	link to OMIM
EH38E1584583	chr11:134224405-134224754	ubi-PLS	517	ENSG00000151503.12	NCAPD3	protein_coding	Microcephaly 22, primary, autosomal recessive, 617984 (3), Autosomal recessive	link to OMIM
EH38E2334492	chr4:148442420-148442770	ubi-PLS	517	ENSG00000151623.14	NR3C2	protein_coding	Pseudohypoaldosteronism type I, autosomal dominant, 177735 (3), Autosomal dominant; Hypertension, early-onset, autosomal dominant, with exacerbation in pregnancy, 605115 (3)	link to OMIM
EH38E1971873	chr2:9555749-9556099	ubi-PLS	516	ENSG00000151694.12	ADAM17	protein_coding	?Inflammatory skin and bowel disease, neonatal, 1, 614328 (3), Autosomal recessive	link to OMIM
EH38E1975572	chr2:15561218-15561567	ubi-PLS	516	ENSG00000151779.12	NBAS	protein_coding	Infantile liver failure syndrome 2, 616483 (3), Autosomal recessive; Short stature, optic nerve atrophy, and Pelger-Huet anomaly, 614800 (3), Autosomal recessive	link to OMIM
EH38E2294516	chr4:44678244-44678594	ubi-PLS	517	ENSG00000151806.13	GUF1	protein_coding	?Developmental and epileptic encephalopathy 40, 617065 (3), Autosomal recessive	link to OMIM
EH38E1660014	chr13:23375458-23375808	ubi-PLS	517	ENSG00000151835.13	SACS	protein_coding	Spastic ataxia, Charlevoix-Saguenay type, 270550 (3), Autosomal recessive	link to OMIM
EH38E1661090	chr13:24922783-24923132	ubi-PLS	517	ENSG00000151849.14	CENPJ	protein_coding	Microcephaly 6, primary, autosomal recessive, 608393 (3), Autosomal recessive; ?Seckel syndrome 4, 613676 (3), Autosomal recessive	link to OMIM
EH38E1504643	chr10:119651088-119651427	ubi-PLS	515	ENSG00000151929.9	BAG3	protein_coding	Cardiomyopathy, dilated, 1HH, 613881 (3), Autosomal dominant; Myopathy, myofibrillar, 6, 612954 (3), Autosomal dominant	link to OMIM
EH38E2387614	chr5:83077320-83077670	ubi-PLS	517	ENSG00000152422.15	XRCC4	protein_coding	Short stature, microcephaly, and endocrine dysfunction, 616541 (3), Autosomal recessive	link to OMIM
EH38E1450596	chr10:14954062-14954411	ubi-PLS	516	ENSG00000152457.17	DCLRE1C	protein_coding	Omenn syndrome, 603554 (3), Autosomal recessive; Severe combined immunodeficiency, Athabascan type, 602450 (3), Autosomal recessive	link to OMIM
EH38E2400345	chr5:115169806-115170156	ubi-PLS	514	ENSG00000152503.9	TRIM36	protein_coding	?Anencephaly, 206500 (3), Autosomal recessive	link to OMIM
EH38E1609271	chr12:48106021-48106270	ubi-PLS	517	ENSG00000152556.15	PFKM	protein_coding	Glycogen storage disease VII, 232800 (3), Autosomal recessive	link to OMIM
EH38E1609281	chr12:48119172-48119510	ubi-PLS	511	ENSG00000152556.15	PFKM	protein_coding	Glycogen storage disease VII, 232800 (3), Autosomal recessive	link to OMIM
EH38E2365604	chr5:35617627-35617956	ubi-PLS	506	ENSG00000152582.12	SPEF2	protein_coding	Spermatogenic failure 43, 618751 (3), Autosomal recessive	link to OMIM
EH38E2365973	chr5:36241659-36241896	ubi-PLS	501	ENSG00000152620.12	NADK2	protein_coding	2,4-dienoyl-CoA reductase deficiency, 616034 (3), Autosomal recessive	link to OMIM
EH38E2365974	chr5:36242040-36242390	ubi-PLS	517	ENSG00000152620.12	NADK2	protein_coding	2,4-dienoyl-CoA reductase deficiency, 616034 (3), Autosomal recessive	link to OMIM
EH38E2189840	chr3:32106344-32106694	ubi-PLS	516	ENSG00000152642.10	GPD1L	protein_coding	Brugada syndrome 2, 611777 (3)	link to OMIM
EH38E2410241	chr5:134632681-134633029	ubi-PLS	516	ENSG00000152700.13	SAR1B	protein_coding	Chylomicron retention disease, 246700 (3), Autosomal recessive	link to OMIM
EH38E2307963	chr4:82429359-82429709	ubi-PLS	517	ENSG00000152795.17	HNRNPDL	protein_coding	Muscular dystrophy, limb-girdle, autosomal dominant 3, 609115 (3), Autosomal dominant	link to OMIM
EH38E2307966	chr4:82430247-82430595	ubi-PLS	517	ENSG00000152795.17	HNRNPDL	protein_coding	Muscular dystrophy, limb-girdle, autosomal dominant 3, 609115 (3), Autosomal dominant	link to OMIM
EH38E2377529	chr5:64768528-64768867	ubi-PLS	517	ENSG00000153015.15	CWC27	protein_coding	Retinitis pigmentosa with or without skeletal anomalies, 250410 (3), Autosomal recessive	link to OMIM
EH38E2377530	chr5:64768884-64769234	ubi-PLS	500	ENSG00000153015.15	CWC27	protein_coding	Retinitis pigmentosa with or without skeletal anomalies, 250410 (3), Autosomal recessive	link to OMIM
EH38E2393262	chr5:96661982-96662330	ubi-PLS	502	ENSG00000153113.23	CAST	protein_coding	Peeling skin with leukonychia, acral punctate keratoses, cheilitis, and knuckle pads, 616295 (3), Autosomal recessive	link to OMIM
EH38E2393264	chr5:96662791-96663127	ubi-PLS	512	ENSG00000153113.23	CAST	protein_coding	Peeling skin with leukonychia, acral punctate keratoses, cheilitis, and knuckle pads, 616295 (3), Autosomal recessive	link to OMIM
EH38E2393296	chr5:96702541-96702887	ubi-PLS	508	ENSG00000153113.23	CAST	protein_coding	Peeling skin with leukonychia, acral punctate keratoses, cheilitis, and knuckle pads, 616295 (3), Autosomal recessive	link to OMIM
EH38E1438750	chr1:244864402-244864752	ubi-PLS	517	ENSG00000153187.16	HNRNPU	protein_coding	Developmental and epileptic encephalopathy 54, 617391 (3), Autosomal dominant	link to OMIM
EH38E1698219	chr13:110713410-110713760	ubi-PLS	515	ENSG00000153487.12	ING1	protein_coding	Squamous cell carcinoma, head and neck, somatic, 275355 (3)	link to OMIM
EH38E2014886	chr2:86808358-86808708	ubi-PLS	509	ENSG00000153563.15	CD8A	protein_coding	CD8 deficiency, familial, 608957 (3), Autosomal recessive	link to OMIM
EH38E2015378	chr2:88691471-88691821	ubi-PLS	517	ENSG00000153574.8	RPIA	protein_coding	Ribose 5-phosphate isomerase deficiency, 608611 (3), Autosomal recessive	link to OMIM
EH38E2081733	chr2:229921943-229922293	ubi-PLS	517	ENSG00000153827.13	TRIP12	protein_coding	Mental retardation, autosomal dominant 49, 617752 (3), Autosomal dominant	link to OMIM
EH38E2394258	chr5:98928878-98929220	ubi-PLS	517	ENSG00000153922.10	CHD1	protein_coding	Pilarowski-Bjornsson syndrome, 617682 (3), Autosomal dominant	link to OMIM
EH38E2497233	chr6:117675223-117675572	ubi-PLS	517	ENSG00000153989.7	NUS1	protein_coding	Mental retardation, autosomal dominant 55, with seizures, 617831 (3), Autosomal dominant; ?Congenital disorder of glycosylation, type 1aa, 617082 (3), Autosomal recessive	link to OMIM
EH38E2358615	chr5:14664279-14664629	ubi-PLS	517	ENSG00000154124.4	OTULIN	protein_coding	Autoinflammation, panniculitis, and dermatosis syndrome, 617099 (3), Autosomal recessive	link to OMIM
EH38E2257593	chr3:171460297-171460647	ubi-PLS	512	ENSG00000154310.16	TNIK	protein_coding	Mental retardation, autosomal recessive 54, 617028 (3), Autosomal recessive	link to OMIM
EH38E2179211	chr3:12484236-12484579	ubi-PLS	517	ENSG00000154743.17	TSEN2	protein_coding	Pontocerebellar hypoplasia type 2B, 612389 (3), Autosomal recessive	link to OMIM
EH38E2180568	chr3:14178544-14178894	ubi-PLS	517	ENSG00000154767.14	XPC	protein_coding	Xeroderma pigmentosum, group C, 278720 (3), Autosomal recessive	link to OMIM
EH38E2181027	chr3:14651452-14651802	ubi-PLS	517	ENSG00000154781.15	CCDC174	protein_coding	Hypotonia, infantile, with psychomotor retardation, 616816 (3), Autosomal recessive	link to OMIM
EH38E2646777	chr8:91070016-91070366	ubi-PLS	517	ENSG00000155100.10	OTUD6B	protein_coding	Intellectual developmental disorder with dysmorphic facies, seizures, and distal limb anomalies, 617452 (3), Autosomal recessive	link to OMIM
EH38E2493734	chr6:110815334-110815683	ubi-PLS	517	ENSG00000155111.14	CDK19	protein_coding	Developmental and epileptic encephalopathy 87, 618916 (3), Autosomal dominant	link to OMIM
EH38E1492075	chr10:97736944-97737290	ubi-PLS	517	ENSG00000155256.17	ZFYVE27	protein_coding	Spastic paraplegia 33, autosomal dominant, 610244 (3), Autosomal dominant	link to OMIM
EH38E1377383	chr1:112956104-112956454	ubi-PLS	517	ENSG00000155380.11	SLC16A1	protein_coding	Monocarboxylate transporter 1 deficiency, 616095 (3), Autosomal recessive, Autosomal dominant; Hyperinsulinemic hypoglycemia, familial, 7, 610021 (3), Autosomal dominant; Erythrocyte lactate transporter defect, 245340 (3), Autosomal dominant	link to OMIM
EH38E2593541	chr7:135557653-135558003	ubi-PLS	517	ENSG00000155561.14	NUP205	protein_coding	?Nephrotic syndrome, type 13, 616893 (3), Autosomal recessive	link to OMIM
EH38E2066185	chr2:201642505-201642855	ubi-PLS	515	ENSG00000155755.18	TMEM237	protein_coding	Joubert syndrome 14, 614424 (3), Autosomal recessive	link to OMIM
EH38E2420467	chr5:149960553-149960903	ubi-PLS	517	ENSG00000155850.7	SLC26A2	protein_coding	De la Chapelle dysplasia, 256050 (3), Autosomal recessive; Atelosteogenesis, type II, 256050 (3), Autosomal recessive; Diastrophic dysplasia, broad bone-platyspondylic variant, 222600 (3), Autosomal recessive; Diastrophic dysplasia, 222600 (3), Autosomal recessive; Achondrogenesis Ib, 600972 (3), Autosomal recessive; Epiphyseal dysplasia, multiple, 4, 226900 (3), Autosomal recessive	link to OMIM
EH38E2515703	chr6:151452108-151452458	ubi-PLS	517	ENSG00000155906.16	RMND1	protein_coding	Combined oxidative phosphorylation deficiency 11, 614922 (3), Autosomal recessive	link to OMIM
EH38E2612982	chr8:17246358-17246698	ubi-PLS	513	ENSG00000155975.9	VPS37A	protein_coding	Spastic paraplegia 53, autosomal recessive, 614898 (3), Autosomal recessive	link to OMIM
EH38E2612983	chr8:17246714-17247064	ubi-PLS	517	ENSG00000155975.9	VPS37A	protein_coding	Spastic paraplegia 53, autosomal recessive, 614898 (3), Autosomal recessive	link to OMIM
EH38E1478227	chr10:73358672-73359012	ubi-PLS	513	ENSG00000156042.17	CFAP70	protein_coding	?Spermatogenic failure 41, 618670 (3), Autosomal recessive	link to OMIM
EH38E1478838	chr10:74150962-74151309	ubi-PLS	517	ENSG00000156110.13	ADK	protein_coding	Hypermethioninemia due to adenosine kinase deficiency, 614300 (3), Autosomal recessive	link to OMIM
EH38E1478866	chr10:74176196-74176403	ubi-PLS	510	ENSG00000156110.13	ADK	protein_coding	Hypermethioninemia due to adenosine kinase deficiency, 614300 (3), Autosomal recessive	link to OMIM
EH38E1478867	chr10:74176464-74176810	ubi-PLS	517	ENSG00000156110.13	ADK	protein_coding	Hypermethioninemia due to adenosine kinase deficiency, 614300 (3), Autosomal recessive	link to OMIM
EH38E2648696	chr8:94895566-94895915	ubi-PLS	517	ENSG00000156170.12	NDUFAF6	protein_coding	Fanconi renotubular syndrome 5, 618913 (3), Autosomal recessive; Mitochondrial complex I deficiency, nuclear type 17, 618239 (3), Autosomal recessive	link to OMIM
EH38E2648815	chr8:95024784-95025134	ubi-PLS	516	ENSG00000156170.12	NDUFAF6	protein_coding	Fanconi renotubular syndrome 5, 618913 (3), Autosomal recessive; Mitochondrial complex I deficiency, nuclear type 17, 618239 (3), Autosomal recessive	link to OMIM
EH38E1376105	chr1:111139948-111140295	ubi-PLS	517	ENSG00000156171.14	DRAM2	protein_coding	Cone-rod dystrophy 21, 616502 (3), Autosomal recessive	link to OMIM
EH38E2649061	chr8:95268974-95269139	ubi-PLS	501	ENSG00000156172.5	C8orf37	protein_coding	Retinitis pigmentosa 64, 614500 (3), Autosomal recessive; Bardet-Biedl syndrome 21, 617406 (3), Autosomal recessive; Cone-rod dystrophy 16, 614500 (3), Autosomal recessive	link to OMIM
EH38E2649062	chr8:95269154-95269504	ubi-PLS	517	ENSG00000156172.5	C8orf37	protein_coding	Retinitis pigmentosa 64, 614500 (3), Autosomal recessive; Bardet-Biedl syndrome 21, 617406 (3), Autosomal recessive; Cone-rod dystrophy 16, 614500 (3), Autosomal recessive	link to OMIM
EH38E2649465	chr8:96235464-96235812	ubi-PLS	517	ENSG00000156467.9	UQCRB	protein_coding	Mitochondrial complex III deficiency, nuclear type 3, 615158 (3), Autosomal recessive	link to OMIM
EH38E2649480	chr8:96261507-96261801	ubi-PLS	513	ENSG00000156471.12	PTDSS1	protein_coding	Lenz-Majewski hyperostotic dwarfism, 151050 (3), Autosomal dominant	link to OMIM
EH38E2649481	chr8:96261804-96261995	ubi-PLS	512	ENSG00000156471.12	PTDSS1	protein_coding	Lenz-Majewski hyperostotic dwarfism, 151050 (3), Autosomal dominant	link to OMIM
EH38E1474997	chr10:69318554-69318903	ubi-PLS	510	ENSG00000156515.21	HK1	protein_coding	Hemolytic anemia due to hexokinase deficiency, 235700 (3), Autosomal recessive; Neuropathy, hereditary motor and sensory, Russe type, 605285 (3), Autosomal recessive; Neurodevelopmental disorder with visual defects and brain anomalies, 618547 (3), Autosomal dominant; Retinitis pigmentosa 79, 617460 (3), Autosomal dominant	link to OMIM
EH38E2664148	chr8:125091613-125091963	ubi-PLS	517	ENSG00000156831.7	NSMCE2	protein_coding	Seckel syndrome 10, 617253 (3), Autosomal recessive	link to OMIM
EH38E1371516	chr1:100132854-100133204	ubi-PLS	517	ENSG00000156876.9	SASS6	protein_coding	?Microcephaly 14, primary, autosomal recessive, 616402 (3), Autosomal recessive	link to OMIM
EH38E2083106	chr2:231781276-231781507	ubi-PLS	517	ENSG00000156973.13	PDE6D	protein_coding	?Joubert syndrome 22, 615665 (3), Autosomal recessive	link to OMIM
EH38E2571434	chr7:92447267-92447615	ubi-PLS	517	ENSG00000157259.6	GATAD1	protein_coding	?Cardiomyopathy, dilated, 2B, 614672 (3), Autosomal recessive	link to OMIM
EH38E2291816	chr4:39182184-39182534	ubi-PLS	517	ENSG00000157796.17	WDR19	protein_coding	Nephronophthisis 13, 614377 (3), Autosomal recessive; Senior-Loken syndrome 8, 616307 (3), Autosomal recessive; ?Cranioectodermal dysplasia 4, 614378 (3), Autosomal recessive; ?Short-rib thoracic dysplasia 5 with or without polydactyly, 614376 (3), Autosomal recessive	link to OMIM
EH38E2282067	chr4:13484268-13484520	ubi-PLS	516	ENSG00000157869.14	RAB28	protein_coding	Cone-rod dystrophy 18, 615374 (3), Autosomal recessive	link to OMIM
EH38E1311900	chr1:2412496-2412846	ubi-PLS	517	ENSG00000157911.9	PEX10	protein_coding	Peroxisome biogenesis disorder 6B, 614871 (3), Autosomal recessive; Peroxisome biogenesis disorder 6A (Zellweger), 614870 (3), Autosomal recessive	link to OMIM
EH38E2531286	chr7:5189998-5190348	ubi-PLS	517	ENSG00000157954.14	WIPI2	protein_coding	?Intellectual developmental disorder with short stature and variable skeletal anomalies, 618453 (3), Autosomal recessive	link to OMIM
EH38E2016871	chr2:96760565-96760901	ubi-PLS	517	ENSG00000158158.11	CNNM4	protein_coding	Jalili syndrome, 217080 (3), Autosomal recessive	link to OMIM
EH38E2709639	chr9:95317236-95317585	ubi-PLS	505	ENSG00000158169.11	FANCC	protein_coding	Fanconi anemia, complementation group C, 227645 (3), Autosomal recessive	link to OMIM
EH38E2709640	chr9:95317588-95317860	ubi-PLS	514	ENSG00000158169.11	FANCC	protein_coding	Fanconi anemia, complementation group C, 227645 (3), Autosomal recessive	link to OMIM
EH38E1414449	chr1:204411772-204412121	ubi-PLS	517	ENSG00000158615.8	PPP1R15B	protein_coding	Microcephaly, short stature, and impaired glucose metabolism 2, 616817 (3), Autosomal recessive	link to OMIM
EH38E1391182	chr1:161202121-161202471	ubi-PLS	517	ENSG00000158864.12	NDUFS2	protein_coding	Mitochondrial complex I deficiency, nuclear type 6, 618228 (3), Autosomal recessive	link to OMIM
EH38E1332626	chr1:28914297-28914647	ubi-PLS	515	ENSG00000159023.18	EPB41	protein_coding	Elliptocytosis-1, 611804 (3), Autosomal recessive, Autosomal dominant	link to OMIM
EH38E1555119	chr11:78139507-78139856	ubi-PLS	517	ENSG00000159063.12	ALG8	protein_coding	Congenital disorder of glycosylation, type Ih, 608104 (3), Autosomal recessive; Polycystic liver disease 3 with or without kidney cysts, 617874 (3), Autosomal dominant	link to OMIM
EH38E1384285	chr1:151399299-151399648	ubi-PLS	517	ENSG00000159377.10	PSMB4	protein_coding	?Proteasome-associated autoinflammatory syndrome 3 and digenic forms, 617591 (3), Autosomal recessive	link to OMIM
EH38E1324101	chr1:18902488-18902690	ubi-PLS	516	ENSG00000159423.16	ALDH4A1	protein_coding	Hyperprolinemia, type II, 239510 (3), Autosomal recessive	link to OMIM
EH38E1324102	chr1:18902690-18903039	ubi-PLS	517	ENSG00000159423.16	ALDH4A1	protein_coding	Hyperprolinemia, type II, 239510 (3), Autosomal recessive	link to OMIM
EH38E2274658	chr4:1248995-1249319	ubi-PLS	500	ENSG00000159692.15	CTBP1	protein_coding	Hypotonia, ataxia, developmental delay, and tooth enamel defect syndrome, 617915 (3), Autosomal dominant	link to OMIM
EH38E2692411	chr9:36258349-36258699	ubi-PLS	515	ENSG00000159921.14	GNE	protein_coding	Sialuria, 269921 (3), Autosomal dominant; Nonaka myopathy, 605820 (3), Autosomal recessive	link to OMIM
EH38E1573014	chr11:117098381-117098731	ubi-PLS	513	ENSG00000160584.15	SIK3	protein_coding	?Spondyloepimetaphyseal dysplasia, Krakow type, 618162 (3), Autosomal recessive	link to OMIM
EH38E1386676	chr1:154983054-154983403	ubi-PLS	517	ENSG00000160688.18	FLAD1	protein_coding	Lipid storage myopathy due to flavin adenine dinucleotide synthetase deficiency, 255100 (3), Autosomal recessive	link to OMIM
EH38E1574719	chr11:119067542-119067889	ubi-PLS	517	ENSG00000160695.14	VPS11	protein_coding	Leukodystrophy, hypomyelinating, 12, 616683 (3), Autosomal recessive	link to OMIM
EH38E1386295	chr1:154608068-154608418	ubi-PLS	517	ENSG00000160710.15	ADAR	protein_coding	Dyschromatosis symmetrica hereditaria, 127400 (3), Autosomal dominant; Aicardi-Goutieres syndrome 6, 615010 (3), Autosomal recessive	link to OMIM
EH38E1386323	chr1:154627850-154628191	ubi-PLS	517	ENSG00000160710.15	ADAR	protein_coding	Dyschromatosis symmetrica hereditaria, 127400 (3), Autosomal dominant; Aicardi-Goutieres syndrome 6, 615010 (3), Autosomal recessive	link to OMIM
EH38E2196229	chr3:43621969-43622313	ubi-PLS	517	ENSG00000160746.12	ANO10	protein_coding	Spinocerebellar ataxia, autosomal recessive 10, 613728 (3), Autosomal recessive	link to OMIM
EH38E1387072	chr1:155308533-155308883	ubi-PLS	517	ENSG00000160752.14	FDPS	protein_coding	Porokeratosis 9, multiple types, 616631 (3), Autosomal dominant	link to OMIM
EH38E1387640	chr1:156114466-156114806	ubi-PLS	502	ENSG00000160789.19	LMNA	protein_coding	Muscular dystrophy, congenital, 613205 (3), Autosomal dominant; Lipodystrophy, familial partial, type 2, 151660 (3), Autosomal dominant; Charcot-Marie-Tooth disease, type 2B1, 605588 (3), Autosomal recessive; Cardiomyopathy, dilated, 1A, 115200 (3), Autosomal dominant; Heart-hand syndrome, Slovenian type, 610140 (3), Autosomal dominant; Hutchinson-Gilford progeria, 176670 (3), Autosomal recessive…	link to OMIM
EH38E2198611	chr3:46979507-46979856	ubi-PLS	512	ENSG00000160796.16	NBEAL2	protein_coding	Gray platelet syndrome, 139090 (3), Autosomal recessive	link to OMIM
EH38E2676406	chr8:144517747-144518095	ubi-PLS	515	ENSG00000160957.12	RECQL4	protein_coding	RAPADILINO syndrome, 266280 (3), Autosomal recessive; Baller-Gerold syndrome, 218600 (3), Autosomal recessive; Rothmund-Thomson syndrome, type 2,, 268400 (3), Autosomal recessive	link to OMIM
EH38E2437141	chr5:179820714-179821063	ubi-PLS	510	ENSG00000161011.19	SQSTM1	protein_coding	Frontotemporal dementia and/or amyotrophic lateral sclerosis 3, 616437 (3), Autosomal dominant; Neurodegeneration with ataxia, dystonia, and gaze palsy, childhood-onset, 617145 (3), Autosomal recessive; Myopathy, distal, with rimmed vacuoles, 617158 (3), Autosomal dominant; Paget disease of bone 3, 167250 (3), Autosomal dominant	link to OMIM
EH38E2264214	chr3:184174637-184174985	ubi-PLS	517	ENSG00000161203.13	AP2M1	protein_coding	Intellectual developmental disorder 60 with seizures, 618587 (3), Autosomal dominant	link to OMIM
EH38E2272597	chr3:196287607-196287957	ubi-PLS	517	ENSG00000161217.11	PCYT1A	protein_coding	Spondylometaphyseal dysplasia with cone-rod dystrophy, 608940 (3), Autosomal recessive	link to OMIM
EH38E2461013	chr6:33789006-33789356	ubi-PLS	517	ENSG00000161904.11	LEMD2	protein_coding	Cataract 46, juvenile-onset, 212500 (3), Autosomal recessive	link to OMIM
EH38E1550781	chr11:72434478-72434828	ubi-PLS	517	ENSG00000162129.12	CLPB	protein_coding	3-methylglutaconic aciduria, type VII, with cataracts, neurologic involvement and neutropenia, 616271 (3), Autosomal recessive	link to OMIM
EH38E1347702	chr1:52698141-52698490	ubi-PLS	511	ENSG00000162377.5	COA7	protein_coding	Spinocerebellar ataxia, autosomal recessive, with axonal neuropathy 3, 618387 (3), Autosomal recessive	link to OMIM
EH38E1349221	chr1:54764445-54764791	ubi-PLS	517	ENSG00000162396.5	PARS2	protein_coding	Developmental and epileptic encephalopathy 75, 618437 (3), Autosomal recessive	link to OMIM
EH38E1355482	chr1:64966419-64966769	ubi-PLS	508	ENSG00000162434.11	JAK1	protein_coding	Autoinflammation, immune dysregulation, and eosinophilia, 618999 (3), Autosomal dominant	link to OMIM
EH38E1353071	chr1:61076983-61077332	ubi-PLS	515	ENSG00000162599.15	NFIA	protein_coding	Brain malformations with or without urinary tract defects, 613735 (3), Autosomal dominant	link to OMIM
EH38E1351544	chr1:58699941-58700291	ubi-PLS	516	ENSG00000162601.9	MYSM1	protein_coding	Bone marrow failure syndrome 4, 618116 (3), Autosomal recessive	link to OMIM
EH38E1371393	chr1:99849924-99850273	ubi-PLS	510	ENSG00000162688.15	AGL	protein_coding	Glycogen storage disease IIIb, 232400 (3), Autosomal recessive; Glycogen storage disease IIIa, 232400 (3), Autosomal recessive	link to OMIM
EH38E1390338	chr1:160284994-160285344	ubi-PLS	517	ENSG00000162735.18	PEX19	protein_coding	Peroxisome biogenesis disorder 12A (Zellweger), 614886 (3), Autosomal recessive	link to OMIM
EH38E1390374	chr1:160343142-160343491	ubi-PLS	517	ENSG00000162736.15	NCSTN	protein_coding	Acne inversa, familial, 1, 142690 (3), Autosomal dominant	link to OMIM
EH38E1420551	chr1:212858037-212858386	ubi-PLS	517	ENSG00000162769.12	FLVCR1	protein_coding	Ataxia, posterior column, with retinitis pigmentosa, 609033 (3), Autosomal recessive	link to OMIM
EH38E1375658	chr1:110338249-110338427	ubi-PLS	517	ENSG00000162775.14	RBM15	protein_coding	Megakaryoblastic leukemia, acute, 606077 (2)	link to OMIM
EH38E1375659	chr1:110338430-110338690	ubi-PLS	517	ENSG00000162775.14	RBM15	protein_coding	Megakaryoblastic leukemia, acute, 606077 (2)	link to OMIM
EH38E1375661	chr1:110339039-110339343	ubi-PLS	517	ENSG00000162775.14	RBM15	protein_coding	Megakaryoblastic leukemia, acute, 606077 (2)	link to OMIM
EH38E1375662	chr1:110339466-110339739	ubi-PLS	503	ENSG00000162775.14	RBM15	protein_coding	Megakaryoblastic leukemia, acute, 606077 (2)	link to OMIM
EH38E1434356	chr1:235504466-235504813	ubi-PLS	517	ENSG00000162885.12	B3GALNT2	protein_coding	Muscular dystrophy-dystroglycanopathy (congenital with brain and eye anomalies, type A, 11, 615181 (3), Autosomal recessive	link to OMIM
EH38E2001755	chr2:61016958-61017304	ubi-PLS	502	ENSG00000162928.8	PEX13	protein_coding	Peroxisome biogenesis disorder 11A (Zellweger), 614883 (3), Autosomal recessive; Peroxisome biogenesis disorder 11B, 614885 (3), Autosomal recessive	link to OMIM
EH38E2001756	chr2:61017343-61017576	ubi-PLS	517	ENSG00000162928.8	PEX13	protein_coding	Peroxisome biogenesis disorder 11A (Zellweger), 614883 (3), Autosomal recessive; Peroxisome biogenesis disorder 11B, 614885 (3), Autosomal recessive	link to OMIM
EH38E2001757	chr2:61017594-61017815	ubi-PLS	517	ENSG00000162928.8	PEX13	protein_coding	Peroxisome biogenesis disorder 11A (Zellweger), 614883 (3), Autosomal recessive; Peroxisome biogenesis disorder 11B, 614885 (3), Autosomal recessive	link to OMIM
EH38E1428181	chr1:226939927-226940277	ubi-PLS	517	ENSG00000163050.16	ADCK3	protein_coding	Coenzyme Q10 deficiency, primary, 4, 612016 (3), Autosomal recessive	link to OMIM
EH38E1428182	chr1:226940308-226940470	ubi-PLS	512	ENSG00000163050.16	ADCK3	protein_coding	Coenzyme Q10 deficiency, primary, 4, 612016 (3), Autosomal recessive	link to OMIM
EH38E2049950	chr2:169479284-169479620	ubi-PLS	501	ENSG00000163093.11	BBS5	protein_coding	Bardet-Biedl syndrome 5, 615983 (3), Autosomal recessive	link to OMIM
EH38E2313024	chr4:94207459-94207764	ubi-PLS	517	ENSG00000163104.17	SMARCAD1	protein_coding	Huriez syndrome, 181600 (3), Autosomal dominant; Basan syndrome, 129200 (3), Autosomal dominant; Adermatoglyphia, 136000 (3), Autosomal dominant	link to OMIM
EH38E2313025	chr4:94207769-94208047	ubi-PLS	516	ENSG00000163104.17	SMARCAD1	protein_coding	Huriez syndrome, 181600 (3), Autosomal dominant; Basan syndrome, 129200 (3), Autosomal dominant; Adermatoglyphia, 136000 (3), Autosomal dominant	link to OMIM
EH38E2031180	chr2:127294018-127294368	ubi-PLS	514	ENSG00000163161.12	ERCC3	protein_coding	Xeroderma pigmentosum, group B, 610651 (3), Autosomal recessive; Trichothiodystrophy 2, photosensitive, 616390 (3), Autosomal recessive	link to OMIM
EH38E2010210	chr2:74147833-74148182	ubi-PLS	503	ENSG00000163170.11	BOLA3	protein_coding	Multiple mitochondrial dysfunctions syndrome 2 with hyperglycinemia, 614299 (3), Autosomal recessive	link to OMIM
EH38E2306849	chr4:80073101-80073450	ubi-PLS	502	ENSG00000163297.16	ANTXR2	protein_coding	Hyaline fibromatosis syndrome, 228600 (3), Autosomal recessive	link to OMIM
EH38E1386600	chr1:154936849-154937130	ubi-PLS	517	ENSG00000163344.5	PMVK	protein_coding	Porokeratosis 1, multiple types, 175800 (3), Autosomal dominant	link to OMIM
EH38E1386601	chr1:154937136-154937485	ubi-PLS	517	ENSG00000163344.5	PMVK	protein_coding	Porokeratosis 1, multiple types, 175800 (3), Autosomal dominant	link to OMIM
EH38E1387282	chr1:155688313-155688544	ubi-PLS	500	ENSG00000163374.19	YY1AP1	protein_coding	Grange syndrome, 602531 (3), Autosomal recessive	link to OMIM
EH38E1387283	chr1:155688721-155688971	ubi-PLS	516	ENSG00000163374.19	YY1AP1	protein_coding	Grange syndrome, 602531 (3), Autosomal recessive	link to OMIM
EH38E1387284	chr1:155688973-155689126	ubi-PLS	516	ENSG00000163374.19	YY1AP1	protein_coding	Grange syndrome, 602531 (3), Autosomal recessive	link to OMIM
EH38E2211830	chr3:69013567-69013899	ubi-PLS	516	ENSG00000163378.13	EOGT	protein_coding	Adams-Oliver syndrome 4, 615297 (3), Autosomal recessive	link to OMIM
EH38E2230685	chr3:119468760-119469110	ubi-PLS	516	ENSG00000163389.10	POGLUT1	protein_coding	?Muscular dystrophy, limb-girdle, autosomal recessive 21, 617232 (3), Autosomal recessive; Dowling-Degos disease 4, 615696 (3), Autosomal dominant	link to OMIM
EH38E1379454	chr1:116373041-116373391	ubi-PLS	517	ENSG00000163399.15	ATP1A1	protein_coding	Charcot-Marie-Tooth disease, axonal, type 2DD, 618036 (3), Autosomal dominant; Hypomagnesemia, seizures, and mental retardation 2, 618314 (3), Autosomal dominant	link to OMIM
EH38E2189389	chr3:31532776-31532936	ubi-PLS	515	ENSG00000163527.9	STT3B	protein_coding	?Congenital disorder of glycosylation, type Ix, 615597 (3), Autosomal recessive	link to OMIM
EH38E2255341	chr3:167734884-167735234	ubi-PLS	517	ENSG00000163536.12	SERPINI1	protein_coding	Encephalopathy, familial, with neuroserpin inclusion bodies, 604218 (3), Autosomal dominant	link to OMIM
EH38E2255342	chr3:167735393-167735742	ubi-PLS	517	ENSG00000163536.12	SERPINI1	protein_coding	Encephalopathy, familial, with neuroserpin inclusion bodies, 604218 (3), Autosomal dominant	link to OMIM
EH38E2013054	chr2:84459175-84459425	ubi-PLS	517	ENSG00000163541.11	SUCLG1	protein_coding	Mitochondrial DNA depletion syndrome 9 (encephalomyopathic type with methylmalonic aciduria), 245400 (3), Autosomal recessive	link to OMIM
EH38E2013055	chr2:84459449-84459602	ubi-PLS	517	ENSG00000163541.11	SUCLG1	protein_coding	Mitochondrial DNA depletion syndrome 9 (encephalomyopathic type with methylmalonic aciduria), 245400 (3), Autosomal recessive	link to OMIM
EH38E2227668	chr3:113019347-113019557	ubi-PLS	506	ENSG00000163608.14	C3orf17	protein_coding	Anauxetic dysplasia 3, 618853 (3), Autosomal recessive	link to OMIM
EH38E2227669	chr3:113019563-113019913	ubi-PLS	517	ENSG00000163608.14	C3orf17	protein_coding	Anauxetic dysplasia 3, 618853 (3), Autosomal recessive	link to OMIM
EH38E2209035	chr3:63911880-63912227	ubi-PLS	515	ENSG00000163635.17	ATXN7	protein_coding	Spinocerebellar ataxia 7, 164500 (3), Autosomal dominant	link to OMIM
EH38E2311151	chr4:88284521-88284871	ubi-PLS	517	ENSG00000163644.14	PPM1K	protein_coding	?Maple syrup urine disease, mild variant, 615135 (3)	link to OMIM
EH38E2311152	chr4:88284877-88285128	ubi-PLS	517	ENSG00000163644.14	PPM1K	protein_coding	?Maple syrup urine disease, mild variant, 615135 (3)	link to OMIM
EH38E2177468	chr3:9933573-9933923	ubi-PLS	516	ENSG00000163703.17	CRELD1	protein_coding	Atrioventricular septal defect, partial, with heterotaxy syndrome, 606217 (3), Autosomal dominant; {Atrioventricular septal defect, susceptibility to, 2}, 606217 (3), Autosomal dominant	link to OMIM
EH38E2177469	chr3:9933964-9934139	ubi-PLS	502	ENSG00000163703.17	CRELD1	protein_coding	Atrioventricular septal defect, partial, with heterotaxy syndrome, 606217 (3), Autosomal dominant; {Atrioventricular septal defect, susceptibility to, 2}, 606217 (3), Autosomal dominant	link to OMIM
EH38E2246877	chr3:148991294-148991643	ubi-PLS	506	ENSG00000163754.17	GYG1	protein_coding	?Glycogen storage disease XV, 613507 (3), Autosomal recessive; Polyglucosan body myopathy 2, 616199 (3), Autosomal recessive	link to OMIM
EH38E2246957	chr3:149129406-149129753	ubi-PLS	514	ENSG00000163755.8	HPS3	protein_coding	Hermansky-Pudlak syndrome 3, 614072 (3), Autosomal recessive	link to OMIM
EH38E1982765	chr2:27380685-27381035	ubi-PLS	510	ENSG00000163795.13	ZNF513	protein_coding	?Retinitis pigmentosa 58, 613617 (3), Autosomal recessive	link to OMIM
EH38E2197622	chr3:45842011-45842361	ubi-PLS	515	ENSG00000163818.16	LZTFL1	protein_coding	Bardet-Biedl syndrome 17, 615994 (3), Autosomal recessive	link to OMIM
EH38E2197788	chr3:45995646-45995995	ubi-PLS	516	ENSG00000163820.14	FYCO1	protein_coding	Cataract 18, autosomal recessive, 610019 (3), Autosomal recessive	link to OMIM
EH38E2234418	chr3:125375185-125375535	ubi-PLS	517	ENSG00000163848.18	ZNF148	protein_coding	Global developmental delay, absent or hypoplastic corpus callosum, and dysmorphic facies, 617260 (3), Autosomal dominant	link to OMIM
EH38E1338119	chr1:37554167-37554516	ubi-PLS	517	ENSG00000163877.9	SNIP1	protein_coding	Psychomotor retardation, epilepsy, and craniofacial dysmorphism, 614501 (3), Autosomal recessive	link to OMIM
EH38E2237328	chr3:129440004-129440354	ubi-PLS	517	ENSG00000163913.11	IFT122	protein_coding	Cranioectodermal dysplasia 1, 218330 (3), Autosomal recessive	link to OMIM
EH38E2202346	chr3:52409879-52410201	ubi-PLS	516	ENSG00000163930.9	BAP1	protein_coding	Tumor predisposition syndrome, 614327 (3), Autosomal dominant	link to OMIM
EH38E2202347	chr3:52410283-52410632	ubi-PLS	515	ENSG00000163930.9	BAP1	protein_coding	Tumor predisposition syndrome, 614327 (3), Autosomal dominant	link to OMIM
EH38E2203017	chr3:53255903-53256253	ubi-PLS	513	ENSG00000163931.15	TKT	protein_coding	Short stature, developmental delay, and congenital heart defects, 617044 (3), Autosomal recessive	link to OMIM
EH38E2202859	chr3:53130295-53130645	ubi-PLS	517	ENSG00000163933.9	RFT1	protein_coding	Congenital disorder of glycosylation, type In, 612015 (3), Autosomal recessive	link to OMIM
EH38E2274747	chr4:1346892-1347240	ubi-PLS	517	ENSG00000163945.15	UVSSA	protein_coding	UV-sensitive syndrome 3, 614640 (3), Autosomal recessive	link to OMIM
EH38E2274748	chr4:1347487-1347837	ubi-PLS	501	ENSG00000163945.15	UVSSA	protein_coding	UV-sensitive syndrome 3, 614640 (3), Autosomal recessive	link to OMIM
EH38E2276576	chr4:3532361-3532707	ubi-PLS	515	ENSG00000163956.10	LRPAP1	protein_coding	Myopia 23, autosomal recessive, 615431 (3), Autosomal recessive	link to OMIM
EH38E2272716	chr3:196503644-196503994	ubi-PLS	517	ENSG00000163961.4	RNF168	protein_coding	RIDDLE syndrome, 611943 (3), Autosomal recessive	link to OMIM
EH38E2317954	chr4:106316147-106316437	ubi-PLS	517	ENSG00000164022.16	AIMP1	protein_coding	Leukodystrophy, hypomyelinating, 3, 260600 (3), Autosomal recessive	link to OMIM
EH38E2317955	chr4:106316439-106316645	ubi-PLS	517	ENSG00000164022.16	AIMP1	protein_coding	Leukodystrophy, hypomyelinating, 3, 260600 (3), Autosomal recessive	link to OMIM
EH38E2202086	chr3:52154419-52154620	ubi-PLS	516	ENSG00000164087.7	POC1A	protein_coding	Short stature, onychodysplasia, facial dysmorphism, and hypotrichosis, 614813 (3), Autosomal recessive	link to OMIM
EH38E2202087	chr3:52154625-52154974	ubi-PLS	517	ENSG00000164087.7	POC1A	protein_coding	Short stature, onychodysplasia, facial dysmorphism, and hypotrichosis, 614813 (3), Autosomal recessive	link to OMIM
EH38E2329779	chr4:139301238-139301587	ubi-PLS	517	ENSG00000164134.12	NAA15	protein_coding	Mental retardation, autosomal dominant 50, 617787 (3), Autosomal dominant	link to OMIM
EH38E2371358	chr5:53109631-53109980	ubi-PLS	517	ENSG00000164172.18	MOCS2	protein_coding	Molybdenum cofactor deficiency B, 252160 (3), Autosomal recessive	link to OMIM
EH38E2376180	chr5:60944936-60945286	ubi-PLS	517	ENSG00000164182.10	NDUFAF2	protein_coding	Mitochondrial complex I deficiency, nuclear type 10, 618233 (3), Autosomal recessive	link to OMIM
EH38E2366400	chr5:36876555-36876905	ubi-PLS	517	ENSG00000164190.16	NIPBL	protein_coding	Cornelia de Lange syndrome 1, 122470 (3), Autosomal dominant	link to OMIM
EH38E2398233	chr5:110738792-110739142	ubi-PLS	517	ENSG00000164209.16	SLC25A46	protein_coding	Neuropathy, hereditary motor and sensory, type VIB, 616505 (3), Autosomal recessive	link to OMIM
EH38E2371588	chr5:53560480-53560821	ubi-PLS	516	ENSG00000164258.11	NDUFS4	protein_coding	Mitochondrial complex I deficiency, nuclear type 1, 252010 (3), Autosomal recessive	link to OMIM
EH38E2349097	chr4:184649393-184649742	ubi-PLS	517	ENSG00000164306.10	PRIMPOL	protein_coding	Myopia 22, autosomal dominant, 615420 (3), Autosomal dominant	link to OMIM
EH38E2382866	chr5:74766974-74767321	ubi-PLS	517	ENSG00000164347.17	GFM2	protein_coding	Combined oxidative phosphorylation deficiency 39, 618397 (3), Autosomal recessive	link to OMIM
EH38E2408914	chr5:132866295-132866645	ubi-PLS	517	ENSG00000164404.8	GDF9	protein_coding	?Premature ovarian failure 14, 618014 (3), Autosomal recessive	link to OMIM
EH38E2408915	chr5:132866727-132866922	ubi-PLS	514	ENSG00000164404.8	GDF9	protein_coding	?Premature ovarian failure 14, 618014 (3), Autosomal recessive	link to OMIM
EH38E2408914	chr5:132866295-132866645	ubi-PLS	517	ENSG00000164405.10	UQCRQ	protein_coding	Mitochondrial complex III deficiency, nuclear type 4, 615159 (3), Autosomal recessive	link to OMIM
EH38E2408915	chr5:132866727-132866922	ubi-PLS	514	ENSG00000164405.10	UQCRQ	protein_coding	Mitochondrial complex III deficiency, nuclear type 4, 615159 (3), Autosomal recessive	link to OMIM
EH38E2483831	chr6:87472642-87472990	ubi-PLS	516	ENSG00000164414.16	SLC35A1	protein_coding	Congenital disorder of glycosylation, type IIf, 603585 (3), Autosomal recessive	link to OMIM
EH38E2508676	chr6:139374249-139374423	ubi-PLS	517	ENSG00000164442.9	CITED2	protein_coding	Atrial septal defect 8, 614433 (3), Autosomal dominant; Ventricular septal defect 2, 614431 (3), Autosomal dominant	link to OMIM
EH38E2508677	chr6:139374468-139374817	ubi-PLS	517	ENSG00000164442.9	CITED2	protein_coding	Atrial septal defect 8, 614433 (3), Autosomal dominant; Ventricular septal defect 2, 614431 (3), Autosomal dominant	link to OMIM
EH38E2491415	chr6:107459434-107459784	ubi-PLS	517	ENSG00000164494.11	PDSS2	protein_coding	Coenzyme Q10 deficiency, primary, 3, 614652 (3), Autosomal recessive	link to OMIM
EH38E2421005	chr5:150449434-150449646	ubi-PLS	513	ENSG00000164587.11	RPS14	protein_coding	Macrocytic anemia, refractory, due to 5q deletion, somatic, 153550 (3)	link to OMIM
EH38E2421006	chr5:150449711-150449875	ubi-PLS	517	ENSG00000164587.11	RPS14	protein_coding	Macrocytic anemia, refractory, due to 5q deletion, somatic, 153550 (3)	link to OMIM
EH38E2580129	chr7:107563832-107564094	ubi-PLS	514	ENSG00000164597.13	COG5	protein_coding	Congenital disorder of glycosylation, type IIi, 613612 (3), Autosomal recessive	link to OMIM
EH38E2641778	chr8:77000097-77000437	ubi-PLS	517	ENSG00000164751.14	PEX2	protein_coding	Peroxisome biogenesis disorder 5A (Zellweger), 614866 (3), Autosomal recessive; Peroxisome biogenesis disorder 5B, 614867 (3), Autosomal recessive	link to OMIM
EH38E2658953	chr8:116874689-116875039	ubi-PLS	517	ENSG00000164754.12	RAD21	protein_coding	?Mungan syndrome, 611376 (3), Autosomal recessive; Cornelia de Lange syndrome 4, 614701 (3), Autosomal dominant	link to OMIM
EH38E2527815	chr7:726467-726815	ubi-PLS	510	ENSG00000164818.15	DNAAF5	protein_coding	Ciliary dyskinesia, primary, 18, 614874 (3), Autosomal recessive	link to OMIM
EH38E2655504	chr8:106270007-106270357	ubi-PLS	513	ENSG00000164830.17	OXR1	protein_coding	Cerebellar hypoplasia/atrophy, epilepsy, and global developmental delay, 213000 (3), Autosomal recessive	link to OMIM
EH38E2655688	chr8:106657703-106657904	ubi-PLS	501	ENSG00000164830.17	OXR1	protein_coding	Cerebellar hypoplasia/atrophy, epilepsy, and global developmental delay, 213000 (3), Autosomal recessive	link to OMIM
EH38E2528590	chr7:1504343-1504692	ubi-PLS	517	ENSG00000164880.15	INTS1	protein_coding	Neurodevelopmental disorder with cataracts, poor growth, and dysmorphic facies, 618571 (3), Autosomal recessive	link to OMIM
EH38E2601136	chr7:151057958-151058308	ubi-PLS	517	ENSG00000164885.12	CDK5	protein_coding	?Lissencephaly 7 with cerebellar hypoplasia, 616342 (3), Autosomal recessive	link to OMIM
EH38E2601137	chr7:151058335-151058494	ubi-PLS	514	ENSG00000164885.12	CDK5	protein_coding	?Lissencephaly 7 with cerebellar hypoplasia, 616342 (3), Autosomal recessive	link to OMIM
EH38E2654404	chr8:103414781-103414936	ubi-PLS	514	ENSG00000164933.11	SLC25A32	protein_coding	?Exercise intolerance, riboflavin-responsive, 616839 (3), Autosomal recessive	link to OMIM
EH38E2654405	chr8:103415038-103415388	ubi-PLS	517	ENSG00000164933.11	SLC25A32	protein_coding	?Exercise intolerance, riboflavin-responsive, 616839 (3), Autosomal recessive	link to OMIM
EH38E2648652	chr8:94823050-94823400	ubi-PLS	517	ENSG00000164941.13	INTS8	protein_coding	?Neurodevelopmental disorder with cerebellar hypoplasia and spasticity, 618572 (3), Autosomal recessive	link to OMIM
EH38E2648079	chr8:93916638-93916988	ubi-PLS	516	ENSG00000164951.15	PDP1	protein_coding	Pyruvate dehydrogenase phosphatase deficiency, 608782 (3), Autosomal recessive	link to OMIM
EH38E2648082	chr8:93917577-93917927	ubi-PLS	515	ENSG00000164951.15	PDP1	protein_coding	Pyruvate dehydrogenase phosphatase deficiency, 608782 (3), Autosomal recessive	link to OMIM
EH38E2647967	chr8:93754690-93755040	ubi-PLS	517	ENSG00000164953.15	TMEM67	protein_coding	Meckel syndrome 3, 607361 (3), Autosomal recessive; COACH syndrome 1, 216360 (3), Autosomal recessive; ?RHYNS syndrome, 602152 (3), Autosomal recessive; Nephronophthisis 11, 613550 (3), Autosomal recessive; {Bardet-Biedl syndrome 14, modifier of}, 615991 (3), Autosomal recessive; Joubert syndrome 6, 610688 (3), Autosomal recessive	link to OMIM
EH38E2664148	chr8:125091613-125091963	ubi-PLS	517	ENSG00000164961.15	KIAA0196	protein_coding	Ritscher-Schinzel syndrome 1, 220210 (3), Autosomal recessive; Spastic paraplegia 8, autosomal dominant, 603563 (3), Autosomal dominant	link to OMIM
EH38E2691113	chr9:34376874-34377223	ubi-PLS	516	ENSG00000164976.8	KIAA1161	protein_coding	Basal ganglia calcification, idiopathic, 7, autosomal recessive, 618317 (3), Autosomal recessive	link to OMIM
EH38E2690977	chr9:34178814-34179162	ubi-PLS	517	ENSG00000165006.13	UBAP1	protein_coding	Spastic paraplegia 80, autosomal dominant, 618418 (3), Autosomal dominant	link to OMIM
EH38E2714049	chr9:104928031-104928380	ubi-PLS	507	ENSG00000165029.15	ABCA1	protein_coding	HDL deficiency, familial, 1, 604091 (3); Tangier disease, 205400 (3), Autosomal recessive	link to OMIM
EH38E2694914	chr9:69035591-69035928	ubi-PLS	511	ENSG00000165060.11	FXN	protein_coding	Friedreich ataxia with retained reflexes, 229300 (3), Autosomal recessive; Friedreich ataxia, 229300 (3), Autosomal recessive	link to OMIM
EH38E2694915	chr9:69035946-69036106	ubi-PLS	502	ENSG00000165060.11	FXN	protein_coding	Friedreich ataxia with retained reflexes, 229300 (3), Autosomal recessive; Friedreich ataxia, 229300 (3), Autosomal recessive	link to OMIM
EH38E2628385	chr8:43140230-43140578	ubi-PLS	516	ENSG00000165102.14	HGSNAT	protein_coding	Retinitis pigmentosa 73, 616544 (3), Autosomal recessive; Mucopolysaccharidosis type IIIC (Sanfilippo C), 252930 (3), Autosomal recessive	link to OMIM
EH38E2702211	chr9:83980143-83980491	ubi-PLS	517	ENSG00000165119.18	HNRNPK	protein_coding	Au-Kline syndrome, 616580 (3), Autosomal dominant	link to OMIM
EH38E2702212	chr9:83980503-83980840	ubi-PLS	517	ENSG00000165119.18	HNRNPK	protein_coding	Au-Kline syndrome, 616580 (3), Autosomal dominant	link to OMIM
EH38E2691575	chr9:35096092-35096428	ubi-PLS	512	ENSG00000165282.13	PIGO	protein_coding	Hyperphosphatasia with mental retardation syndrome 2, 614749 (3), Autosomal recessive	link to OMIM
EH38E2691576	chr9:35096446-35096751	ubi-PLS	516	ENSG00000165282.13	PIGO	protein_coding	Hyperphosphatasia with mental retardation syndrome 2, 614749 (3), Autosomal recessive	link to OMIM
EH38E2622437	chr8:31033479-31033829	ubi-PLS	517	ENSG00000165392.9	WRN	protein_coding	Werner syndrome, 277700 (3), Autosomal recessive	link to OMIM
EH38E1712275	chr14:49635124-49635387	ubi-PLS	511	ENSG00000165506.14	DNAAF2	protein_coding	Ciliary dyskinesia, primary, 10, 612518 (3)	link to OMIM
EH38E1712356	chr14:49852849-49853193	ubi-PLS	517	ENSG00000165525.17	NEMF	protein_coding	Intellectual developmental disorder with speech delay and axonal peripheral neuropathy, 619099 (3), Autosomal recessive	link to OMIM
EH38E1734220	chr14:88824349-88824699	ubi-PLS	517	ENSG00000165533.18	TTC8	protein_coding	Bardet-Biedl syndrome 8, 615985 (3), Autosomal recessive; ?Retinitis pigmentosa 51, 613464 (3), Autosomal recessive	link to OMIM
EH38E2736660	chr9:136410433-136410782	ubi-PLS	516	ENSG00000165688.11	PMPCA	protein_coding	Spinocerebellar ataxia, autosomal recessive 2, 213200 (3), Autosomal recessive	link to OMIM
EH38E2733571	chr9:132944617-132944967	ubi-PLS	517	ENSG00000165699.13	TSC1	protein_coding	Tuberous sclerosis-1, 191100 (3), Autosomal dominant; Focal cortical dysplasia, type II, somatic, 607341 (3); Lymphangioleiomyomatosis, 606690 (3)	link to OMIM
EH38E1463553	chr10:42782483-42782827	ubi-PLS	517	ENSG00000165733.7	BMS1	protein_coding	?Aplasia cutis congenita, nonsyndromic, 107600 (3), Autosomal dominant	link to OMIM
EH38E2738030	chr9:137459226-137459576	ubi-PLS	512	ENSG00000165802.19	NSMF	protein_coding	Hypogonadotropic hypogonadism 9 with or without anosmia, 614838 (3), Autosomal dominant	link to OMIM
EH38E1727827	chr14:74493350-74493699	ubi-PLS	517	ENSG00000165898.13	ISCA2	protein_coding	Multiple mitochondrial dysfunctions syndrome 4, 616370 (3), Autosomal recessive	link to OMIM
EH38E1562879	chr11:95789701-95790051	ubi-PLS	517	ENSG00000166037.10	CEP57	protein_coding	Mosaic variegated aneuploidy syndrome 2, 614114 (3), Autosomal recessive	link to OMIM
EH38E1562880	chr11:95790062-95790246	ubi-PLS	517	ENSG00000166037.10	CEP57	protein_coding	Mosaic variegated aneuploidy syndrome 2, 614114 (3), Autosomal recessive	link to OMIM
EH38E1562881	chr11:95790248-95790591	ubi-PLS	517	ENSG00000166037.10	CEP57	protein_coding	Mosaic variegated aneuploidy syndrome 2, 614114 (3), Autosomal recessive	link to OMIM
EH38E1754166	chr15:38252147-38252355	ubi-PLS	506	ENSG00000166068.12	SPRED1	protein_coding	Legius syndrome, 611431 (3), Autosomal dominant	link to OMIM
EH38E1493581	chr10:100529750-100530098	ubi-PLS	516	ENSG00000166136.15	NDUFB8	protein_coding	Mitochondrial complex I deficiency, nuclear type 32, 618252 (3), Autosomal recessive	link to OMIM
EH38E1494727	chr10:102065173-102065522	ubi-PLS	515	ENSG00000166189.7	HPS6	protein_coding	Hermansky-Pudlak syndrome 6, 614075 (3), Autosomal recessive	link to OMIM
EH38E1476242	chr10:70815754-70816075	ubi-PLS	511	ENSG00000166224.16	SGPL1	protein_coding	Nephrotic syndrome, type 14, 617575 (3), Autosomal recessive	link to OMIM
EH38E2459613	chr6:31897565-31897910	ubi-PLS	512	ENSG00000166278.14	C2	protein_coding	C2 deficiency, 217000 (3), Autosomal recessive; {Macular degeneration, age-related, 14, reduced risk of}, 615489 (3)	link to OMIM
EH38E1517377	chr11:6390185-6390535	ubi-PLS	517	ENSG00000166311.9	SMPD1	protein_coding	Niemann-Pick disease, type A, 257200 (3), Autosomal recessive; Niemann-Pick disease, type B, 607616 (3), Autosomal recessive	link to OMIM
EH38E1532995	chr11:35662703-35662908	ubi-PLS	511	ENSG00000166326.6	TRIM44	protein_coding	?Aniridia 3, 617142 (3), Autosomal dominant	link to OMIM
EH38E1517576	chr11:6619312-6619661	ubi-PLS	517	ENSG00000166340.14	TPP1	protein_coding	Spinocerebellar ataxia, autosomal recessive 7, 609270 (3), Autosomal recessive; Ceroid lipofuscinosis, neuronal, 2, 204500 (3), Autosomal recessive	link to OMIM
EH38E1518372	chr11:8263775-8264117	ubi-PLS	500	ENSG00000166407.13	LMO1	protein_coding	Leukemia, T-cell acute lymphoblastic, 186921 (2)	link to OMIM
EH38E1540263	chr11:59142543-59142893	ubi-PLS	511	ENSG00000166801.15	FAM111A	protein_coding	Gracile bone dysplasia, 602361 (3), Autosomal dominant; Kenny-Caffey syndrome, type 2, 127000 (3), Autosomal dominant	link to OMIM
EH38E1540268	chr11:59144567-59144914	ubi-PLS	508	ENSG00000166801.15	FAM111A	protein_coding	Gracile bone dysplasia, 602361 (3), Autosomal dominant; Kenny-Caffey syndrome, type 2, 127000 (3), Autosomal dominant	link to OMIM
EH38E1616624	chr12:57487794-57488143	ubi-PLS	517	ENSG00000166986.12	MARS	protein_coding	Charcot-Marie-Tooth disease, axonal, type 2U, 616280 (3), Autosomal dominant; Interstitial lung and liver disease, 615486 (3), Autosomal recessive	link to OMIM
EH38E2729481	chr9:128322393-128322666	ubi-PLS	517	ENSG00000167113.10	COQ4	protein_coding	Coenzyme Q10 deficiency, primary, 7, 616276 (3), Autosomal recessive	link to OMIM
EH38E2729482	chr9:128322668-128322905	ubi-PLS	517	ENSG00000167113.10	COQ4	protein_coding	Coenzyme Q10 deficiency, primary, 7, 616276 (3), Autosomal recessive	link to OMIM
EH38E1609898	chr12:49188977-49189327	ubi-PLS	513	ENSG00000167552.13	TUBA1A	protein_coding	Lissencephaly 3, 611603 (3), Autosomal dominant	link to OMIM
EH38E2672925	chr8:140457733-140458083	ubi-PLS	517	ENSG00000167632.14	TRAPPC9	protein_coding	Mental retardation, autosomal recessive 13, 613192 (3), Autosomal recessive	link to OMIM
EH38E1547297	chr11:67606709-67607053	ubi-PLS	517	ENSG00000167792.11	NDUFV1	protein_coding	Mitochondrial complex I deficiency, nuclear type 4, 618225 (3), Autosomal recessive	link to OMIM
EH38E1541651	chr11:61429888-61430237	ubi-PLS	517	ENSG00000167985.6	SDHAF2	protein_coding	Paragangliomas 2, 601650 (3), Autosomal dominant	link to OMIM
EH38E1542229	chr11:61967528-61967873	ubi-PLS	517	ENSG00000167996.15	FTH1	protein_coding	?Hemochromatosis, type 5, 615517 (3), Autosomal dominant	link to OMIM
EH38E1542815	chr11:62706134-62706484	ubi-PLS	517	ENSG00000168000.14	BSCL2	protein_coding	Lipodystrophy, congenital generalized, type 2, 269700 (3), Autosomal recessive; Silver spastic paraplegia syndrome, 270685 (3), Autosomal dominant; Neuropathy, distal hereditary motor, type VA, 600794 (3), Autosomal dominant; Encephalopathy, progressive, with or without lipodystrophy, 615924 (3), Autosomal recessive	link to OMIM
EH38E1542825	chr11:62709447-62709797	ubi-PLS	503	ENSG00000168000.14	BSCL2	protein_coding	Lipodystrophy, congenital generalized, type 2, 269700 (3), Autosomal recessive; Silver spastic paraplegia syndrome, 270685 (3), Autosomal dominant; Neuropathy, distal hereditary motor, type VA, 600794 (3), Autosomal dominant; Encephalopathy, progressive, with or without lipodystrophy, 615924 (3), Autosomal recessive	link to OMIM
EH38E1552231	chr11:74170971-74171321	ubi-PLS	517	ENSG00000168014.16	C2CD3	protein_coding	Orofaciodigital syndrome XIV, 615948 (3), Autosomal recessive	link to OMIM
EH38E2193542	chr3:39107512-39107862	ubi-PLS	516	ENSG00000168026.16	TTC21A	protein_coding	Spermatogenic failure 37, 618429 (3), Autosomal recessive	link to OMIM
EH38E2193825	chr3:39406411-39406761	ubi-PLS	517	ENSG00000168028.13	RPSA	protein_coding	Asplenia, isolated congenital, 271400 (3), Autosomal dominant	link to OMIM
EH38E2193826	chr3:39406815-39407030	ubi-PLS	507	ENSG00000168028.13	RPSA	protein_coding	Asplenia, isolated congenital, 271400 (3), Autosomal dominant	link to OMIM
EH38E2194679	chr3:41199253-41199603	ubi-PLS	517	ENSG00000168036.16	CTNNB1	protein_coding	Ovarian cancer, somatic, 167000 (3); Colorectal cancer, somatic, 114500 (3); Medulloblastoma, somatic, 155255 (3); Hepatocellular carcinoma, somatic, 114550 (3); Pilomatricoma, somatic, 132600 (3); Neurodevelopmental disorder with spastic diplegia and visual defects, 615075 (3), Autosomal dominant; Exudative vitreoretinopathy 7, 617572 (3), Autosomal dominant	link to OMIM
EH38E1549407	chr11:70203030-70203378	ubi-PLS	517	ENSG00000168040.4	FADD	protein_coding	Infections, recurrent, with encephalopathy, hepatic dysfunction, and cardiovascular malformations, 613759 (3), Autosomal recessive	link to OMIM
EH38E2177128	chr3:9397369-9397718	ubi-PLS	517	ENSG00000168137.15	SETD5	protein_coding	Mental retardation, autosomal dominant 23, 615761 (3), Autosomal dominant	link to OMIM
EH38E2287821	chr4:26319435-26319783	ubi-PLS	517	ENSG00000168214.20	RBPJ	protein_coding	Adams-Oliver syndrome 3, 614814 (3), Autosomal dominant	link to OMIM
EH38E2287824	chr4:26320358-26320512	ubi-PLS	502	ENSG00000168214.20	RBPJ	protein_coding	Adams-Oliver syndrome 3, 614814 (3), Autosomal dominant	link to OMIM
EH38E2287825	chr4:26320601-26320949	ubi-PLS	517	ENSG00000168214.20	RBPJ	protein_coding	Adams-Oliver syndrome 3, 614814 (3), Autosomal dominant	link to OMIM
EH38E2477642	chr6:69796860-69797209	ubi-PLS	517	ENSG00000168216.10	LMBRD1	protein_coding	Methylmalonic aciduria and homocystinuria, cblF type, 277380 (3), Autosomal recessive	link to OMIM
EH38E2477643	chr6:69797214-69797371	ubi-PLS	512	ENSG00000168216.10	LMBRD1	protein_coding	Methylmalonic aciduria and homocystinuria, cblF type, 277380 (3), Autosomal recessive	link to OMIM
EH38E2202242	chr3:52287744-52287896	ubi-PLS	517	ENSG00000168237.17	GLYCTK	protein_coding	D-glyceric aciduria, 220120 (3), Autosomal recessive	link to OMIM
EH38E2202243	chr3:52287898-52288163	ubi-PLS	517	ENSG00000168237.17	GLYCTK	protein_coding	D-glyceric aciduria, 220120 (3), Autosomal recessive	link to OMIM
EH38E1433256	chr1:234373352-234373684	ubi-PLS	517	ENSG00000168275.14	COA6	protein_coding	Mitochondrial complex IV deficiency, nuclear type 13, 616501 (3), Autosomal recessive	link to OMIM
EH38E1712254	chr14:49620524-49620871	ubi-PLS	517	ENSG00000168282.5	MGAT2	protein_coding	Congenital disorder of glycosylation, type IIa, 212066 (3), Autosomal recessive	link to OMIM
EH38E1712255	chr14:49620875-49621050	ubi-PLS	513	ENSG00000168282.5	MGAT2	protein_coding	Congenital disorder of glycosylation, type IIa, 212066 (3), Autosomal recessive	link to OMIM
EH38E2040455	chr2:149587609-149587959	ubi-PLS	517	ENSG00000168288.12	MMADHC	protein_coding	Homocystinuria, cblD type, variant 1, 277410 (3), Autosomal recessive; Methylmalonic aciduria and homocystinuria, cblD type, 277410 (3), Autosomal recessive; Methylmalonic aciduria, cblD type, variant 2, 277410 (3), Autosomal recessive	link to OMIM
EH38E2206334	chr3:58433735-58433949	ubi-PLS	516	ENSG00000168291.12	PDHB	protein_coding	Pyruvate dehydrogenase E1-beta deficiency, 614111 (3), Autosomal recessive	link to OMIM
EH38E2455797	chr6:26156180-26156529	ubi-PLS	517	ENSG00000168298.6	HIST1H1E	protein_coding	Rahman syndrome, 617537 (3), Autosomal dominant	link to OMIM
EH38E2550541	chr7:40134600-40134757	ubi-PLS	517	ENSG00000168303.6	MPLKIP	protein_coding	Trichothiodystrophy 4, nonphotosensitive, 234050 (3), Autosomal recessive	link to OMIM
EH38E2550542	chr7:40134781-40135130	ubi-PLS	517	ENSG00000168303.6	MPLKIP	protein_coding	Trichothiodystrophy 4, nonphotosensitive, 234050 (3), Autosomal recessive	link to OMIM
EH38E1339818	chr1:39954897-39955247	ubi-PLS	504	ENSG00000168389.17	MFSD2A	protein_coding	Neurodevelopmental disorder with progressive microcephaly, spasticity, and brain abnormalities, 616486 (3), Autosomal recessive	link to OMIM
EH38E2460182	chr6:32853648-32853969	ubi-PLS	515	ENSG00000168394.10	TAP1	protein_coding	Bare lymphocyte syndrome, type I, 604571 (3), Autosomal recessive	link to OMIM
EH38E2460183	chr6:32853971-32854269	ubi-PLS	517	ENSG00000168394.10	TAP1	protein_coding	Bare lymphocyte syndrome, type I, 604571 (3), Autosomal recessive	link to OMIM
EH38E2616148	chr8:22165120-22165470	ubi-PLS	509	ENSG00000168487.17	BMP1	protein_coding	Osteogenesis imperfecta, type XIII, 614856 (3), Autosomal recessive	link to OMIM
EH38E2348373	chr4:183659121-183659470	ubi-PLS	517	ENSG00000168538.15	TRAPPC11	protein_coding	Muscular dystrophy, limb-girdle, autosomal recessive 18, 615356 (3), Autosomal recessive	link to OMIM
EH38E2626051	chr8:38996569-38996919	ubi-PLS	517	ENSG00000168615.11	ADAM9	protein_coding	Cone-rod dystrophy 9, 612775 (3), Autosomal recessive	link to OMIM
EH38E2365240	chr5:34929250-34929600	ubi-PLS	517	ENSG00000168724.14	DNAJC21	protein_coding	Bone marrow failure syndrome 3, 617052 (3), Autosomal recessive	link to OMIM
EH38E2317420	chr4:105146621-105146966	ubi-PLS	515	ENSG00000168769.12	TET2	protein_coding	Myelodysplastic syndrome, somatic, 614286 (3)	link to OMIM
EH38E1652642	chr12:123670905-123671254	ubi-PLS	516	ENSG00000168778.11	TCTN2	protein_coding	Joubert syndrome 24, 616654 (3), Autosomal recessive; ?Meckel syndrome 8, 613885 (3), Autosomal recessive	link to OMIM
EH38E2252512	chr3:158644314-158644664	ubi-PLS	517	ENSG00000168827.14	GFM1	protein_coding	Combined oxidative phosphorylation deficiency 1, 609060 (3), Autosomal recessive	link to OMIM
EH38E2252513	chr3:158644676-158644827	ubi-PLS	501	ENSG00000168827.14	GFM1	protein_coding	Combined oxidative phosphorylation deficiency 1, 609060 (3), Autosomal recessive	link to OMIM
EH38E2403775	chr5:123423322-123423669	ubi-PLS	517	ENSG00000168944.15	CEP120	protein_coding	Joubert syndrome 31, 617761 (3), Autosomal recessive; Short-rib thoracic dysplasia 13 with or without polydactyly, 616300 (3), Autosomal recessive	link to OMIM
EH38E2080513	chr2:227325014-227325364	ubi-PLS	517	ENSG00000168958.19	MFF	protein_coding	Encephalopathy due to defective mitochondrial and peroxisomal fission 2, 617086 (3), Autosomal recessive	link to OMIM
EH38E2251009	chr3:155854454-155854804	ubi-PLS	517	ENSG00000169359.13	SLC33A1	protein_coding	Spastic paraplegia 42, autosomal dominant, 612539 (3), Autosomal dominant; Congenital cataracts, hearing loss, and neurodegeneration, 614482 (3), Autosomal recessive	link to OMIM
EH38E1633619	chr12:93677229-93677579	ubi-PLS	517	ENSG00000169372.12	CRADD	protein_coding	Mental retardation, autosomal recessive 34, with variant lissencephaly, 614499 (3), Autosomal recessive	link to OMIM
EH38E1633620	chr12:93677587-93677760	ubi-PLS	513	ENSG00000169372.12	CRADD	protein_coding	Mental retardation, autosomal recessive 34, with variant lissencephaly, 614499 (3), Autosomal recessive	link to OMIM
EH38E2219613	chr3:93979878-93980228	ubi-PLS	517	ENSG00000169379.15	ARL13B	protein_coding	Joubert syndrome 8, 612291 (3), Autosomal recessive	link to OMIM
EH38E2407636	chr5:131165155-131165505	ubi-PLS	517	ENSG00000169567.11	HINT1	protein_coding	Neuromyotonia and axonal neuropathy, autosomal recessive, 137200 (3), Autosomal recessive	link to OMIM
EH38E2007199	chr2:69437334-69437680	ubi-PLS	517	ENSG00000169599.12	NFU1	protein_coding	Multiple mitochondrial dysfunctions syndrome 1, 605711 (3), Autosomal recessive	link to OMIM
EH38E2025545	chr2:112764559-112764909	ubi-PLS	517	ENSG00000169607.12	CKAP2L	protein_coding	Filippi syndrome, 272440 (3), Autosomal recessive	link to OMIM
EH38E2024350	chr2:110677937-110678286	ubi-PLS	517	ENSG00000169679.14	BUB1	protein_coding	Colorectal cancer with chromosomal instability, somatic, 114500 (3)	link to OMIM
EH38E2237117	chr3:129183781-129184131	ubi-PLS	517	ENSG00000169714.16	CNBP	protein_coding	Myotonic dystrophy 2, 602668 (3), Autosomal dominant	link to OMIM
EH38E2003296	chr2:63840749-63841098	ubi-PLS	517	ENSG00000169764.14	UGP2	protein_coding	Developmental and epileptic encephalopathy 83, 618744 (3), Autosomal recessive	link to OMIM
EH38E2003299	chr2:63841607-63841957	ubi-PLS	517	ENSG00000169764.14	UGP2	protein_coding	Developmental and epileptic encephalopathy 83, 618744 (3), Autosomal recessive	link to OMIM
EH38E2181716	chr3:15601283-15601486	ubi-PLS	514	ENSG00000169814.12	BTD	protein_coding	Biotinidase deficiency, 253260 (3), Autosomal recessive	link to OMIM
EH38E2181717	chr3:15601562-15601911	ubi-PLS	517	ENSG00000169814.12	BTD	protein_coding	Biotinidase deficiency, 253260 (3), Autosomal recessive	link to OMIM
EH38E2181718	chr3:15602052-15602241	ubi-PLS	515	ENSG00000169814.12	BTD	protein_coding	Biotinidase deficiency, 253260 (3), Autosomal recessive	link to OMIM
EH38E2559766	chr7:65982113-65982462	ubi-PLS	514	ENSG00000169919.16	GUSB	protein_coding	Mucopolysaccharidosis VII, 253220 (3), Autosomal recessive	link to OMIM
EH38E2564791	chr7:76358903-76359128	ubi-PLS	515	ENSG00000170027.6	YWHAG	protein_coding	Developmental and epileptic encephalopathy 56, 617665 (3), Autosomal dominant	link to OMIM
EH38E2002184	chr2:61853922-61854271	ubi-PLS	511	ENSG00000170264.12	FAM161A	protein_coding	Retinitis pigmentosa 28, 606068 (3)	link to OMIM
EH38E2190622	chr3:33097042-33097392	ubi-PLS	516	ENSG00000170266.15	GLB1	protein_coding	GM1-gangliosidosis, type III, 230650 (3), Autosomal recessive; GM1-gangliosidosis, type I, 230500 (3), Autosomal recessive; Mucopolysaccharidosis type IVB (Morquio), 253010 (3), Autosomal recessive; GM1-gangliosidosis, type II, 230600 (3), Autosomal recessive	link to OMIM
EH38E2414438	chr5:140691133-140691317	ubi-PLS	515	ENSG00000170445.12	HARS	protein_coding	Charcot-Marie-Tooth disease, axonal, type 2W, 616625 (3), Autosomal dominant; Usher syndrome type 3B, 614504 (3), Autosomal recessive	link to OMIM
EH38E2414439	chr5:140691338-140691673	ubi-PLS	517	ENSG00000170445.12	HARS	protein_coding	Charcot-Marie-Tooth disease, axonal, type 2W, 616625 (3), Autosomal dominant; Usher syndrome type 3B, 614504 (3), Autosomal recessive	link to OMIM
EH38E1615707	chr12:56360130-56360480	ubi-PLS	517	ENSG00000170581.13	STAT2	protein_coding	Immunodeficiency 44, 616636 (3), Autosomal recessive; Pseudo-TORCH syndrome 3, 618886 (3), Autosomal recessive	link to OMIM
EH38E2468590	chr6:43575921-43576271	ubi-PLS	517	ENSG00000170734.11	POLH	protein_coding	Xeroderma pigmentosum, variant type, 278750 (3), Autosomal recessive	link to OMIM
EH38E2180513	chr3:14124757-14125107	ubi-PLS	517	ENSG00000170876.7	TMEM43	protein_coding	Emery-Dreifuss muscular dystrophy 7, AD, 614302 (3), Autosomal dominant; Arrhythmogenic right ventricular dysplasia 5, 604400 (3), Autosomal dominant	link to OMIM
EH38E2663610	chr8:124474524-124474872	ubi-PLS	517	ENSG00000170881.4	RNF139	protein_coding	Renal cell carcinoma, 144700 (3)	link to OMIM
EH38E2177430	chr3:9890393-9890741	ubi-PLS	517	ENSG00000171135.12	JAGN1	protein_coding	Neutropenia, severe congenital, 6, autosomal recessive, 616022 (3), Autosomal recessive	link to OMIM
EH38E1558106	chr11:85647799-85648149	ubi-PLS	517	ENSG00000171202.6	TMEM126A	protein_coding	Optic atrophy 7, 612989 (3), Autosomal recessive	link to OMIM
EH38E1558096	chr11:85628332-85628674	ubi-PLS	517	ENSG00000171204.12	TMEM126B	protein_coding	Mitochondrial complex I deficiency, nuclear type 29, 618250 (3), Autosomal recessive	link to OMIM
EH38E1639418	chr12:104456652-104456989	ubi-PLS	510	ENSG00000171310.10	CHST11	protein_coding	?Osteochondrodysplasia, brachydactyly, and overlapping malformed digits, 618167 (3), Autosomal recessive	link to OMIM
EH38E2634603	chr8:60678471-60678821	ubi-PLS	503	ENSG00000171316.11	CHD7	protein_coding	Hypogonadotropic hypogonadism 5 with or without anosmia, 612370 (3), Autosomal dominant; CHARGE syndrome, 214800 (3), Autosomal dominant	link to OMIM
EH38E2619913	chr8:27774209-27774559	ubi-PLS	517	ENSG00000171320.14	ESCO2	protein_coding	Roberts syndrome, 268300 (3), Autosomal recessive; SC phocomelia syndrome, 269000 (3), Autosomal recessive	link to OMIM
EH38E2468567	chr6:43516844-43517193	ubi-PLS	517	ENSG00000171453.17	POLR1C	protein_coding	Treacher Collins syndrome 3, 248390 (3), Autosomal recessive; Leukodystrophy, hypomyelinating, 11, 616494 (3), Autosomal recessive	link to OMIM
EH38E2339552	chr4:158672053-158672400	ubi-PLS	517	ENSG00000171503.11	ETFDH	protein_coding	Glutaric acidemia IIC, 231680 (3), Autosomal recessive	link to OMIM
EH38E1722424	chr14:66507792-66508142	ubi-PLS	514	ENSG00000171723.15	GPHN	protein_coding	Molybdenum cofactor deficiency C, 615501 (3), Autosomal recessive	link to OMIM
EH38E1722425	chr14:66508273-66508548	ubi-PLS	503	ENSG00000171723.15	GPHN	protein_coding	Molybdenum cofactor deficiency C, 615501 (3), Autosomal recessive	link to OMIM
EH38E1314785	chr1:6785026-6785375	ubi-PLS	517	ENSG00000171735.18	CAMTA1	protein_coding	Cerebellar ataxia, nonprogressive, with mental retardation, 614756 (3), Autosomal dominant	link to OMIM
EH38E1968373	chr2:3379591-3379941	ubi-PLS	517	ENSG00000171853.15	TRAPPC12	protein_coding	Encephalopathy, progressive, early-onset, with brain atrophy and spasticity, 617669 (3), Autosomal recessive	link to OMIM
EH38E1486033	chr10:87863359-87863708	ubi-PLS	515	ENSG00000171862.9	PTEN	protein_coding	Prostate cancer, somatic, 176807 (3); {Glioma susceptibility 2}, 613028 (3); Cowden syndrome 1, 158350 (3), Autosomal dominant; Lhermitte-Duclos syndrome, 158350 (3), Autosomal dominant; Macrocephaly/autism syndrome, 605309 (3), Autosomal dominant; {Meningioma}, 607174 (3), Autosomal dominant	link to OMIM
EH38E1968544	chr2:3575090-3575440	ubi-PLS	517	ENSG00000171863.12	RPS7	protein_coding	Diamond-Blackfan anemia 8, 612563 (3), Autosomal dominant	link to OMIM
EH38E1968531	chr2:3558295-3558644	ubi-PLS	517	ENSG00000171865.9	RNASEH1	protein_coding	Progressive external ophthalmoplegia with mitochondrial DNA deletions, autosomal recessive 2, 616479 (3), Autosomal recessive	link to OMIM
EH38E2329853	chr4:139453581-139453907	ubi-PLS	517	ENSG00000172007.5	RAB33B	protein_coding	Smith-McCort dysplasia 2, 615222 (3), Autosomal recessive	link to OMIM
EH38E2329854	chr4:139453909-139454180	ubi-PLS	517	ENSG00000172007.5	RAB33B	protein_coding	Smith-McCort dysplasia 2, 615222 (3), Autosomal recessive	link to OMIM
EH38E2200066	chr3:49104666-49105014	ubi-PLS	517	ENSG00000172053.15	QARS	protein_coding	Microcephaly, progressive, seizures, and cerebral and cerebellar atrophy, 615760 (3), Autosomal recessive	link to OMIM
EH38E1972353	chr2:10043241-10043589	ubi-PLS	505	ENSG00000172059.10	KLF11	protein_coding	Maturity-onset diabetes of the young, type VII, 610508 (3)	link to OMIM
EH38E1972355	chr2:10043906-10044256	ubi-PLS	509	ENSG00000172059.10	KLF11	protein_coding	Maturity-onset diabetes of the young, type VII, 610508 (3)	link to OMIM
EH38E2015339	chr2:88627542-88627892	ubi-PLS	517	ENSG00000172071.11	EIF2AK3	protein_coding	Wolcott-Rallison syndrome, 226980 (3), Autosomal recessive	link to OMIM
EH38E2541150	chr7:25125235-25125582	ubi-PLS	517	ENSG00000172115.8	CYCS	protein_coding	Thrombocytopenia 4, 612004 (3), Autosomal dominant	link to OMIM
EH38E1574759	chr11:119102089-119102439	ubi-PLS	517	ENSG00000172269.16	DPAGT1	protein_coding	Congenital disorder of glycosylation, type Ij, 608093 (3), Autosomal recessive; Myasthenic syndrome, congenital, 13, with tubular aggregates, 614750 (3), Autosomal recessive	link to OMIM
EH38E2592916	chr7:134646552-134646902	ubi-PLS	517	ENSG00000172331.11	BPGM	protein_coding	Erythrocytosis, familial, 8, 222800 (3), Autosomal recessive	link to OMIM
EH38E1369622	chr1:95072790-95073103	ubi-PLS	517	ENSG00000172339.9	ALG14	protein_coding	?Myasthenic syndrome, congenital, 15, without tubular aggregates, 616227 (3), Autosomal recessive; Intellectual developmental disorder with epilepsy, behavioral abnormalities, and coarse facies, 619031 (3); Myopathy, epilepsy, and progressive cerebral atrophy, 619036 (3), Autosomal recessive	link to OMIM
EH38E1539707	chr11:57657400-57657748	ubi-PLS	517	ENSG00000172409.5	CLP1	protein_coding	Pontocerebellar hypoplasia, type 10, 615803 (3), Autosomal recessive	link to OMIM
EH38E2468629	chr6:43629199-43629545	ubi-PLS	517	ENSG00000172432.18	GTPBP2	protein_coding	Jaberi-Elahi syndrome, 617988 (3), Autosomal recessive	link to OMIM
EH38E1545658	chr11:65888361-65888708	ubi-PLS	517	ENSG00000172500.12	FIBP	protein_coding	Thauvin-Robinet-Faivre syndrome, 617107 (3), Autosomal recessive	link to OMIM
EH38E1550166	chr11:71452963-71453311	ubi-PLS	517	ENSG00000172890.11	NADSYN1	protein_coding	Vertebral, cardiac, renal, and limb defects syndrome 3, 618845 (3), Autosomal recessive	link to OMIM
EH38E1550155	chr11:71448323-71448673	ubi-PLS	517	ENSG00000172893.15	DHCR7	protein_coding	Smith-Lemli-Opitz syndrome, 270400 (3), Autosomal recessive	link to OMIM
EH38E1545496	chr11:65720630-65720904	ubi-PLS	517	ENSG00000172922.8	RNASEH2C	protein_coding	Aicardi-Goutieres syndrome 3, 610329 (3), Autosomal recessive	link to OMIM
EH38E1545485	chr11:65711778-65712108	ubi-PLS	517	ENSG00000172977.12	KAT5	protein_coding	Neurodevelopmental disorder wtih dysmorphic facies, sleep disturbance, and brain abnormalities, 619103 (3)	link to OMIM
EH38E1545486	chr11:65712141-65712328	ubi-PLS	517	ENSG00000172977.12	KAT5	protein_coding	Neurodevelopmental disorder wtih dysmorphic facies, sleep disturbance, and brain abnormalities, 619103 (3)	link to OMIM
EH38E1545487	chr11:65712380-65712730	ubi-PLS	517	ENSG00000172977.12	KAT5	protein_coding	Neurodevelopmental disorder wtih dysmorphic facies, sleep disturbance, and brain abnormalities, 619103 (3)	link to OMIM
EH38E1545460	chr11:65662960-65663309	ubi-PLS	516	ENSG00000173039.18	RELA	protein_coding	?Mucocutaneous ulceration, chronic, 618287 (3), Autosomal dominant	link to OMIM
EH38E2308532	chr4:83284473-83284675	ubi-PLS	515	ENSG00000173085.13	COQ2	protein_coding	{Multiple system atrophy, susceptibility to}, 146500 (3), Autosomal recessive, Autosomal dominant; Coenzyme Q10 deficiency, primary, 1, 607426 (3), Autosomal recessive	link to OMIM
EH38E2308533	chr4:83284678-83284917	ubi-PLS	517	ENSG00000173085.13	COQ2	protein_coding	{Multiple system atrophy, susceptibility to}, 146500 (3), Autosomal recessive, Autosomal dominant; Coenzyme Q10 deficiency, primary, 1, 607426 (3), Autosomal recessive	link to OMIM
EH38E2231822	chr3:121834963-121835312	ubi-PLS	517	ENSG00000173226.16	IQCB1	protein_coding	Senior-Loken syndrome 5, 609254 (3), Autosomal recessive	link to OMIM
EH38E2200342	chr3:49470011-49470361	ubi-PLS	517	ENSG00000173402.11	DAG1	protein_coding	Muscular dystrophy-dystroglycanopathy (limb-girdle), type C, 9, 613818 (3), Autosomal recessive; Muscular dystrophy-dystroglycanopathy (congenital with brain and eye anomalies), type A, 9, 616538 (3), Autosomal recessive	link to OMIM
EH38E1431130	chr1:230978807-230979155	ubi-PLS	517	ENSG00000173409.13	ARV1	protein_coding	Developmental and epileptic encephalopathy 38, 617020 (3), Autosomal recessive	link to OMIM
EH38E2200557	chr3:49723893-49724243	ubi-PLS	516	ENSG00000173540.12	GMPPB	protein_coding	Muscular dystrophy-dystroglycanopathy (congenital with brain and eye anomalies), type A, 14, 615350 (3), Autosomal recessive; Muscular dystrophy-dystroglycanopathy (congenital with mental retardation), type B, 14, 615351 (3), Autosomal recessive; Muscular dystrophy-dystroglycanopathy (limb-girdle), type C, 14, 615352 (3), Autosomal recessive	link to OMIM
EH38E1634261	chr12:94459791-94460140	ubi-PLS	517	ENSG00000173588.14	CEP83	protein_coding	Nephronophthisis 18, 615862 (3), Autosomal recessive	link to OMIM
EH38E1546624	chr11:66958101-66958337	ubi-PLS	504	ENSG00000173599.13	PC	protein_coding	Pyruvate carboxylase deficiency, 266150 (3), Autosomal recessive	link to OMIM
EH38E1317631	chr1:9943188-9943529	ubi-PLS	517	ENSG00000173614.13	NMNAT1	protein_coding	Leber congenital amaurosis 9, 608553 (3), Autosomal recessive	link to OMIM
EH38E1495802	chr10:103396416-103396766	ubi-PLS	517	ENSG00000173915.12	USMG5	protein_coding	Mitochondrial complex V (ATP synthase) deficiency, nuclear type 6, 618683 (3), Autosomal recessive	link to OMIM
EH38E2272875	chr3:196712212-196712363	ubi-PLS	513	ENSG00000174007.7	CEP19	protein_coding	Morbid obesity and spermatogenic failure, 615703 (3), Autosomal recessive	link to OMIM
EH38E1620077	chr12:65169329-65169679	ubi-PLS	517	ENSG00000174106.2	LEMD3	protein_coding	Osteopoikilosis with or without melorheostosis, 166700 (3), Autosomal dominant; Buschke-Ollendorff syndrome, 166700 (3), Autosomal dominant	link to OMIM
EH38E2222425	chr3:101561647-101561996	ubi-PLS	517	ENSG00000174173.6	TRMT10C	protein_coding	Combined oxidative phosphorylation deficiency 30, 616974 (3), Autosomal recessive	link to OMIM
EH38E2273954	chr4:499055-499403	ubi-PLS	517	ENSG00000174227.15	PIGG	protein_coding	Mental retardation, autosomal recessive 53, 616917 (3), Autosomal recessive	link to OMIM
EH38E1708670	chr14:35809157-35809507	ubi-PLS	517	ENSG00000174373.15	RALGAPA1	protein_coding	Neurodevelopmental disorder with hypotonia, neonatal respiratory insufficiency, and thermodysregulation, 618797 (3), Autosomal recessive	link to OMIM
EH38E1696533	chr13:108215449-108215799	ubi-PLS	517	ENSG00000174405.13	LIG4	protein_coding	{Multiple myeloma, resistance to}, 254500 (3), Somatic mutation; LIG4 syndrome, 606593 (3), Autosomal recessive	link to OMIM
EH38E1696540	chr13:108218199-108218546	ubi-PLS	517	ENSG00000174405.13	LIG4	protein_coding	{Multiple myeloma, resistance to}, 254500 (3), Somatic mutation; LIG4 syndrome, 606593 (3), Autosomal recessive	link to OMIM
EH38E1643730	chr12:110280991-110281341	ubi-PLS	515	ENSG00000174437.16	ATP2A2	protein_coding	Acrokeratosis verruciformis, 101900 (3), Autosomal dominant; Darier disease, 124200 (3), Autosomal dominant	link to OMIM
EH38E1546268	chr11:66510439-66510776	ubi-PLS	509	ENSG00000174483.19	BBS1	protein_coding	Bardet-Biedl syndrome 1, 209900 (3), Digenic recessive, Autosomal recessive	link to OMIM
EH38E2320773	chr4:112636872-112637222	ubi-PLS	517	ENSG00000174720.15	LARP7	protein_coding	Alazami syndrome, 615071 (3), Autosomal recessive	link to OMIM
EH38E2320774	chr4:112637273-112637568	ubi-PLS	517	ENSG00000174720.15	LARP7	protein_coding	Alazami syndrome, 615071 (3), Autosomal recessive	link to OMIM
EH38E2185600	chr3:23916868-23917218	ubi-PLS	517	ENSG00000174748.18	RPL15	protein_coding	?Diamond-Blackfan anemia 12, 615550 (3), Autosomal dominant	link to OMIM
EH38E1513628	chr11:535505-535855	ubi-PLS	517	ENSG00000174775.16	HRAS	protein_coding	Nevus sebaceous or woolly hair nevus, somatic, 162900 (3); Congenital myopathy with excess of muscle spindles, 218040 (3), Autosomal dominant; Bladder cancer, somatic, 109800 (3); Thyroid carcinoma, follicular, somatic, 188470 (3); Schimmelpenning-Feuerstein-Mims syndrome, somatic mosaic, 163200 (3); Spitz nevus or nevus spilus, somatic, 137550 (3); Costello syndrome, 218040 (3), Autosomal domina…	link to OMIM
EH38E2298660	chr4:56467384-56467734	ubi-PLS	517	ENSG00000174780.15	SRP72	protein_coding	Bone marrow failure syndrome 1, 614675 (3), Autosomal dominant	link to OMIM
EH38E2298377	chr4:55948651-55949000	ubi-PLS	517	ENSG00000174799.10	CEP135	protein_coding	Microcephaly 8, primary, autosomal recessive, 614673 (3), Autosomal recessive	link to OMIM
EH38E1367473	chr1:92298794-92299143	ubi-PLS	515	ENSG00000174842.16	GLMN	protein_coding	Glomuvenous malformations, 138000 (3), Autosomal dominant	link to OMIM
EH38E2252356	chr3:158109971-158110156	ubi-PLS	517	ENSG00000174891.12	RSRC1	protein_coding	Intellectual developmental disorder, autosomal recessive 70, 618402 (3), Autosomal recessive	link to OMIM
EH38E1546019	chr11:66257517-66257867	ubi-PLS	501	ENSG00000174996.11	KLC2	protein_coding	Spastic paraplegia, optic atrophy, and neuropathy, 609541 (3), Autosomal recessive	link to OMIM
EH38E1546021	chr11:66258246-66258593	ubi-PLS	510	ENSG00000174996.11	KLC2	protein_coding	Spastic paraplegia, optic atrophy, and neuropathy, 609541 (3), Autosomal recessive	link to OMIM
EH38E2244273	chr3:142578705-142579055	ubi-PLS	517	ENSG00000175054.14	ATR	protein_coding	Seckel syndrome 1, 210600 (3), Autosomal recessive; ?Cutaneous telangiectasia and cancer syndrome, familial, 614564 (3), Autosomal dominant	link to OMIM
EH38E2242424	chr3:139343819-139344161	ubi-PLS	517	ENSG00000175110.11	MRPS22	protein_coding	Combined oxidative phosphorylation deficiency 5, 611719 (3), Autosomal recessive; Ovarian dysgenesis 7, 618117 (3), Autosomal recessive	link to OMIM
EH38E1693141	chr13:100088812-100089162	ubi-PLS	512	ENSG00000175198.14	PCCA	protein_coding	Propionicacidemia, 606054 (3), Autosomal recessive	link to OMIM
EH38E1537701	chr11:46700527-46700877	ubi-PLS	517	ENSG00000175213.2	ZNF408	protein_coding	?Exudative vitreoretinopathy 6, 616468 (3), Autosomal dominant; Retinitis pigmentosa 72, 616469 (3), Autosomal recessive	link to OMIM
EH38E1537702	chr11:46700938-46701092	ubi-PLS	516	ENSG00000175213.2	ZNF408	protein_coding	?Exudative vitreoretinopathy 6, 616468 (3), Autosomal dominant; Retinitis pigmentosa 72, 616469 (3), Autosomal recessive	link to OMIM
EH38E2729990	chr9:128947480-128947827	ubi-PLS	517	ENSG00000175283.7	DOLK	protein_coding	Congenital disorder of glycosylation, type Im, 610768 (3), Autosomal recessive	link to OMIM
EH38E1545781	chr11:66002152-66002501	ubi-PLS	517	ENSG00000175334.7	BANF1	protein_coding	Nestor-Guillermo progeria syndrome, 614008 (3), Autosomal recessive	link to OMIM
EH38E1518177	chr11:7987044-7987394	ubi-PLS	517	ENSG00000175390.12	EIF3F	protein_coding	Mental retardation, autosomal recessive 67, 618295 (3), Autosomal recessive	link to OMIM
EH38E2550542	chr7:40134781-40135130	ubi-PLS	517	ENSG00000175600.15	SUGCT	protein_coding	Glutaric aciduria III, 231690 (3), Autosomal recessive	link to OMIM
EH38E2640600	chr8:73976022-73976372	ubi-PLS	511	ENSG00000175606.10	TMEM70	protein_coding	Mitochondrial complex V (ATP synthase) deficiency, nuclear type 2, 614052 (3), Autosomal recessive	link to OMIM
EH38E1310649	chr1:1231931-1232278	ubi-PLS	517	ENSG00000176022.4	B3GALT6	protein_coding	Al-Gazali syndrome, 609465 (3); Ehlers-Danlos syndrome, spondylodysplastic type, 2, 615349 (3), Autosomal recessive; Spondyloepimetaphyseal dysplasia with joint laxity, type 1, with or without fractures, 271640 (3), Autosomal recessive	link to OMIM
EH38E2737681	chr9:137200760-137201108	ubi-PLS	517	ENSG00000176058.11	TPRN	protein_coding	Deafness, autosomal recessive 79, 613307 (3), Autosomal recessive	link to OMIM
EH38E1543599	chr11:63974295-63974645	ubi-PLS	517	ENSG00000176340.3	COX8A	protein_coding	?Mitochondrial complex IV deficiency, nuclear type 15, 619059 (3), Autosomal recessive	link to OMIM
EH38E1319123	chr1:11805860-11806210	ubi-PLS	517	ENSG00000177000.10	MTHFR	protein_coding	{Vascular disease, susceptibility to} (3); {Schizophrenia, susceptibility to}, 181500 (3), Autosomal dominant; Homocystinuria due to MTHFR deficiency, 236250 (3), Autosomal recessive; {Neural tube defects, susceptibility to}, 601634 (3), Autosomal recessive; {Thromboembolism, susceptibility to}, 188050 (3), Autosomal dominant	link to OMIM
EH38E1513831	chr11:695576-695926	ubi-PLS	517	ENSG00000177030.16	DEAF1	protein_coding	Vulto-van Silfout-de Vries syndrome, 615828 (3), Autosomal dominant; Neurodevelopmental disorder with hypotonia, impaired expressive language, and with or without seizures, 617171 (3), Autosomal recessive	link to OMIM
EH38E1657783	chr12:132687293-132687643	ubi-PLS	516	ENSG00000177084.16	POLE	protein_coding	FILS syndrome, 615139 (3), Autosomal recessive; IMAGE-I syndrome, 618336 (3), Autosomal recessive; {Colorectal cancer, susceptibility to, 12}, 615083 (3), Autosomal dominant	link to OMIM
EH38E1607181	chr12:45215898-45216244	ubi-PLS	516	ENSG00000177119.15	ANO6	protein_coding	Scott syndrome, 262890 (3), Autosomal recessive	link to OMIM
EH38E1513907	chr11:747172-747516	ubi-PLS	511	ENSG00000177156.10	TALDO1	protein_coding	Transaldolase deficiency, 606003 (3), Autosomal recessive	link to OMIM
EH38E1657140	chr12:131929010-131929360	ubi-PLS	517	ENSG00000177192.13	PUS1	protein_coding	Myopathy, lactic acidosis, and sideroblastic anemia 1, 600462 (3), Autosomal recessive	link to OMIM
EH38E2737555	chr9:137086694-137087044	ubi-PLS	517	ENSG00000177239.14	MAN1B1	protein_coding	Rafiq syndrome, 614202 (3), Autosomal recessive	link to OMIM
EH38E2260359	chr3:177197360-177197710	ubi-PLS	517	ENSG00000177565.15	TBL1XR1	protein_coding	Pierpont syndrome, 602342 (3), Autosomal dominant; Mental retardation, autosomal dominant 41, 616944 (3), Autosomal dominant	link to OMIM
EH38E1387011	chr1:155241206-155241489	ubi-PLS	511	ENSG00000177628.15	GBA	protein_coding	Gaucher disease, type III, 231000 (3), Autosomal recessive; {Parkinson disease, late-onset, susceptibility to}, 168600 (3), Multifactorial, Autosomal dominant; Gaucher disease, type IIIC, 231005 (3), Autosomal recessive; Gaucher disease, type I, 230800 (3), Autosomal recessive; Gaucher disease, perinatal lethal, 608013 (3), Autosomal recessive; Gaucher disease, type II, 230900 (3), Autosomal rece…	link to OMIM
EH38E1387016	chr1:155244554-155244904	ubi-PLS	516	ENSG00000177628.15	GBA	protein_coding	Gaucher disease, type III, 231000 (3), Autosomal recessive; {Parkinson disease, late-onset, susceptibility to}, 168600 (3), Multifactorial, Autosomal dominant; Gaucher disease, type IIIC, 231005 (3), Autosomal recessive; Gaucher disease, type I, 230800 (3), Autosomal recessive; Gaucher disease, perinatal lethal, 608013 (3), Autosomal recessive; Gaucher disease, type II, 230900 (3), Autosomal rece…	link to OMIM
EH38E2236883	chr3:128879319-128879666	ubi-PLS	517	ENSG00000177646.17	ACAD9	protein_coding	Mitochondrial complex I deficiency, nuclear type 20, 611126 (3), Autosomal recessive	link to OMIM
EH38E1341967	chr1:42816930-42817173	ubi-PLS	509	ENSG00000177868.11	SVBP	protein_coding	Neurodevelopmental disorder with ataxia, hypotonia, and microcephaly, 618569 (3), Autosomal recessive	link to OMIM
EH38E1341968	chr1:42817246-42817528	ubi-PLS	514	ENSG00000177868.11	SVBP	protein_coding	Neurodevelopmental disorder with ataxia, hypotonia, and microcephaly, 618569 (3), Autosomal recessive	link to OMIM
EH38E1385886	chr1:153990534-153990880	ubi-PLS	517	ENSG00000177954.11	RPS27	protein_coding	?Diamond-Blackfan anemia 17, 617409 (3), Autosomal dominant	link to OMIM
EH38E2200016	chr3:49021431-49021778	ubi-PLS	517	ENSG00000178057.14	NDUFAF3	protein_coding	Mitochondrial complex I deficiency, nuclear type 18, 618240 (3), Autosomal recessive	link to OMIM
EH38E2200016	chr3:49021431-49021778	ubi-PLS	517	ENSG00000178149.16	DALRD3	protein_coding	?Developmental and epileptic encephalopathy 86, 618910 (3), Autosomal recessive	link to OMIM
EH38E1610729	chr12:50111811-50112160	ubi-PLS	517	ENSG00000178449.8	COX14	protein_coding	?Mitochondrial complex IV deficiency, nuclear type 10, 619053 (3), Autosomal recessive	link to OMIM
EH38E2199969	chr3:48989676-48990026	ubi-PLS	508	ENSG00000178467.17	P4HTM	protein_coding	Hypotonia, hypoventilation, impaired intellectual development, dysautonomia, epilepsy, and eye abnormalities, 618493 (3), Autosomal recessive	link to OMIM
EH38E2199909	chr3:48898748-48899091	ubi-PLS	512	ENSG00000178537.9	SLC25A20	protein_coding	Carnitine-acylcarnitine translocase deficiency, 212138 (3), Autosomal recessive	link to OMIM
EH38E2219641	chr3:94062751-94063100	ubi-PLS	517	ENSG00000178694.9	NSUN3	protein_coding	Combined oxidative phosphorylation deficiency 48, 619012 (3)	link to OMIM
EH38E1386901	chr1:155140377-155140722	ubi-PLS	514	ENSG00000179085.7	DPM3	protein_coding	Muscular dystrophy-dystroglycanopathy (limb-girdle), type C, 15, 612937 (3), Autosomal recessive; ?Muscular dystrophy-dystroglycanopathy (congenital with impaired intellectual development), type B, 15, 618992 (3), Autosomal recessive	link to OMIM
EH38E2675938	chr8:144094784-144095134	ubi-PLS	514	ENSG00000179091.4	CYC1	protein_coding	Mitochondrial complex III deficiency, nuclear type 6, 615453 (3), Autosomal recessive	link to OMIM
EH38E1328204	chr1:23868191-23868535	ubi-PLS	515	ENSG00000179163.11	FUCA1	protein_coding	Fucosidosis, 230000 (3), Autosomal recessive	link to OMIM
EH38E1645158	chr12:112418714-112419064	ubi-PLS	503	ENSG00000179295.16	PTPN11	protein_coding	LEOPARD syndrome 1, 151100 (3), Autosomal dominant; Metachondromatosis, 156250 (3), Autosomal dominant; Noonan syndrome 1, 163950 (3), Autosomal dominant; Leukemia, juvenile myelomonocytic, somatic, 607785 (3)	link to OMIM
EH38E1672296	chr13:43879360-43879710	ubi-PLS	502	ENSG00000179630.10	LACC1	protein_coding	Juvenile arthritis, 618795 (3), Autosomal recessive	link to OMIM
EH38E1625889	chr12:76348243-76348586	ubi-PLS	517	ENSG00000179941.6	BBS10	protein_coding	Bardet-Biedl syndrome 10, 615987 (3), Autosomal recessive	link to OMIM
EH38E2675603	chr8:143829255-143829605	ubi-PLS	517	ENSG00000179950.13	PUF60	protein_coding	Verheij syndrome, 615583 (3), Autosomal dominant	link to OMIM
EH38E2055593	chr2:178450819-178450990	ubi-PLS	511	ENSG00000180228.12	PRKRA	protein_coding	Dystonia 16, 612067 (3), Autosomal recessive	link to OMIM
EH38E2055594	chr2:178451090-178451434	ubi-PLS	517	ENSG00000180228.12	PRKRA	protein_coding	Dystonia 16, 612067 (3), Autosomal recessive	link to OMIM
EH38E1995386	chr2:46915831-46916175	ubi-PLS	517	ENSG00000180398.11	MCFD2	protein_coding	Factor V and factor VIII, combined deficiency of, 613625 (3)	link to OMIM
EH38E1995387	chr2:46916212-46916448	ubi-PLS	502	ENSG00000180398.11	MCFD2	protein_coding	Factor V and factor VIII, combined deficiency of, 613625 (3)	link to OMIM
EH38E2324496	chr4:122732407-122732757	ubi-PLS	517	ENSG00000181004.9	BBS12	protein_coding	Bardet-Biedl syndrome 12, 615989 (3), Autosomal recessive	link to OMIM
EH38E2738175	chr9:137618726-137619072	ubi-PLS	504	ENSG00000181090.17	EHMT1	protein_coding	Kleefstra syndrome 1, 610253 (3), Autosomal dominant	link to OMIM
EH38E2431148	chr5:171387480-171387830	ubi-PLS	517	ENSG00000181163.13	NPM1	protein_coding	Leukemia, acute myeloid, somatic, 601626 (3)	link to OMIM
EH38E1448551	chr10:12068670-12069020	ubi-PLS	517	ENSG00000181192.11	DHTKD1	protein_coding	2-aminoadipic 2-oxoadipic aciduria, 204750 (3), Autosomal recessive; ?Charcot-Marie-Tooth disease, axonal, type 2Q, 615025 (3), Autosomal dominant	link to OMIM
EH38E2632473	chr8:56211359-56211636	ubi-PLS	516	ENSG00000181690.7	PLAG1	protein_coding	Silver-Russell syndrome 4, 618907 (3), Autosomal dominant; Adenomas, salivary gland pleomorphic, somatic, 181030 (3)	link to OMIM
EH38E2228874	chr3:115147274-115147592	ubi-PLS	517	ENSG00000181722.15	ZBTB20	protein_coding	Primrose syndrome, 259050 (3), Autosomal dominant	link to OMIM
EH38E1428902	chr1:228165475-228165822	ubi-PLS	517	ENSG00000181873.12	IBA57	protein_coding	?Spastic paraplegia 74, autosomal recessive, 616451 (3), Autosomal recessive; Multiple mitochondrial dysfunctions syndrome 3, 615330 (3), Autosomal recessive	link to OMIM
EH38E1413976	chr1:203861332-203861682	ubi-PLS	517	ENSG00000182004.12	SNRPE	protein_coding	Hypotrichosis 11, 615059 (3), Autosomal dominant	link to OMIM
EH38E1413977	chr1:203861683-203861862	ubi-PLS	504	ENSG00000182004.12	SNRPE	protein_coding	Hypotrichosis 11, 615059 (3), Autosomal dominant	link to OMIM
EH38E1752322	chr15:34343024-34343374	ubi-PLS	517	ENSG00000182117.5	NOP10	protein_coding	Dyskeratosis congenita, autosomal recessive 1, 224230 (3), Autosomal recessive	link to OMIM
EH38E2710001	chr9:95875418-95875760	ubi-PLS	517	ENSG00000182150.15	ERCC6L2	protein_coding	Bone marrow failure syndrome 2, 615715 (3), Autosomal recessive	link to OMIM
EH38E1478203	chr10:73252512-73252862	ubi-PLS	517	ENSG00000182180.13	MRPS16	protein_coding	Combined oxidative phosphorylation deficiency 2, 610498 (3), Autosomal recessive	link to OMIM
EH38E2659745	chr8:118111746-118112096	ubi-PLS	517	ENSG00000182197.10	EXT1	protein_coding	Exostoses, multiple, type 1, 133700 (3), Autosomal dominant; Chondrosarcoma, 215300 (3), Somatic mutation	link to OMIM
EH38E2606486	chr8:1763588-1763937	ubi-PLS	514	ENSG00000182372.7	CLN8	protein_coding	Ceroid lipofuscinosis, neuronal, 8, 600143 (3), Autosomal recessive; Ceroid lipofuscinosis, neuronal, 8, Northern epilepsy variant, 610003 (3), Autosomal recessive	link to OMIM
EH38E1710169	chr14:39170301-39170637	ubi-PLS	517	ENSG00000182400.14	TRAPPC6B	protein_coding	Neurodevelopmental disorder with microcephaly, epilepsy, and brain atrophy, 617862 (3), Autosomal recessive	link to OMIM
EH38E1739207	chr14:95534612-95534962	ubi-PLS	517	ENSG00000182512.4	GLRX5	protein_coding	Anemia, sideroblastic, 3, pyridoxine-refractory, 616860 (3), Autosomal recessive; Spasticity, childhood-onset, with hyperglycinemia, 616859 (3), Autosomal recessive	link to OMIM
EH38E2273757	chr3:197949854-197950202	ubi-PLS	517	ENSG00000182899.14	RPL35A	protein_coding	Diamond-Blackfan anemia 5, 612528 (3), Autosomal dominant	link to OMIM
EH38E2240205	chr3:134485604-134485896	ubi-PLS	517	ENSG00000182923.16	CEP63	protein_coding	?Seckel syndrome 6, 614728 (3), Autosomal recessive	link to OMIM
EH38E2240206	chr3:134485913-134486263	ubi-PLS	517	ENSG00000182923.16	CEP63	protein_coding	?Seckel syndrome 6, 614728 (3), Autosomal recessive	link to OMIM
EH38E2240207	chr3:134486277-134486475	ubi-PLS	512	ENSG00000182923.16	CEP63	protein_coding	?Seckel syndrome 6, 614728 (3), Autosomal recessive	link to OMIM
EH38E2017888	chr2:98608330-98608679	ubi-PLS	517	ENSG00000183513.8	COA5	protein_coding	?Mitochondrial complex IV, deficiency, nuclear type 9, 616500 (3), Autosomal recessive	link to OMIM
EH38E2200642	chr3:49856467-49856817	ubi-PLS	517	ENSG00000183763.8	TRAIP	protein_coding	Seckel syndrome 9, 616777 (3), Autosomal recessive	link to OMIM
EH38E1519077	chr11:9265242-9265592	ubi-PLS	503	ENSG00000184014.7	DENND5A	protein_coding	Developmental and epileptic encephalopathy 49, 617281 (3), Autosomal recessive	link to OMIM
EH38E1651469	chr12:122226075-122226425	ubi-PLS	517	ENSG00000184047.15	DIABLO	protein_coding	Deafness, autosomal dominant 64, 614152 (3), Autosomal dominant	link to OMIM
EH38E1550506	chr11:72080516-72080866	ubi-PLS	517	ENSG00000184154.12	LRTOMT	protein_coding	Deafness, autosomal recessive 63, 611451 (3), Autosomal recessive	link to OMIM
EH38E1563444	chr11:96343181-96343531	ubi-PLS	517	ENSG00000184384.13	MAML2	protein_coding	Mucoepidermoid salivary gland carcinoma (3)	link to OMIM
EH38E2242450	chr3:139389539-139389889	ubi-PLS	517	ENSG00000184432.9	COPB2	protein_coding	?Microcephaly 19, primary, autosomal recessive, 617800 (3), Autosomal recessive	link to OMIM
EH38E2219611	chr3:93973809-93974159	ubi-PLS	507	ENSG00000184500.14	PROS1	protein_coding	Thrombophilia due to protein S deficiency, autosomal recessive, 614514 (3), Autosomal recessive; Thrombophilia due to protein S deficiency, autosomal dominant, 612336 (3), Autosomal dominant	link to OMIM
EH38E1543347	chr11:63671496-63671842	ubi-PLS	515	ENSG00000184743.12	ATL3	protein_coding	Neuropathy, hereditary sensory, type IF, 615632 (3), Autosomal dominant	link to OMIM
EH38E1634639	chr12:95003597-95003940	ubi-PLS	517	ENSG00000184752.12	NDUFA12	protein_coding	?Mitochondrial complex I deficiency, nuclear type 23, 618244 (3), Autosomal recessive	link to OMIM
EH38E2676167	chr8:144326736-144327085	ubi-PLS	517	ENSG00000185000.9	DGAT1	protein_coding	?Diarrhea 7, protein-losing enteropathy type, 615863 (3), Autosomal recessive	link to OMIM
EH38E1746641	chr14:105300919-105301189	ubi-PLS	517	ENSG00000185024.16	BRF1	protein_coding	Cerebellofaciodental syndrome, 616202 (3), Autosomal recessive	link to OMIM
EH38E1746642	chr14:105301197-105301546	ubi-PLS	517	ENSG00000185024.16	BRF1	protein_coding	Cerebellofaciodental syndrome, 616202 (3), Autosomal recessive	link to OMIM
EH38E1749968	chr15:29269681-29270030	ubi-PLS	516	ENSG00000185115.4	NDNL2	protein_coding	Lung disease, immunodeficiency, and chromosome breakage syndrome, 617241 (3), Autosomal recessive	link to OMIM
EH38E2414022	chr5:140113883-140114233	ubi-PLS	517	ENSG00000185129.5	PURA	protein_coding	Mental retardation, autosomal dominant 31, 616158 (3), Autosomal dominant	link to OMIM
EH38E2391993	chr5:94618448-94618795	ubi-PLS	516	ENSG00000185261.13	KIAA0825	protein_coding	Polydactyly, postaxial, type A10, 618498 (3), Autosomal recessive	link to OMIM
EH38E1652661	chr12:123712115-123712465	ubi-PLS	516	ENSG00000185344.13	ATP6V0A2	protein_coding	Wrinkly skin syndrome, 278250 (3), Autosomal recessive; Cutis laxa, autosomal recessive, type IIA, 219200 (3), Autosomal recessive	link to OMIM
EH38E2522368	chr6:162727729-162728076	ubi-PLS	516	ENSG00000185345.18	PARK2	protein_coding	Parkinson disease, juvenile, type 2, 600116 (3), Autosomal recessive; Ovarian cancer, somatic, 167000 (3); Adenocarcinoma of lung, somatic, 211980 (3)	link to OMIM
EH38E1513739	chr11:615836-616177	ubi-PLS	513	ENSG00000185507.19	IRF7	protein_coding	?Immunodeficiency 39, 616345 (3), Autosomal recessive	link to OMIM
EH38E2676204	chr8:144358364-144358714	ubi-PLS	500	ENSG00000185803.8	SLC52A2	protein_coding	Brown-Vialetto-Van Laere syndrome 2, 614707 (3), Autosomal recessive	link to OMIM
EH38E2628362	chr8:43093297-43093647	ubi-PLS	513	ENSG00000185900.9	POMK	protein_coding	?Muscular dystrophy-dystroglycanopathy (limb-girdle), type C, 12, 616094 (3), Autosomal recessive; Muscular dystrophy-dystroglycanopathy (congenital with brain and eye anomalies), type A, 12, 615249 (3), Autosomal recessive	link to OMIM
EH38E1372876	chr1:103525637-103525831	ubi-PLS	516	ENSG00000185946.15	RNPC3	protein_coding	?Growth hormone deficiency, isolated, type V, 618160 (3), Autosomal recessive	link to OMIM
EH38E1372877	chr1:103525833-103526000	ubi-PLS	516	ENSG00000185946.15	RNPC3	protein_coding	?Growth hormone deficiency, isolated, type V, 618160 (3), Autosomal recessive	link to OMIM
EH38E1372878	chr1:103526068-103526268	ubi-PLS	515	ENSG00000185946.15	RNPC3	protein_coding	?Growth hormone deficiency, isolated, type V, 618160 (3), Autosomal recessive	link to OMIM
EH38E1753304	chr15:36579441-36579742	ubi-PLS	517	ENSG00000186073.11	C15orf41	protein_coding	Dyserythropoietic anemia, congenital, type Ib, 615631 (3), Autosomal recessive	link to OMIM
EH38E1523285	chr11:14891576-14891926	ubi-PLS	514	ENSG00000186104.10	CYP2R1	protein_coding	Rickets due to defect in vitamin D 25-hydroxylation deficiency, 600081 (3), Autosomal recessive	link to OMIM
EH38E1523287	chr11:14892116-14892466	ubi-PLS	516	ENSG00000186104.10	CYP2R1	protein_coding	Rickets due to defect in vitamin D 25-hydroxylation deficiency, 600081 (3), Autosomal recessive	link to OMIM
EH38E1662692	chr13:27621610-27621946	ubi-PLS	500	ENSG00000186184.15	POLR1D	protein_coding	Treacher Collins syndrome 2, 613717 (3), Autosomal recessive, Autosomal dominant	link to OMIM
EH38E2387127	chr5:82278311-82278650	ubi-PLS	517	ENSG00000186468.12	RPS23	protein_coding	Brachycephaly, trichomegaly, and developmental delay, 617412 (3), Autosomal dominant	link to OMIM
EH38E2407641	chr5:131170652-131171002	ubi-PLS	517	ENSG00000186687.15	LYRM7	protein_coding	Mitochondrial complex III deficiency, nuclear type 8, 615838 (3), Autosomal recessive	link to OMIM
EH38E1493957	chr10:101031038-101031365	ubi-PLS	517	ENSG00000186862.17	PDZD7	protein_coding	Usher syndrome, type IIC, GPR98/PDZD7 digenic, 605472 (3), Digenic dominant, Autosomal recessive; Deafness, autosomal recessive 57, 618003 (3), Autosomal recessive; {Retinal disease in Usher syndrome type IIA, modifier of}, 276901 (3), Autosomal recessive	link to OMIM
EH38E2192995	chr3:38024514-38024828	ubi-PLS	514	ENSG00000187091.13	PLCD1	protein_coding	Nail disorder, nonsyndromic congenital, 3, (leukonychia), 151600 (3), Autosomal recessive, Autosomal dominant	link to OMIM
EH38E1565566	chr11:103109207-103109553	ubi-PLS	517	ENSG00000187240.13	DYNC2H1	protein_coding	Short-rib thoracic dysplasia 3 with or without polydactyly, 613091 (3), Digenic recessive, Autosomal recessive	link to OMIM
EH38E1565567	chr11:103109584-103109748	ubi-PLS	507	ENSG00000187240.13	DYNC2H1	protein_coding	Short-rib thoracic dysplasia 3 with or without polydactyly, 613091 (3), Digenic recessive, Autosomal recessive	link to OMIM
EH38E1310368	chr1:1013312-1013662	ubi-PLS	510	ENSG00000187608.8	ISG15	protein_coding	Immunodeficiency 38, 616126 (3), Autosomal recessive	link to OMIM
EH38E2415548	chr5:142324931-142325281	ubi-PLS	514	ENSG00000187678.8	SPRY4	protein_coding	Hypogonadotropic hypogonadism 17 with or without anosmia, 615266 (3), Autosomal dominant	link to OMIM
EH38E2075920	chr2:219160742-219160903	ubi-PLS	517	ENSG00000187736.12	NHEJ1	protein_coding	Severe combined immunodeficiency with microcephaly, growth retardation, and sensitivity to ionizing radiation, 611291 (3)	link to OMIM
EH38E2705293	chr9:89318413-89318614	ubi-PLS	517	ENSG00000187742.14	SECISBP2	protein_coding	Thyroid hormone metabolism, abnormal, 609698 (3), Autosomal recessive	link to OMIM
EH38E2705294	chr9:89318689-89319039	ubi-PLS	517	ENSG00000187742.14	SECISBP2	protein_coding	Thyroid hormone metabolism, abnormal, 609698 (3), Autosomal recessive	link to OMIM
EH38E1711396	chr14:45135655-45136003	ubi-PLS	517	ENSG00000187790.10	FANCM	protein_coding	Spermatogenic failure 28, 618086 (3), Autosomal recessive; ?Premature ovarian failure 15, 618096 (3), Autosomal recessive	link to OMIM
EH38E2737739	chr9:137240921-137241271	ubi-PLS	517	ENSG00000188229.5	TUBB4B	protein_coding	Leber congenital amaurosis with early-onset deafness, 617879 (3), Autosomal dominant	link to OMIM
EH38E1370612	chr1:97920897-97921247	ubi-PLS	517	ENSG00000188641.12	DPYD	protein_coding	Dihydropyrimidine dehydrogenase deficiency, 274270 (3), Autosomal recessive; 5-fluorouracil toxicity, 274270 (3), Autosomal recessive	link to OMIM
EH38E1329504	chr1:25430172-25430521	ubi-PLS	516	ENSG00000188672.16	RHCE	protein_coding	[Blood group, Rhesus] (3); Rh-null disease, amorph type, 617970 (3)	link to OMIM
EH38E1508690	chr10:125823198-125823401	ubi-PLS	517	ENSG00000188690.12	UROS	protein_coding	Porphyria, congenital erythropoietic, 263700 (3), Autosomal recessive	link to OMIM
EH38E1508691	chr10:125823403-125823619	ubi-PLS	517	ENSG00000188690.12	UROS	protein_coding	Porphyria, congenital erythropoietic, 263700 (3), Autosomal recessive	link to OMIM
EH38E2533940	chr7:10940110-10940312	ubi-PLS	517	ENSG00000189043.9	NDUFA4	protein_coding	?Mitochondrial complex IV deficiency, nuclear type 21, 619065 (3), Autosomal recessive	link to OMIM
EH38E2533941	chr7:10940393-10940743	ubi-PLS	517	ENSG00000189043.9	NDUFA4	protein_coding	?Mitochondrial complex IV deficiency, nuclear type 21, 619065 (3), Autosomal recessive	link to OMIM
EH38E1540244	chr11:59106912-59107262	ubi-PLS	508	ENSG00000189057.10	FAM111B	protein_coding	Poikiloderma, hereditary fibrosing, with tendon contractures, myopathy, and pulmonary fibrosis, 615704 (3), Autosomal dominant	link to OMIM
EH38E2496598	chr6:116279821-116280171	ubi-PLS	517	ENSG00000189241.6	TSPYL1	protein_coding	Sudden infant death with dysgenesis of the testes syndrome, 608800 (3), Autosomal recessive	link to OMIM
EH38E1506704	chr10:123008701-123009051	ubi-PLS	517	ENSG00000196177.12	ACADSB	protein_coding	2-methylbutyrylglycinuria, 610006 (3), Autosomal recessive	link to OMIM
EH38E1427301	chr1:225882222-225882571	ubi-PLS	508	ENSG00000196187.11	TMEM63A	protein_coding	Leukodystrophy, hypomyelinating, 19, transient infantile, 618688 (3), Autosomal dominant	link to OMIM
EH38E2458509	chr6:30720050-30720399	ubi-PLS	517	ENSG00000196230.12	TUBB	protein_coding	Symmetric circumferential skin creases, congenital, 1, 156610 (3), Autosomal dominant; Cortical dysplasia, complex, with other brain malformations 6, 615771 (3), Autosomal dominant	link to OMIM
EH38E2458513	chr6:30721310-30721660	ubi-PLS	516	ENSG00000196230.12	TUBB	protein_coding	Symmetric circumferential skin creases, congenital, 1, 156610 (3), Autosomal dominant; Cortical dysplasia, complex, with other brain malformations 6, 615771 (3), Autosomal dominant	link to OMIM
EH38E2707442	chr9:92293611-92293961	ubi-PLS	517	ENSG00000196305.17	IARS	protein_coding	Growth retardation, impaired intellectual development, hypotonia, and hepatopathy, 617093 (3), Autosomal recessive	link to OMIM
EH38E1416953	chr1:207321316-207321665	ubi-PLS	516	ENSG00000196352.14	CD55	protein_coding	[Blood group Cromer], 613793 (3), Autosomal recessive; Complement hyperactivation, angiopathic thrombosis, and protein-losing enteropathy, 226300 (3), Autosomal recessive	link to OMIM
EH38E1380768	chr1:117929578-117929928	ubi-PLS	517	ENSG00000196505.10	GDAP2	protein_coding	Spinocerebellar ataxia, autosomal recessive 27, 618369 (3), Autosomal recessive	link to OMIM
EH38E2598584	chr7:144835863-144836213	ubi-PLS	516	ENSG00000196511.13	TPK1	protein_coding	Thiamine metabolism dysfunction syndrome 5 (episodic encephalopathy type), 614458 (3), Autosomal recessive	link to OMIM
EH38E2602381	chr7:152676055-152676405	ubi-PLS	517	ENSG00000196584.2	XRCC2	protein_coding	?Fanconi anemia, complementation group U, 617247 (3), Autosomal recessive	link to OMIM
EH38E1574669	chr11:119018308-119018611	ubi-PLS	517	ENSG00000196655.9	TRAPPC4	protein_coding	Neurodevelopmental disorder with epilepsy, spasticity, and brain atrophy, 618741 (3), Autosomal recessive	link to OMIM
EH38E1574670	chr11:119018614-119018779	ubi-PLS	517	ENSG00000196655.9	TRAPPC4	protein_coding	Neurodevelopmental disorder with epilepsy, spasticity, and brain atrophy, 618741 (3), Autosomal recessive	link to OMIM
EH38E1743936	chr14:102362771-102363121	ubi-PLS	517	ENSG00000196663.15	TECPR2	protein_coding	Spastic paraplegia 49, autosomal recessive, 615031 (3), Autosomal recessive	link to OMIM
EH38E2421740	chr5:151252733-151253082	ubi-PLS	517	ENSG00000196743.8	GM2A	protein_coding	GM2-gangliosidosis, AB variant, 272750 (3), Autosomal recessive	link to OMIM
EH38E1501146	chr10:113854470-113854734	ubi-PLS	515	ENSG00000196865.4	NHLRC2	protein_coding	FINCA syndrome, 618278 (3), Autosomal recessive	link to OMIM
EH38E2520994	chr6:159968831-159969181	ubi-PLS	500	ENSG00000197081.12	IGF2R	protein_coding	Hepatocellular carcinoma, somatic, 114550 (3)	link to OMIM
EH38E1743620	chr14:101964237-101964587	ubi-PLS	517	ENSG00000197102.10	DYNC1H1	protein_coding	Mental retardation, autosomal dominant 13, 614563 (3), Autosomal dominant; Spinal muscular atrophy, lower extremity-predominant 1, AD, 158600 (3), Autosomal dominant; Charcot-Marie-Tooth disease, axonal, type 20, 614228 (3), Autosomal dominant	link to OMIM
EH38E2063588	chr2:196926608-196926958	ubi-PLS	515	ENSG00000197121.14	PGAP1	protein_coding	Mental retardation, autosomal recessive 42, 615802 (3), Autosomal recessive	link to OMIM
EH38E2622252	chr8:30658079-30658427	ubi-PLS	517	ENSG00000197265.8	GTF2E2	protein_coding	Trichothiodystrophy 6, nonphotosensitive, 616943 (3), Autosomal recessive	link to OMIM
EH38E2648488	chr8:94474925-94475273	ubi-PLS	517	ENSG00000197275.12	RAD54B	protein_coding	Colon cancer, somatic, 114500 (3); Lymphoma, non-Hodgkin, somatic, 605027 (3)	link to OMIM
EH38E2276143	chr4:3074410-3074760	ubi-PLS	517	ENSG00000197386.10	HTT	protein_coding	Huntington disease, 143100 (3), Autosomal dominant; Lopes-Maciel-Rodan syndrome, 617435 (3), Autosomal recessive	link to OMIM
EH38E2690019	chr9:32552143-32552491	ubi-PLS	517	ENSG00000197579.7	TOPORS	protein_coding	Retinitis pigmentosa 31, 609923 (3)	link to OMIM
EH38E2690020	chr9:32552493-32552726	ubi-PLS	517	ENSG00000197579.7	TOPORS	protein_coding	Retinitis pigmentosa 31, 609923 (3)	link to OMIM
EH38E1522610	chr11:13668313-13668662	ubi-PLS	516	ENSG00000197601.12	FAR1	protein_coding	Peroxisomal fatty acyl-CoA reductase 1 disorder, 616154 (3), Autosomal recessive	link to OMIM
EH38E2729671	chr9:128552237-128552587	ubi-PLS	515	ENSG00000197694.13	SPTAN1	protein_coding	Developmental and epileptic encephalopathy 5, 613477 (3), Autosomal dominant	link to OMIM
EH38E1615425	chr12:56041650-56042000	ubi-PLS	517	ENSG00000197728.9	RPS26	protein_coding	Diamond-Blackfan anemia 10, 613309 (3), Autosomal dominant	link to OMIM
EH38E1477171	chr10:71851171-71851515	ubi-PLS	517	ENSG00000197746.13	PSAP	protein_coding	Gaucher disease, atypical, 610539 (3); Krabbe disease, atypical, 611722 (3), Autosomal recessive; Combined SAP deficiency, 611721 (3), Autosomal recessive; Metachromatic leukodystrophy due to SAP-b deficiency, 249900 (3), Autosomal recessive	link to OMIM
EH38E1496605	chr10:104232221-104232571	ubi-PLS	516	ENSG00000197748.12	CFAP43	protein_coding	Hydrocephalus, normal pressure, 1, 236690 (3), Autosomal dominant; Spermatogenic failure 19, 617592 (3), Autosomal recessive	link to OMIM
EH38E1374454	chr1:109075893-109076241	ubi-PLS	517	ENSG00000197780.9	TAF13	protein_coding	Mental retardation, autosomal recessive 60, 617432 (3), Autosomal recessive	link to OMIM
EH38E1310966	chr1:1511850-1512200	ubi-PLS	517	ENSG00000197785.13	ATAD3A	protein_coding	Harel-Yoon syndrome, 617183 (3), Autosomal recessive, Autosomal dominant; Pontocerebellar hypoplasia, hypotonia, and respiratory insufficiency syndrome, neonatal lethal, 618810 (3), Autosomal recessive	link to OMIM
EH38E2675930	chr8:144082398-144082748	ubi-PLS	512	ENSG00000197858.10	GPAA1	protein_coding	Glycosylphosphatidylinositol biosynthesis defect 15, 617810 (3), Autosomal recessive	link to OMIM
EH38E2699005	chr9:77177227-77177576	ubi-PLS	516	ENSG00000197969.11	VPS13A	protein_coding	Choreoacanthocytosis, 200150 (3), Autosomal recessive	link to OMIM
EH38E1606673	chr12:43758750-43759100	ubi-PLS	516	ENSG00000198001.13	IRAK4	protein_coding	Immunodeficiency 67, 607676 (3), Autosomal recessive	link to OMIM
EH38E2471390	chr6:47477476-47477826	ubi-PLS	515	ENSG00000198087.7	CD2AP	protein_coding	Glomerulosclerosis, focal segmental, 3, 607832 (3)	link to OMIM
EH38E2060617	chr2:190319703-190320053	ubi-PLS	517	ENSG00000198130.14	HIBCH	protein_coding	3-hydroxyisobutryl-CoA hydrolase deficiency, 250620 (3), Autosomal recessive	link to OMIM
EH38E1342450	chr1:43389708-43390026	ubi-PLS	517	ENSG00000198198.14	SZT2	protein_coding	Developmental and epileptic encephalopathy 18, 615476 (3), Autosomal recessive	link to OMIM
EH38E2200058	chr3:49093462-49093785	ubi-PLS	506	ENSG00000198218.10	QRICH1	protein_coding	Ververi-Brady syndrome, 617982 (3), Autosomal dominant	link to OMIM
EH38E2200059	chr3:49094178-49094520	ubi-PLS	517	ENSG00000198218.10	QRICH1	protein_coding	Ververi-Brady syndrome, 617982 (3), Autosomal dominant	link to OMIM
EH38E1579425	chr11:125887447-125887797	ubi-PLS	512	ENSG00000198331.10	HYLS1	protein_coding	Hydrolethalus syndrome, 236680 (3), Autosomal recessive	link to OMIM
EH38E2635317	chr8:61714546-61714885	ubi-PLS	517	ENSG00000198363.15	ASPH	protein_coding	Traboulsi syndrome, 601552 (3), Autosomal recessive	link to OMIM
EH38E2007170	chr2:69387157-69387506	ubi-PLS	516	ENSG00000198380.12	GFPT1	protein_coding	Myasthenia, congenital, 12, with tubular aggregates, 610542 (3), Autosomal recessive	link to OMIM
EH38E1414591	chr1:204516204-204516553	ubi-PLS	517	ENSG00000198625.12	MDM4	protein_coding	?Bone marrow failure syndrome 6, 618849 (3), Autosomal dominant	link to OMIM
EH38E1735346	chr14:90396828-90397178	ubi-PLS	517	ENSG00000198668.10	CALM1	protein_coding	Long QT syndrome 14, 616247 (3), Autosomal dominant; Ventricular tachycardia, catecholaminergic polymorphic, 4, 614916 (3), Autosomal dominant	link to OMIM
EH38E2392365	chr5:95554898-95555247	ubi-PLS	517	ENSG00000198677.10	TTC37	protein_coding	Trichohepatoenteric syndrome 1, 222470 (3), Autosomal recessive	link to OMIM
EH38E1750489	chr15:30903634-30903984	ubi-PLS	507	ENSG00000198690.9	FAN1	protein_coding	Interstitial nephritis, karyomegalic, 614817 (3), Autosomal recessive	link to OMIM
EH38E1630094	chr12:88142034-88142383	ubi-PLS	517	ENSG00000198707.14	CEP290	protein_coding	?Bardet-Biedl syndrome 14, 615991 (3), Autosomal recessive; Leber congenital amaurosis 10, 611755 (3); Senior-Loken syndrome 6, 610189 (3), Autosomal recessive; Meckel syndrome 4, 611134 (3), Autosomal recessive; Joubert syndrome 5, 610188 (3), Autosomal recessive	link to OMIM
EH38E1377470	chr1:113072861-113073185	ubi-PLS	517	ENSG00000198799.11	LRIG2	protein_coding	Urofacial syndrome 2, 615112 (3), Autosomal recessive	link to OMIM
EH38E1377471	chr1:113073209-113073470	ubi-PLS	517	ENSG00000198799.11	LRIG2	protein_coding	Urofacial syndrome 2, 615112 (3), Autosomal recessive	link to OMIM
EH38E1700997	chr14:20469209-20469537	ubi-PLS	515	ENSG00000198805.11	PNP	protein_coding	Immunodeficiency due to purine nucleoside phosphorylase deficiency, 613179 (3), Autosomal recessive	link to OMIM
EH38E1700763	chr13:114314248-114314581	ubi-PLS	517	ENSG00000198824.5	CHAMP1	protein_coding	Mental retardation, autosomal dominant 40, 616579 (3), Autosomal dominant	link to OMIM
EH38E2270210	chr3:193592970-193593319	ubi-PLS	517	ENSG00000198836.8	OPA1	protein_coding	{Glaucoma, normal tension, susceptibility to}, 606657 (3); Behr syndrome, 210000 (3), Autosomal recessive; Optic atrophy 1, 165500 (3), Autosomal dominant; Optic atrophy plus syndrome, 125250 (3), Autosomal dominant; ?Mitochondrial DNA depletion syndrome 14 (encephalocardiomyopathic type), 616896 (3), Autosomal recessive	link to OMIM
EH38E1404467	chr1:184051488-184051836	ubi-PLS	514	ENSG00000198860.11	TSEN15	protein_coding	Pontocerebellar hypoplasia, type 2F, 617026 (3), Autosomal recessive	link to OMIM
EH38E1474781	chr10:68988547-68988897	ubi-PLS	517	ENSG00000198954.6	KIF1BP	protein_coding	Goldberg-Shprintzen megacolon syndrome, 609460 (3), Autosomal recessive	link to OMIM
EH38E1438691	chr1:244834990-244835340	ubi-PLS	517	ENSG00000203667.9	COX20	protein_coding	Mitochondrial complex IV deficiency, nuclear type 11, 619054 (3), Autosomal recessive	link to OMIM
EH38E1438692	chr1:244835493-244835712	ubi-PLS	517	ENSG00000203667.9	COX20	protein_coding	Mitochondrial complex IV deficiency, nuclear type 11, 619054 (3), Autosomal recessive	link to OMIM
EH38E2088200	chr2:238320259-238320609	ubi-PLS	515	ENSG00000204104.11	TRAF3IP1	protein_coding	Senior-Loken syndrome 9, 616629 (3), Autosomal recessive	link to OMIM
EH38E2460173	chr6:32844539-32844885	ubi-PLS	517	ENSG00000204264.8	PSMB8	protein_coding	Proteasome-associated autoinflammatory syndrome 1 and digenic forms, 256040 (3), Autosomal recessive	link to OMIM
EH38E2460165	chr6:32838641-32838990	ubi-PLS	517	ENSG00000204267.13	TAP2	protein_coding	Bare lymphocyte syndrome, type I, due to TAP2 deficiency, 604571 (3), Autosomal recessive	link to OMIM
EH38E2055594	chr2:178451090-178451434	ubi-PLS	517	ENSG00000204311.12	DFNB59	protein_coding	Deafness, autosomal recessive 59, 610220 (3), Autosomal recessive	link to OMIM
EH38E2055595	chr2:178451446-178451599	ubi-PLS	506	ENSG00000204311.12	DFNB59	protein_coding	Deafness, autosomal recessive 59, 610220 (3), Autosomal recessive	link to OMIM
EH38E2459670	chr6:31958896-31959245	ubi-PLS	517	ENSG00000204351.11	SKIV2L	protein_coding	Trichohepatoenteric syndrome 2, 614602 (3), Autosomal recessive	link to OMIM
EH38E1569834	chr11:112086616-112086966	ubi-PLS	517	ENSG00000204370.8	SDHD	protein_coding	Paragangliomas 1, with or without deafness, 168000 (3), Autosomal dominant; Mitochondrial complex II deficiency, 252011 (3), Autosomal recessive; Paraganglioma and gastric stromal sarcoma, 606864 (3); Pheochromocytoma, 171300 (3), Autosomal dominant	link to OMIM
EH38E2459582	chr6:31862812-31863162	ubi-PLS	517	ENSG00000204386.10	NEU1	protein_coding	Sialidosis, type II, 256550 (3), Autosomal recessive; Sialidosis, type I, 256550 (3), Autosomal recessive	link to OMIM
EH38E2459502	chr6:31795801-31796151	ubi-PLS	516	ENSG00000204394.12	VARS	protein_coding	Neurodevelopmental disorder with microcephaly, seizures, and cortical atrophy, 617802 (3), Autosomal recessive	link to OMIM
EH38E2039718	chr2:148020719-148021069	ubi-PLS	517	ENSG00000204406.11	MBD5	protein_coding	Mental retardation, autosomal dominant 1, 156200 (3), Autosomal dominant	link to OMIM
EH38E2459449	chr6:31739783-31740131	ubi-PLS	516	ENSG00000204410.14	MSH5	protein_coding	?Premature ovarian failure 13, 617442 (3), Autosomal recessive	link to OMIM
EH38E2459362	chr6:31664871-31665221	ubi-PLS	517	ENSG00000204435.13	CSNK2B	protein_coding	Poirier-Bienvenu neurodevelopmental syndrome, 618732 (3), Autosomal dominant	link to OMIM
EH38E2459365	chr6:31665761-31666111	ubi-PLS	517	ENSG00000204435.13	CSNK2B	protein_coding	Poirier-Bienvenu neurodevelopmental syndrome, 618732 (3), Autosomal dominant	link to OMIM
EH38E2458449	chr6:30672911-30673261	ubi-PLS	517	ENSG00000204560.9	DHX16	protein_coding	Neuromuscular disease and ocular or auditory anomalies with or without seizures, 618733 (3), Autosomal dominant	link to OMIM
EH38E1644645	chr12:111599478-111599827	ubi-PLS	517	ENSG00000204842.14	ATXN2	protein_coding	{Amyotrophic lateral sclerosis, susceptibility to, 13}, 183090 (3), Autosomal dominant; {Parkinson disease, late-onset, susceptibility to}, 168600 (3), Multifactorial, Autosomal dominant; Spinocerebellar ataxia 2, 183090 (3), Autosomal dominant	link to OMIM
EH38E2010360	chr2:74391877-74392227	ubi-PLS	517	ENSG00000204843.12	DCTN1	protein_coding	{Amyotrophic lateral sclerosis, susceptibility to}, 105400 (3), Autosomal recessive, Autosomal dominant; Perry syndrome, 168605 (3), Autosomal dominant; Neuronopathy, distal hereditary motor, type VIIB, 607641 (3), Autosomal dominant	link to OMIM
EH38E1643986	chr12:110613896-110614246	ubi-PLS	517	ENSG00000204852.15	TCTN1	protein_coding	Joubert syndrome 13, 614173 (3), Autosomal recessive	link to OMIM
EH38E1542785	chr11:62671505-62671830	ubi-PLS	517	ENSG00000204922.4	UQCC3	protein_coding	?Mitochondrial complex III deficiency, nuclear type 9, 616111 (3), Autosomal recessive	link to OMIM
EH38E2262402	chr3:180989600-180989950	ubi-PLS	517	ENSG00000205981.6	DNAJC19	protein_coding	3-methylglutaconic aciduria, type V, 610198 (3), Autosomal recessive	link to OMIM
EH38E2524622	chr6:166999084-166999429	ubi-PLS	517	ENSG00000213066.11	FGFR1OP	protein_coding	Myeloproliferative disorder, 605392 (2)	link to OMIM
EH38E2272609	chr3:196318115-196318465	ubi-PLS	516	ENSG00000213123.10	TCTEX1D2	protein_coding	Short-rib thoracic dysplasia 17 with or without polydactyly, 617405 (3), Autosomal recessive	link to OMIM
EH38E1378398	chr1:114716656-114717004	ubi-PLS	517	ENSG00000213281.4	NRAS	protein_coding	Epidermal nevus, somatic, 162900 (3); Melanocytic nevus syndrome, congenital, somatic, 137550 (3); Schimmelpenning-Feuerstein-Mims syndrome, somatic mosaic, 163200 (3); Colorectal cancer, somatic, 114500 (3); ?RAS-associated autoimmune lymphoproliferative syndrome type IV, somatic, 614470 (3); Thyroid carcinoma, follicular, somatic, 188470 (3); Neurocutaneous melanosis, somatic, 249400 (3); Noona…	link to OMIM
EH38E1493381	chr10:100229437-100229779	ubi-PLS	517	ENSG00000213341.10	CHUK	protein_coding	Cocoon syndrome, 613630 (3)	link to OMIM
EH38E1544646	chr11:65013981-65014320	ubi-PLS	516	ENSG00000213465.7	ARL2	protein_coding	?Microcornea, rod-cone dystrophy, cataract, and posterior staphyloma 1, 619082 (3)	link to OMIM
EH38E1539739	chr11:57712228-57712578	ubi-PLS	517	ENSG00000213593.9	TMX2	protein_coding	Neurodevelopmental disorder with microcephaly, cortical malformations, and spasticity, 618730 (3), Autosomal recessive	link to OMIM
EH38E1538350	chr11:47578596-47578825	ubi-PLS	517	ENSG00000213619.9	NDUFS3	protein_coding	Mitochondrial complex I deficiency, nuclear type 8, 618230 (3), Autosomal recessive	link to OMIM
EH38E1538351	chr11:47578831-47579162	ubi-PLS	516	ENSG00000213619.9	NDUFS3	protein_coding	Mitochondrial complex I deficiency, nuclear type 8, 618230 (3), Autosomal recessive	link to OMIM
EH38E1983901	chr2:28751576-28751925	ubi-PLS	517	ENSG00000213639.9	PPP1CB	protein_coding	Noonan syndrome-like disorder with loose anagen hair 2, 617506 (3), Autosomal dominant	link to OMIM
EH38E2199589	chr3:48465562-48465910	ubi-PLS	511	ENSG00000213689.10	TREX1	protein_coding	{Systemic lupus erythematosus, susceptibility to}, 152700 (3), Autosomal dominant; Vasculopathy, retinal, with cerebral leukodystrophy, 192315 (3), Autosomal dominant; Aicardi-Goutieres syndrome 1, dominant and recessive, 225750 (3), Autosomal recessive, Autosomal dominant; Chilblain lupus, 610448 (3), Autosomal dominant	link to OMIM
EH38E1712219	chr14:49586258-49586608	ubi-PLS	517	ENSG00000213741.8	RPS29	protein_coding	Diamond-Blackfan anemia 13, 615909 (3), Autosomal dominant	link to OMIM
EH38E1712232	chr14:49598588-49598759	ubi-PLS	512	ENSG00000213741.8	RPS29	protein_coding	Diamond-Blackfan anemia 13, 615909 (3), Autosomal dominant	link to OMIM
EH38E1712233	chr14:49598777-49599122	ubi-PLS	517	ENSG00000213741.8	RPS29	protein_coding	Diamond-Blackfan anemia 13, 615909 (3), Autosomal dominant	link to OMIM
EH38E1703639	chr14:24160975-24161325	ubi-PLS	517	ENSG00000213928.8	IRF9	protein_coding	Immunodeficiency 65, susceptibility to viral infections, 618648 (3), Autosomal recessive	link to OMIM
EH38E2691353	chr9:34646457-34646806	ubi-PLS	517	ENSG00000213930.11	GALT	protein_coding	Galactosemia, 230400 (3), Autosomal recessive	link to OMIM
EH38E1698116	chr13:110615363-110615709	ubi-PLS	517	ENSG00000213995.11	CARKD	protein_coding	Encephalopathy, progressive, early-onset, with brain edema and/or leukoencephalopathy, 2, 618321 (3), Autosomal recessive	link to OMIM
EH38E2442166	chr6:5260693-5260915	ubi-PLS	512	ENSG00000214113.10	LYRM4	protein_coding	?Combined oxidative phosphorylation deficiency 19, 615595 (3), Autosomal recessive	link to OMIM
EH38E2442167	chr6:5260928-5261086	ubi-PLS	515	ENSG00000214113.10	LYRM4	protein_coding	?Combined oxidative phosphorylation deficiency 19, 615595 (3), Autosomal recessive	link to OMIM
EH38E2264265	chr3:184248778-184249128	ubi-PLS	516	ENSG00000214160.9	ALG3	protein_coding	Congenital disorder of glycosylation, type Id, 601110 (3), Autosomal recessive	link to OMIM
EH38E2264266	chr3:184249478-184249827	ubi-PLS	517	ENSG00000214160.9	ALG3	protein_coding	Congenital disorder of glycosylation, type Id, 601110 (3), Autosomal recessive	link to OMIM
EH38E1701165	chr14:20683847-20684196	ubi-PLS	515	ENSG00000214274.9	ANG	protein_coding	Amyotrophic lateral sclerosis 9, 611895 (3)	link to OMIM
EH38E1701166	chr14:20684307-20684633	ubi-PLS	506	ENSG00000214274.9	ANG	protein_coding	Amyotrophic lateral sclerosis 9, 611895 (3)	link to OMIM
EH38E1499413	chr10:110918898-110919101	ubi-PLS	517	ENSG00000214413.7	BBIP1	protein_coding	?Bardet-Biedl syndrome 18, 615995 (3), Autosomal recessive	link to OMIM
EH38E1499414	chr10:110919182-110919532	ubi-PLS	517	ENSG00000214413.7	BBIP1	protein_coding	?Bardet-Biedl syndrome 18, 615995 (3), Autosomal recessive	link to OMIM
EH38E2691571	chr9:35079813-35080125	ubi-PLS	517	ENSG00000221829.9	FANCG	protein_coding	Fanconi anemia, complementation group G, 614082 (3)	link to OMIM
EH38E2575310	chr7:100101333-100101682	ubi-PLS	517	ENSG00000221838.9	AP4M1	protein_coding	Spastic paraplegia 50, autosomal recessive, 612936 (3), Autosomal recessive	link to OMIM
EH38E2575311	chr7:100101820-100102146	ubi-PLS	516	ENSG00000221838.9	AP4M1	protein_coding	Spastic paraplegia 50, autosomal recessive, 612936 (3), Autosomal recessive	link to OMIM
EH38E1466957	chr10:49538946-49539290	ubi-PLS	517	ENSG00000225830.10	ERCC6	protein_coding	{Macular degeneration, age-related, susceptibility to, 5}, 613761 (3); {Lung cancer, susceptibility to}, 211980 (3), Somatic mutation, Autosomal dominant; Cerebrooculofacioskeletal syndrome 1, 214150 (3), Autosomal recessive; Cockayne syndrome, type B, 133540 (3), Autosomal recessive; Premature ovarian failure 11, 616946 (3), Autosomal dominant; UV-sensitive syndrome 1, 600630 (3), Autosomal rece…	link to OMIM
EH38E1486033	chr10:87863359-87863708	ubi-PLS	515	ENSG00000227268.3	KLLN	protein_coding	Cowden syndrome 4, 615107 (3)	link to OMIM
EH38E2386264	chr5:80654538-80654845	ubi-PLS	513	ENSG00000228716.6	DHFR	protein_coding	Megaloblastic anemia due to dihydrofolate reductase deficiency, 613839 (3), Autosomal recessive	link to OMIM
EH38E2386265	chr5:80654888-80655238	ubi-PLS	517	ENSG00000228716.6	DHFR	protein_coding	Megaloblastic anemia due to dihydrofolate reductase deficiency, 613839 (3), Autosomal recessive	link to OMIM
EH38E2200245	chr3:49358257-49358605	ubi-PLS	512	ENSG00000233276.3	GPX1	protein_coding	Hemolytic anemia due to glutathione peroxidase deficiency, 614164 (1), Autosomal recessive	link to OMIM
EH38E2460182	chr6:32853648-32853969	ubi-PLS	515	ENSG00000240065.7	PSMB9	protein_coding	?Proteasome-associated autoinflammatory syndrome 3, digenic, 617591 (3), Autosomal recessive	link to OMIM
EH38E2460183	chr6:32853971-32854269	ubi-PLS	517	ENSG00000240065.7	PSMB9	protein_coding	?Proteasome-associated autoinflammatory syndrome 3, digenic, 617591 (3), Autosomal recessive	link to OMIM
EH38E2364666	chr5:34007750-34007924	ubi-PLS	513	ENSG00000242110.7	AMACR	protein_coding	Bile acid synthesis defect, congenital, 4, 214950 (3), Autosomal recessive; Alpha-methylacyl-CoA racemase deficiency, 614307 (3), Autosomal recessive	link to OMIM
EH38E2364667	chr5:34008031-34008380	ubi-PLS	517	ENSG00000242110.7	AMACR	protein_coding	Bile acid synthesis defect, congenital, 4, 214950 (3), Autosomal recessive; Alpha-methylacyl-CoA racemase deficiency, 614307 (3), Autosomal recessive	link to OMIM
EH38E2531103	chr7:4775353-4775703	ubi-PLS	517	ENSG00000242802.6	AP5Z1	protein_coding	Spastic paraplegia 48, autosomal recessive, 613647 (3), Autosomal recessive	link to OMIM
EH38E2560186	chr7:66628702-66629052	ubi-PLS	517	ENSG00000243335.8	KCTD7	protein_coding	Epilepsy, progressive myoclonic 3, with or without intracellular inclusions, 611726 (3), Autosomal recessive	link to OMIM
EH38E2201911	chr3:51983208-51983528	ubi-PLS	507	ENSG00000243989.7	ACY1	protein_coding	Aminoacylase 1 deficiency, 609924 (3), Autosomal recessive	link to OMIM
EH38E1325561	chr1:20661331-20661681	ubi-PLS	517	ENSG00000244038.9	DDOST	protein_coding	?Congenital disorder of glycosylation, type Ir, 614507 (3), Autosomal recessive	link to OMIM
EH38E2064169	chr2:197705123-197705472	ubi-PLS	517	ENSG00000247626.4	MARS2	protein_coding	Spastic ataxia 3, autosomal recessive, 611390 (3), Autosomal recessive; ?Combined oxidative phosphorylation deficiency 25, 616430 (3), Autosomal recessive	link to OMIM
EH38E2629192	chr8:47960012-47960360	ubi-PLS	517	ENSG00000253729.7	PRKDC	protein_coding	Immunodeficiency 26, with or without neurologic abnormalities, 615966 (3), Autosomal recessive	link to OMIM
EH38E1745123	chr14:103562639-103562989	ubi-PLS	514	ENSG00000256053.7	APOPT1	protein_coding	Mitochondrial complex IV deficiency, nuclear type 17, 619061 (3), Autosomal recessive	link to OMIM
EH38E1574728	chr11:119084719-119085042	ubi-PLS	517	ENSG00000256269.6	HMBS	protein_coding	Porphyria, acute intermittent, 176000 (3), Autosomal dominant; Porphyria, acute intermittent, nonerythroid variant, 176000 (3), Autosomal dominant	link to OMIM
EH38E1574729	chr11:119085045-119085196	ubi-PLS	517	ENSG00000256269.6	HMBS	protein_coding	Porphyria, acute intermittent, 176000 (3), Autosomal dominant; Porphyria, acute intermittent, nonerythroid variant, 176000 (3), Autosomal dominant	link to OMIM
EH38E1649935	chr12:120446253-120446599	ubi-PLS	510	ENSG00000257218.5	GATC	protein_coding	Combined oxidative phosphorylation deficiency 42, 618839 (3), Autosomal recessive	link to OMIM
EH38E2576669	chr7:101815768-101816118	ubi-PLS	503	ENSG00000257923.9	CUX1	protein_coding	Global developmental delay with or without impaired intellectual development, 618330 (3), Autosomal dominant	link to OMIM
EH38E2029391	chr2:121530900-121531247	ubi-PLS	517	ENSG00000264229.1	RNU4ATAC	snRNA	Lowry-Wood syndrome, 226960 (3), Autosomal recessive; Microcephalic osteodysplastic primordial dwarfism, type I, 210710 (3), Autosomal recessive; Roifman syndrome, 616651 (3), Autosomal recessive	link to OMIM
EH38E1382232	chr1:145927126-145927343	ubi-PLS	515	ENSG00000265241.6	RBM8A	protein_coding	Thrombocytopenia-absent radius syndrome, 274000 (3), Autosomal recessive	link to OMIM
EH38E1382233	chr1:145927375-145927725	ubi-PLS	517	ENSG00000265241.6	RBM8A	protein_coding	Thrombocytopenia-absent radius syndrome, 274000 (3), Autosomal recessive	link to OMIM
EH38E1515609	chr11:2699963-2700312	ubi-PLS	509	ENSG00000269821.1	KCNQ1OT1	antisense	Beckwith-Wiedemann syndrome, 130650 (3), Autosomal dominant	link to OMIM
EH38E2691927	chr9:35657678-35658023	ubi-PLS	517	ENSG00000269900.3	RMRP	lincRNA	Anauxetic dysplasia 1, 607095 (3), Autosomal recessive; Cartilage-hair hypoplasia, 250250 (3), Autosomal recessive; Metaphyseal dysplasia without hypotrichosis, 250460 (3), Autosomal recessive	link to OMIM
EH38E2691928	chr9:35658119-35658468	ubi-PLS	515	ENSG00000269900.3	RMRP	lincRNA	Anauxetic dysplasia 1, 607095 (3), Autosomal recessive; Cartilage-hair hypoplasia, 250250 (3), Autosomal recessive; Metaphyseal dysplasia without hypotrichosis, 250460 (3), Autosomal recessive	link to OMIM
EH38E2519605	chr6:158168183-158168502	ubi-PLS	517	ENSG00000272047.1	GTF2H5	protein_coding	Trichothiodystrophy 3, photosensitive, 616395 (3)	link to OMIM
EH38E2256393	chr3:169764981-169765331	ubi-PLS	516	ENSG00000277925.1	Telomerase-vert	misc_RNA	{Aplastic anemia}, 614743 (3), Autosomal dominant; Dyskeratosis congenita, autosomal dominant 1, 127550 (3), Autosomal dominant; {Pulmonary fibrosis, idiopathic, susceptibility to}, 614743 (3), Autosomal dominant	link to OMIM
EH38E1408897	chr1:196651746-196652096	non-ubi-PLS	270	ENSG00000000971.15	CFH	protein_coding	Complement factor H deficiency, 609814 (3), Autosomal recessive, Autosomal dominant; {Hemolytic uremic syndrome, atypical, susceptibility to, 1}, 235400 (3), Autosomal recessive, Autosomal dominant; Basal laminar drusen, 126700 (3), Autosomal dominant; {Macular degeneration, age-related, 4}, 610698 (3)	link to OMIM
EH38E2584733	chr7:117479773-117480037	non-ubi-PLS	60	ENSG00000001626.14	CFTR	protein_coding	{Bronchiectasis with or without elevated sweat chloride 1, modifier of}, 211400 (3), Autosomal dominant; Sweat chloride elevation without CF (3); {Hypertrypsinemia, neonatal} (3); Cystic fibrosis, 219700 (3), Autosomal recessive; Congenital bilateral absence of vas deferens, 277180 (3), Autosomal recessive; {Pancreatitis, hereditary}, 167800 (3), Autosomal dominant	link to OMIM
EH38E2571345	chr7:92245483-92245762	non-ubi-PLS	469	ENSG00000001631.14	KRIT1	protein_coding	Cavernous malformations of CNS and retina, 116860 (3), Autosomal dominant; Cerebral cavernous malformations-1, 116860 (3), Autosomal dominant; Hyperkeratotic cutaneous capillary-venous malformations associated with cerebral capillary malformations, 116860 (3), Autosomal dominant	link to OMIM
EH38E2529349	chr7:2233317-2233468	non-ubi-PLS	89	ENSG00000002822.15	MAD1L1	protein_coding	Lymphoma, somatic (3); Prostate cancer, somatic, 176807 (3)	link to OMIM
EH38E2009112	chr2:72142829-72143055	non-ubi-PLS	138	ENSG00000003137.8	CYP26B1	protein_coding	Craniosynostosis with radiohumeral fusions and other skeletal and craniofacial anomalies, 614416 (3)	link to OMIM
EH38E2009113	chr2:72143064-72143390	non-ubi-PLS	312	ENSG00000003137.8	CYP26B1	protein_coding	Craniosynostosis with radiohumeral fusions and other skeletal and craniofacial anomalies, 614416 (3)	link to OMIM
EH38E2009127	chr2:72147709-72147935	non-ubi-PLS	119	ENSG00000003137.8	CYP26B1	protein_coding	Craniosynostosis with radiohumeral fusions and other skeletal and craniofacial anomalies, 614416 (3)	link to OMIM
EH38E2066280	chr2:201780658-201780856	non-ubi-PLS	471	ENSG00000003393.14	ALS2	protein_coding	Primary lateral sclerosis, juvenile, 606353 (3), Autosomal recessive; Amyotrophic lateral sclerosis 2, juvenile, 205100 (3), Autosomal recessive; Spastic paralysis, infantile onset ascending, 607225 (3), Autosomal recessive	link to OMIM
EH38E2065904	chr2:201182798-201183140	non-ubi-PLS	400	ENSG00000003400.14	CASP10	protein_coding	Lymphoma, non-Hodgkin, somatic, 605027 (3); Gastric cancer, somatic, 613659 (3); Autoimmune lymphoproliferative syndrome, type II, 603909 (3), Autosomal dominant	link to OMIM
EH38E2065905	chr2:201183203-201183410	non-ubi-PLS	199	ENSG00000003400.14	CASP10	protein_coding	Lymphoma, non-Hodgkin, somatic, 605027 (3); Gastric cancer, somatic, 613659 (3); Autoimmune lymphoproliferative syndrome, type II, 603909 (3), Autosomal dominant	link to OMIM
EH38E1335612	chr1:33036601-33036760	non-ubi-PLS	279	ENSG00000004455.16	AK2	protein_coding	Reticular dysgenesis, 267500 (3), Autosomal recessive	link to OMIM
EH38E2201105	chr3:50345672-50345833	non-ubi-PLS	417	ENSG00000004838.13	ZMYND10	protein_coding	Ciliary dyskinesia, primary, 22, 615444 (3), Autosomal recessive	link to OMIM
EH38E2573511	chr7:96322047-96322397	non-ubi-PLS	499	ENSG00000004864.13	SLC25A13	protein_coding	Citrullinemia, adult-onset type II, 603471 (3), Autosomal recessive; Citrullinemia, type II, neonatal-onset, 605814 (3), Autosomal recessive	link to OMIM
EH38E2542716	chr7:27185126-27185474	non-ubi-PLS	278	ENSG00000005073.5	HOXA11	protein_coding	Radioulnar synostosis with amegakaryocytic thrombocytopenia 1, 605432 (3), Autosomal dominant	link to OMIM
EH38E2569526	chr7:87475242-87475568	non-ubi-PLS	48	ENSG00000005471.15	ABCB4	protein_coding	Gallbladder disease 1, 600803 (3), Autosomal recessive, Autosomal dominant; Cholestasis, intrahepatic, of pregnancy, 3, 614972 (3), Autosomal recessive, Autosomal dominant; Cholestasis, progressive familial intrahepatic 3, 602347 (3), Autosomal recessive	link to OMIM
EH38E2569527	chr7:87475695-87476004	non-ubi-PLS	62	ENSG00000005471.15	ABCB4	protein_coding	Gallbladder disease 1, 600803 (3), Autosomal recessive, Autosomal dominant; Cholestasis, intrahepatic, of pregnancy, 3, 614972 (3), Autosomal recessive, Autosomal dominant; Cholestasis, progressive familial intrahepatic 3, 602347 (3), Autosomal recessive	link to OMIM
EH38E1524729	chr11:17476740-17476899	non-ubi-PLS	62	ENSG00000006071.11	ABCC8	protein_coding	Diabetes mellitus, noninsulin-dependent, 125853 (3), Autosomal dominant; Diabetes mellitus, permanent neonatal 3, with or without neurologic features, 618857 (3), Autosomal recessive, Autosomal dominant; Diabetes mellitus, transient neonatal 2, 610374 (3); Hyperinsulinemic hypoglycemia, familial, 1, 256450 (3), Autosomal recessive, Autosomal dominant; Hypoglycemia of infancy, leucine-sensitive, 2…	link to OMIM
EH38E2596995	chr7:141551004-141551196	non-ubi-PLS	358	ENSG00000006530.15	AGK	protein_coding	Sengers syndrome, 212350 (3), Autosomal recessive; Cataract 38, autosomal recessive, 614691 (3), Autosomal recessive	link to OMIM
EH38E1524780	chr11:17544282-17544575	non-ubi-PLS	130	ENSG00000006611.15	USH1C	protein_coding	Deafness, autosomal recessive 18A, 602092 (3), Autosomal recessive; Usher syndrome, type 1C, 276904 (3), Autosomal recessive	link to OMIM
EH38E2283568	chr4:16083592-16083897	non-ubi-PLS	204	ENSG00000007062.11	PROM1	protein_coding	Retinitis pigmentosa 41, 612095 (3), Autosomal recessive; Stargardt disease 4, 603786 (3), Autosomal dominant; Cone-rod dystrophy 12, 612657 (3), Autosomal recessive, Autosomal dominant; Macular dystrophy, retinal, 2, 608051 (3), Autosomal dominant	link to OMIM
EH38E2283570	chr4:16084347-16084561	non-ubi-PLS	15	ENSG00000007062.11	PROM1	protein_coding	Retinitis pigmentosa 41, 612095 (3), Autosomal recessive; Stargardt disease 4, 603786 (3), Autosomal dominant; Cone-rod dystrophy 12, 612657 (3), Autosomal recessive, Autosomal dominant; Macular dystrophy, retinal, 2, 608051 (3), Autosomal dominant	link to OMIM
EH38E1530223	chr11:31810062-31810233	non-ubi-PLS	347	ENSG00000007372.20	PAX6	protein_coding	Optic nerve hypoplasia, 165550 (3), Autosomal dominant; ?Coloboma, ocular, 120200 (3), Autosomal dominant; Foveal hypoplasia 1, 136520 (3), Autosomal dominant; Aniridia, 106210 (3), Autosomal dominant; Keratitis, 148190 (3), Autosomal dominant; Anterior segment dysgenesis 5, multiple subtypes, 604229 (3), Autosomal dominant; Cataract with late-onset corneal dystrophy, 106210 (3), Autosomal domina…	link to OMIM
EH38E1530224	chr11:31810235-31810467	non-ubi-PLS	300	ENSG00000007372.20	PAX6	protein_coding	Optic nerve hypoplasia, 165550 (3), Autosomal dominant; ?Coloboma, ocular, 120200 (3), Autosomal dominant; Foveal hypoplasia 1, 136520 (3), Autosomal dominant; Aniridia, 106210 (3), Autosomal dominant; Keratitis, 148190 (3), Autosomal dominant; Anterior segment dysgenesis 5, multiple subtypes, 604229 (3), Autosomal dominant; Cataract with late-onset corneal dystrophy, 106210 (3), Autosomal domina…	link to OMIM
EH38E1530226	chr11:31810792-31811056	non-ubi-PLS	115	ENSG00000007372.20	PAX6	protein_coding	Optic nerve hypoplasia, 165550 (3), Autosomal dominant; ?Coloboma, ocular, 120200 (3), Autosomal dominant; Foveal hypoplasia 1, 136520 (3), Autosomal dominant; Aniridia, 106210 (3), Autosomal dominant; Keratitis, 148190 (3), Autosomal dominant; Anterior segment dysgenesis 5, multiple subtypes, 604229 (3), Autosomal dominant; Cataract with late-onset corneal dystrophy, 106210 (3), Autosomal domina…	link to OMIM
EH38E1530227	chr11:31811113-31811463	non-ubi-PLS	308	ENSG00000007372.20	PAX6	protein_coding	Optic nerve hypoplasia, 165550 (3), Autosomal dominant; ?Coloboma, ocular, 120200 (3), Autosomal dominant; Foveal hypoplasia 1, 136520 (3), Autosomal dominant; Aniridia, 106210 (3), Autosomal dominant; Keratitis, 148190 (3), Autosomal dominant; Anterior segment dysgenesis 5, multiple subtypes, 604229 (3), Autosomal dominant; Cataract with late-onset corneal dystrophy, 106210 (3), Autosomal domina…	link to OMIM
EH38E1530228	chr11:31811598-31811909	non-ubi-PLS	41	ENSG00000007372.20	PAX6	protein_coding	Optic nerve hypoplasia, 165550 (3), Autosomal dominant; ?Coloboma, ocular, 120200 (3), Autosomal dominant; Foveal hypoplasia 1, 136520 (3), Autosomal dominant; Aniridia, 106210 (3), Autosomal dominant; Keratitis, 148190 (3), Autosomal dominant; Anterior segment dysgenesis 5, multiple subtypes, 604229 (3), Autosomal dominant; Cataract with late-onset corneal dystrophy, 106210 (3), Autosomal domina…	link to OMIM
EH38E1530229	chr11:31811950-31812298	non-ubi-PLS	170	ENSG00000007372.20	PAX6	protein_coding	Optic nerve hypoplasia, 165550 (3), Autosomal dominant; ?Coloboma, ocular, 120200 (3), Autosomal dominant; Foveal hypoplasia 1, 136520 (3), Autosomal dominant; Aniridia, 106210 (3), Autosomal dominant; Keratitis, 148190 (3), Autosomal dominant; Anterior segment dysgenesis 5, multiple subtypes, 604229 (3), Autosomal dominant; Cataract with late-onset corneal dystrophy, 106210 (3), Autosomal domina…	link to OMIM
EH38E1530245	chr11:31817864-31818196	non-ubi-PLS	56	ENSG00000007372.20	PAX6	protein_coding	Optic nerve hypoplasia, 165550 (3), Autosomal dominant; ?Coloboma, ocular, 120200 (3), Autosomal dominant; Foveal hypoplasia 1, 136520 (3), Autosomal dominant; Aniridia, 106210 (3), Autosomal dominant; Keratitis, 148190 (3), Autosomal dominant; Anterior segment dysgenesis 5, multiple subtypes, 604229 (3), Autosomal dominant; Cataract with late-onset corneal dystrophy, 106210 (3), Autosomal domina…	link to OMIM
EH38E2201262	chr3:50503493-50503842	non-ubi-PLS	307	ENSG00000007402.11	CACNA2D2	protein_coding	Cerebellar atrophy with seizures and variable developmental delay, 618501 (3), Autosomal recessive	link to OMIM
EH38E2201263	chr3:50503965-50504306	non-ubi-PLS	46	ENSG00000007402.11	CACNA2D2	protein_coding	Cerebellar atrophy with seizures and variable developmental delay, 618501 (3), Autosomal recessive	link to OMIM
EH38E2472287	chr6:50818734-50818984	non-ubi-PLS	55	ENSG00000008196.12	TFAP2B	protein_coding	Char syndrome, 169100 (3), Autosomal dominant; Patent ductus arteriosus 2, 617035 (3), Autosomal dominant	link to OMIM
EH38E2569689	chr7:87933979-87934329	non-ubi-PLS	496	ENSG00000008277.14	ADAM22	protein_coding	?Developmental and epileptic encephalopathy 61, 617933 (3), Autosomal recessive	link to OMIM
EH38E2569690	chr7:87934449-87934650	non-ubi-PLS	333	ENSG00000008277.14	ADAM22	protein_coding	?Developmental and epileptic encephalopathy 61, 617933 (3), Autosomal recessive	link to OMIM
EH38E2616884	chr8:22987306-22987489	non-ubi-PLS	110	ENSG00000008853.16	RHOBTB2	protein_coding	Developmental and epileptic encephalopathy 64, 618004 (3), Autosomal dominant	link to OMIM
EH38E2616896	chr8:22995671-22995872	non-ubi-PLS	58	ENSG00000008853.16	RHOBTB2	protein_coding	Developmental and epileptic encephalopathy 64, 618004 (3), Autosomal dominant	link to OMIM
EH38E1323937	chr1:18630735-18631075	non-ubi-PLS	107	ENSG00000009709.11	PAX7	protein_coding	Myopathy, congenital, progressive, with scoliosis, 618578 (3), Autosomal recessive; Rhabdomyosarcoma 2, alveolar, 268220 (3), Somatic mutation	link to OMIM
EH38E1323938	chr1:18631255-18631568	non-ubi-PLS	85	ENSG00000009709.11	PAX7	protein_coding	Myopathy, congenital, progressive, with scoliosis, 618578 (3), Autosomal recessive; Rhabdomyosarcoma 2, alveolar, 268220 (3), Somatic mutation	link to OMIM
EH38E1323939	chr1:18631591-18631846	non-ubi-PLS	49	ENSG00000009709.11	PAX7	protein_coding	Myopathy, congenital, progressive, with scoliosis, 618578 (3), Autosomal recessive; Rhabdomyosarcoma 2, alveolar, 268220 (3), Somatic mutation	link to OMIM
EH38E1318571	chr1:11047068-11047416	non-ubi-PLS	2	ENSG00000009724.16	MASP2	protein_coding	MASP2 deficiency, 613791 (3), Autosomal recessive	link to OMIM
EH38E2514814	chr6:150368736-150369082	non-ubi-PLS	74	ENSG00000009765.14	IYD	protein_coding	Thyroid dyshormonogenesis 4, 274800 (3), Autosomal recessive	link to OMIM
EH38E1730083	chr14:77320618-77320769	non-ubi-PLS	425	ENSG00000009830.11	POMT2	protein_coding	Muscular dystrophy-dystroglycanopathy (limb-girdle), type C, 2, 613158 (3), Autosomal recessive; Muscular dystrophy-dystroglycanopathy (congenital with brain and eye anomalies), type A, 2, 613150 (3), Autosomal recessive; Muscular dystrophy-dystroglycanopathy (congenital with mental retardation), type B, 2, 613156 (3), Autosomal recessive	link to OMIM
EH38E1431337	chr1:231337023-231337176	non-ubi-PLS	85	ENSG00000010072.15	SPRTN	protein_coding	Ruijs-Aalfs syndrome, 616200 (3), Autosomal recessive	link to OMIM
EH38E1590273	chr12:6789330-6789678	non-ubi-PLS	147	ENSG00000010610.9	CD4	protein_coding	OKT4 epitope deficiency, 613949 (3)	link to OMIM
EH38E2455732	chr6:26087250-26087465	non-ubi-PLS	252	ENSG00000010704.18	HFE	protein_coding	{Porphyria variegata, susceptibility to}, 176200 (3), Autosomal dominant; {Microvascular complications of diabetes 7}, 612635 (3); {Porphyria cutanea tarda, susceptibility to}, 176100 (3), Autosomal recessive, Autosomal dominant; [Transferrin serum level QTL2], 614193 (3); {Alzheimer disease, susceptibility to}, 104300 (3), Autosomal dominant; Hemochromatosis, 235200 (3), Autosomal recessive	link to OMIM
EH38E2455733	chr6:26087485-26087635	non-ubi-PLS	392	ENSG00000010704.18	HFE	protein_coding	{Porphyria variegata, susceptibility to}, 176200 (3), Autosomal dominant; {Microvascular complications of diabetes 7}, 612635 (3); {Porphyria cutanea tarda, susceptibility to}, 176100 (3), Autosomal recessive, Autosomal dominant; [Transferrin serum level QTL2], 614193 (3); {Alzheimer disease, susceptibility to}, 104300 (3), Autosomal dominant; Hemochromatosis, 235200 (3), Autosomal recessive	link to OMIM
EH38E2548445	chr7:36390012-36390223	non-ubi-PLS	424	ENSG00000011426.10	ANLN	protein_coding	Focal segmental glomerulosclerosis 8, 616032 (3), Autosomal dominant	link to OMIM
EH38E1631810	chr12:91179396-91179729	non-ubi-PLS	131	ENSG00000011465.16	DCN	protein_coding	Corneal dystrophy, congenital stromal, 610048 (3), Autosomal dominant	link to OMIM
EH38E1631818	chr12:91182721-91183062	non-ubi-PLS	218	ENSG00000011465.16	DCN	protein_coding	Corneal dystrophy, congenital stromal, 610048 (3), Autosomal dominant	link to OMIM
EH38E1631819	chr12:91183066-91183415	non-ubi-PLS	124	ENSG00000011465.16	DCN	protein_coding	Corneal dystrophy, congenital stromal, 610048 (3), Autosomal dominant	link to OMIM
EH38E2620522	chr8:28622743-28623079	non-ubi-PLS	458	ENSG00000012232.8	EXTL3	protein_coding	Immunoskeletal dysplasia with neurodevelopmental abnormalities, 617425 (3), Autosomal recessive	link to OMIM
EH38E1637432	chr12:100473571-100473917	non-ubi-PLS	94	ENSG00000012504.13	NR1H4	protein_coding	Cholestasis, progressive familial intrahepatic, 5, 617049 (3), Autosomal recessive	link to OMIM
EH38E1637458	chr12:100503137-100503476	non-ubi-PLS	72	ENSG00000012504.13	NR1H4	protein_coding	Cholestasis, progressive familial intrahepatic, 5, 617049 (3), Autosomal recessive	link to OMIM
EH38E2473759	chr6:53349252-53349438	non-ubi-PLS	456	ENSG00000012660.13	ELOVL5	protein_coding	Spinocerebellar ataxia 38, 615957 (3), Autosomal dominant	link to OMIM
EH38E2256920	chr3:170585934-170586275	non-ubi-PLS	60	ENSG00000013293.5	SLC7A14	protein_coding	Retinitis pigmentosa 68, 615725 (3), Autosomal recessive	link to OMIM
EH38E2482482	chr6:83193851-83194183	non-ubi-PLS	286	ENSG00000013375.15	PGM3	protein_coding	Immunodeficiency 23, 615816 (3), Autosomal recessive	link to OMIM
EH38E1544825	chr11:65180967-65181141	non-ubi-PLS	413	ENSG00000014216.15	CAPN1	protein_coding	Spastic paraplegia 76, autosomal recessive, 616907 (3), Autosomal recessive	link to OMIM
EH38E1544826	chr11:65181160-65181510	non-ubi-PLS	475	ENSG00000014216.15	CAPN1	protein_coding	Spastic paraplegia 76, autosomal recessive, 616907 (3), Autosomal recessive	link to OMIM
EH38E1544829	chr11:65182325-65182489	non-ubi-PLS	300	ENSG00000014216.15	CAPN1	protein_coding	Spastic paraplegia 76, autosomal recessive, 616907 (3), Autosomal recessive	link to OMIM
EH38E1544830	chr11:65182552-65182741	non-ubi-PLS	63	ENSG00000014216.15	CAPN1	protein_coding	Spastic paraplegia 76, autosomal recessive, 616907 (3), Autosomal recessive	link to OMIM
EH38E2003132	chr2:63589065-63589242	non-ubi-PLS	449	ENSG00000014641.17	MDH1	protein_coding	?Developmental and epileptic encephalopathy 88, 618959 (3), Autosomal recessive	link to OMIM
EH38E1736136	chr14:91285637-91285820	non-ubi-PLS	2	ENSG00000015133.18	CCDC88C	protein_coding	?Spinocerebellar ataxia 40, 616053 (3), Autosomal dominant; Hydrocephalus, congenital, 1, 236600 (3), Autosomal recessive	link to OMIM
EH38E1736327	chr14:91417135-91417296	non-ubi-PLS	163	ENSG00000015133.18	CCDC88C	protein_coding	?Spinocerebellar ataxia 40, 616053 (3), Autosomal dominant; Hydrocephalus, congenital, 1, 236600 (3), Autosomal recessive	link to OMIM
EH38E1736328	chr14:91417532-91417730	non-ubi-PLS	326	ENSG00000015133.18	CCDC88C	protein_coding	?Spinocerebellar ataxia 40, 616053 (3), Autosomal dominant; Hydrocephalus, congenital, 1, 236600 (3), Autosomal recessive	link to OMIM
EH38E1736329	chr14:91417753-91418015	non-ubi-PLS	328	ENSG00000015133.18	CCDC88C	protein_coding	?Spinocerebellar ataxia 40, 616053 (3), Autosomal dominant; Hydrocephalus, congenital, 1, 236600 (3), Autosomal recessive	link to OMIM
EH38E1736330	chr14:91418016-91418320	non-ubi-PLS	281	ENSG00000015133.18	CCDC88C	protein_coding	?Spinocerebellar ataxia 40, 616053 (3), Autosomal dominant; Hydrocephalus, congenital, 1, 236600 (3), Autosomal recessive	link to OMIM
EH38E1440879	chr10:134200-134382	non-ubi-PLS	137	ENSG00000015171.18	ZMYND11	protein_coding	Mental retardation, autosomal dominant 30, 616083 (3), Autosomal dominant	link to OMIM
EH38E1440880	chr10:134419-134571	non-ubi-PLS	304	ENSG00000015171.18	ZMYND11	protein_coding	Mental retardation, autosomal dominant 30, 616083 (3), Autosomal dominant	link to OMIM
EH38E1440881	chr10:134577-134907	non-ubi-PLS	336	ENSG00000015171.18	ZMYND11	protein_coding	Mental retardation, autosomal dominant 30, 616083 (3), Autosomal dominant	link to OMIM
EH38E1440882	chr10:134918-135074	non-ubi-PLS	329	ENSG00000015171.18	ZMYND11	protein_coding	Mental retardation, autosomal dominant 30, 616083 (3), Autosomal dominant	link to OMIM
EH38E1440883	chr10:135250-135600	non-ubi-PLS	424	ENSG00000015171.18	ZMYND11	protein_coding	Mental retardation, autosomal dominant 30, 616083 (3), Autosomal dominant	link to OMIM
EH38E2238167	chr3:130850525-130850715	non-ubi-PLS	181	ENSG00000017260.19	ATP2C1	protein_coding	Hailey-Hailey disease, 169600 (3), Autosomal dominant	link to OMIM
EH38E2238188	chr3:130894363-130894563	non-ubi-PLS	397	ENSG00000017260.19	ATP2C1	protein_coding	Hailey-Hailey disease, 169600 (3), Autosomal dominant	link to OMIM
EH38E2238189	chr3:130894670-130894841	non-ubi-PLS	276	ENSG00000017260.19	ATP2C1	protein_coding	Hailey-Hailey disease, 169600 (3), Autosomal dominant	link to OMIM
EH38E1638356	chr12:102478477-102478741	non-ubi-PLS	47	ENSG00000017427.15	IGF1	protein_coding	Growth retardation with deafness and mental retardation due to IGF1 deficiency, 608747 (3), Autosomal recessive	link to OMIM
EH38E1638360	chr12:102480470-102480820	non-ubi-PLS	272	ENSG00000017427.15	IGF1	protein_coding	Growth retardation with deafness and mental retardation due to IGF1 deficiency, 608747 (3), Autosomal recessive	link to OMIM
EH38E1605405	chr12:40692218-40692568	non-ubi-PLS	335	ENSG00000018236.14	CNTN1	protein_coding	?Myopathy, congenital, Compton-North, 612540 (3), Autosomal recessive	link to OMIM
EH38E1605460	chr12:40827933-40828275	non-ubi-PLS	23	ENSG00000018236.14	CNTN1	protein_coding	?Myopathy, congenital, Compton-North, 612540 (3), Autosomal recessive	link to OMIM
EH38E2055014	chr2:177392534-177392883	non-ubi-PLS	477	ENSG00000018510.12	AGPS	protein_coding	Rhizomelic chondrodysplasia punctata, type 3, 600121 (3), Autosomal recessive	link to OMIM
EH38E1390193	chr1:160115573-160115817	non-ubi-PLS	172	ENSG00000018625.14	ATP1A2	protein_coding	Migraine, familial hemiplegic, 2, 602481 (3), Autosomal dominant; Migraine, familial basilar, 602481 (3), Autosomal dominant; Alternating hemiplegia of childhood 1, 104290 (3), Autosomal dominant	link to OMIM
EH38E2629863	chr8:48921373-48921574	non-ubi-PLS	445	ENSG00000019549.8	SNAI2	protein_coding	Waardenburg syndrome, type 2D, 608890 (3), Autosomal recessive; Piebaldism, 172800 (3), Autosomal dominant	link to OMIM
EH38E2629864	chr8:48921679-48921849	non-ubi-PLS	430	ENSG00000019549.8	SNAI2	protein_coding	Waardenburg syndrome, type 2D, 608890 (3), Autosomal recessive; Piebaldism, 172800 (3), Autosomal dominant	link to OMIM
EH38E2567457	chr7:81769753-81769976	non-ubi-PLS	116	ENSG00000019991.15	HGF	protein_coding	Deafness, autosomal recessive 39, 608265 (3), Autosomal recessive	link to OMIM
EH38E2567458	chr7:81770084-81770395	non-ubi-PLS	281	ENSG00000019991.15	HGF	protein_coding	Deafness, autosomal recessive 39, 608265 (3), Autosomal recessive	link to OMIM
EH38E1561897	chr11:94493398-94493678	non-ubi-PLS	449	ENSG00000020922.12	MRE11A	protein_coding	Ataxia-telangiectasia-like disorder 1, 604391 (3), Autosomal recessive	link to OMIM
EH38E2071152	chr2:210477461-210477773	non-ubi-PLS	135	ENSG00000021826.14	CPS1	protein_coding	Carbamoylphosphate synthetase I deficiency, 237300 (3), Autosomal recessive; {Pulmonary hypertension, neonatal, susceptibility to}, 615371 (3)	link to OMIM
EH38E2071189	chr2:210556397-210556709	non-ubi-PLS	3	ENSG00000021826.14	CPS1	protein_coding	Carbamoylphosphate synthetase I deficiency, 237300 (3), Autosomal recessive; {Pulmonary hypertension, neonatal, susceptibility to}, 615371 (3)	link to OMIM
EH38E1350762	chr1:56965945-56966142	non-ubi-PLS	18	ENSG00000021852.12	C8B	protein_coding	C8 deficiency, type II, 613789 (3), Autosomal recessive	link to OMIM
EH38E2427212	chr5:161847122-161847325	non-ubi-PLS	13	ENSG00000022355.15	GABRA1	protein_coding	{Epilepsy, childhood absence, susceptibility to, 4}, 611136 (3); Developmental and epileptic encephalopathy 19, 615744 (3), Autosomal dominant; {Epilepsy, juvenile myoclonic, susceptibility to, 5}, 611136 (3)	link to OMIM
EH38E2427213	chr5:161847528-161847862	non-ubi-PLS	25	ENSG00000022355.15	GABRA1	protein_coding	{Epilepsy, childhood absence, susceptibility to, 4}, 611136 (3); Developmental and epileptic encephalopathy 19, 615744 (3), Autosomal dominant; {Epilepsy, juvenile myoclonic, susceptibility to, 5}, 611136 (3)	link to OMIM
EH38E2427215	chr5:161848125-161848472	non-ubi-PLS	51	ENSG00000022355.15	GABRA1	protein_coding	{Epilepsy, childhood absence, susceptibility to, 4}, 611136 (3); Developmental and epileptic encephalopathy 19, 615744 (3), Autosomal dominant; {Epilepsy, juvenile myoclonic, susceptibility to, 5}, 611136 (3)	link to OMIM
EH38E2068914	chr2:206159130-206159348	non-ubi-PLS	434	ENSG00000023228.13	NDUFS1	protein_coding	Mitochondrial complex I deficiency, nuclear type 5, 618226 (3), Autosomal recessive	link to OMIM
EH38E1493091	chr10:99782486-99782806	non-ubi-PLS	64	ENSG00000023839.10	ABCC2	protein_coding	Dubin-Johnson syndrome, 237500 (3), Autosomal recessive	link to OMIM
EH38E1451811	chr10:17228052-17228311	non-ubi-PLS	464	ENSG00000026025.13	VIM	protein_coding	Cataract 30, pulverulent, 116300 (3), Autosomal dominant	link to OMIM
EH38E1451814	chr10:17229090-17229440	non-ubi-PLS	477	ENSG00000026025.13	VIM	protein_coding	Cataract 30, pulverulent, 116300 (3), Autosomal dominant	link to OMIM
EH38E1486826	chr10:88990452-88990801	non-ubi-PLS	457	ENSG00000026103.19	FAS	protein_coding	Autoimmune lymphoproliferative syndrome, type IA, 601859 (3), Autosomal dominant; Squamous cell carcinoma, burn scar-related, somatic (3); {Autoimmune lymphoproliferative syndrome}, 601859 (3), Autosomal dominant	link to OMIM
EH38E1486827	chr10:88990802-88991011	non-ubi-PLS	446	ENSG00000026103.19	FAS	protein_coding	Autoimmune lymphoproliferative syndrome, type IA, 601859 (3), Autosomal dominant; Squamous cell carcinoma, burn scar-related, somatic (3); {Autoimmune lymphoproliferative syndrome}, 601859 (3), Autosomal dominant	link to OMIM
EH38E2524593	chr6:166957166-166957329	non-ubi-PLS	206	ENSG00000026297.15	RNASET2	protein_coding	Leukoencephalopathy, cystic, without megalencephaly, 612951 (3), Autosomal recessive	link to OMIM
EH38E2507007	chr6:137219099-137219254	non-ubi-PLS	472	ENSG00000027697.12	IFNGR1	protein_coding	Immunodeficiency 27A, mycobacteriosis, AR, 209950 (3), Autosomal recessive; {Tuberculosis infection, protection against}, 607948 (3); {Tuberculosis, susceptibility to}, 607948 (3); Immunodeficiency 27B, mycobacteriosis, AD, 615978 (3), Autosomal dominant; {H. pylori infection, susceptibility to}, 600263 (3); {Hepatitis B virus infection, susceptibility to}, 610424 (3)	link to OMIM
EH38E2435828	chr5:177599945-177600291	non-ubi-PLS	495	ENSG00000027847.13	B4GALT7	protein_coding	Ehlers-Danlos syndrome, spondylodysplastic type, 1, 130070 (3), Autosomal recessive	link to OMIM
EH38E2627352	chr8:41665206-41665527	non-ubi-PLS	114	ENSG00000029534.19	ANK1	protein_coding	Spherocytosis, type 1, 182900 (3), Autosomal recessive, Autosomal dominant	link to OMIM
EH38E2627467	chr8:41797500-41797845	non-ubi-PLS	65	ENSG00000029534.19	ANK1	protein_coding	Spherocytosis, type 1, 182900 (3), Autosomal recessive, Autosomal dominant	link to OMIM
EH38E2627541	chr8:41896708-41896988	non-ubi-PLS	19	ENSG00000029534.19	ANK1	protein_coding	Spherocytosis, type 1, 182900 (3), Autosomal recessive, Autosomal dominant	link to OMIM
EH38E1538509	chr11:47848246-47848530	non-ubi-PLS	492	ENSG00000030066.13	NUP160	protein_coding	?Nephrotic syndrome, type 19, 618178 (3), Autosomal recessive	link to OMIM
EH38E1538510	chr11:47848534-47848688	non-ubi-PLS	490	ENSG00000030066.13	NUP160	protein_coding	?Nephrotic syndrome, type 19, 618178 (3), Autosomal recessive	link to OMIM
EH38E2717656	chr9:110668574-110668920	non-ubi-PLS	63	ENSG00000030304.13	MUSK	protein_coding	Fetal akinesia deformation sequence 1, 208150 (3), Autosomal recessive; Myasthenic syndrome, congenital, 9, associated with acetylcholine receptor deficiency, 616325 (3), Autosomal recessive	link to OMIM
EH38E2230544	chr3:119294390-119294721	non-ubi-PLS	451	ENSG00000031081.10	ARHGAP31	protein_coding	Adams-Oliver syndrome 1, 100300 (3), Autosomal dominant	link to OMIM
EH38E1651668	chr12:122500488-122500639	non-ubi-PLS	382	ENSG00000033030.13	ZCCHC8	protein_coding	?Pulmonary fibrosis and/or bone marrow failure, telomere-related, 5, 618674 (3), Autosomal dominant	link to OMIM
EH38E2510840	chr6:143450967-143451154	non-ubi-PLS	419	ENSG00000034693.14	PEX3	protein_coding	Peroxisome biogenesis disorder 10A (Zellweger), 614882 (3), Autosomal recessive; ?Peroxisome biogenesis disorder 10B, 617370 (3), Autosomal recessive	link to OMIM
EH38E2221755	chr3:100261082-100261246	non-ubi-PLS	469	ENSG00000036054.12	TBC1D23	protein_coding	Pontocerebellar hypoplasia, type 11, 617695 (3), Autosomal recessive	link to OMIM
EH38E2232003	chr3:122183672-122183912	non-ubi-PLS	42	ENSG00000036828.13	CASR	protein_coding	Hypocalcemia, autosomal dominant, with Bartter syndrome, 601198 (3), Autosomal dominant; Hypocalciuric hypercalcemia, type I, 145980 (3), Autosomal dominant; {Epilepsy idiopathic generalized, susceptibility to, 8}, 612899 (3); Hypocalcemia, autosomal dominant, 601198 (3), Autosomal dominant; Hyperparathyroidism, neonatal, 239200 (3), Autosomal recessive, Autosomal dominant	link to OMIM
EH38E2232005	chr3:122184298-122184450	non-ubi-PLS	12	ENSG00000036828.13	CASR	protein_coding	Hypocalcemia, autosomal dominant, with Bartter syndrome, 601198 (3), Autosomal dominant; Hypocalciuric hypercalcemia, type I, 145980 (3), Autosomal dominant; {Epilepsy idiopathic generalized, susceptibility to, 8}, 612899 (3); Hypocalcemia, autosomal dominant, 601198 (3), Autosomal dominant; Hyperparathyroidism, neonatal, 239200 (3), Autosomal recessive, Autosomal dominant	link to OMIM
EH38E2437706	chr5:180649602-180649876	non-ubi-PLS	18	ENSG00000037280.15	FLT4	protein_coding	Congenital heart defects, multiple types, 7, 618780 (3), Autosomal dominant; Hemangioma, capillary infantile, somatic, 602089 (3); Lymphatic malformation 1, 153100 (3), Autosomal dominant	link to OMIM
EH38E2341855	chr4:165872981-165873192	non-ubi-PLS	147	ENSG00000038295.7	TLL1	protein_coding	Atrial septal defect 6, 613087 (3), Autosomal dominant	link to OMIM
EH38E2341856	chr4:165873198-165873387	non-ubi-PLS	169	ENSG00000038295.7	TLL1	protein_coding	Atrial septal defect 6, 613087 (3), Autosomal dominant	link to OMIM
EH38E2341857	chr4:165873403-165873617	non-ubi-PLS	277	ENSG00000038295.7	TLL1	protein_coding	Atrial septal defect 6, 613087 (3), Autosomal dominant	link to OMIM
EH38E2341858	chr4:165873632-165873878	non-ubi-PLS	181	ENSG00000038295.7	TLL1	protein_coding	Atrial septal defect 6, 613087 (3), Autosomal dominant	link to OMIM
EH38E2358032	chr5:14143667-14143992	non-ubi-PLS	144	ENSG00000038382.17	TRIO	protein_coding	Intellectual developmental disorder, autosomal dominant 44, with microcephaly, 617061 (3), Autosomal dominant; Intellectual developmental disorder, autosomal dominant 63, with macrocephaly, 618825 (3), Autosomal dominant	link to OMIM
EH38E2358105	chr5:14183533-14183781	non-ubi-PLS	52	ENSG00000038382.17	TRIO	protein_coding	Intellectual developmental disorder, autosomal dominant 44, with microcephaly, 617061 (3), Autosomal dominant; Intellectual developmental disorder, autosomal dominant 63, with macrocephaly, 618825 (3), Autosomal dominant	link to OMIM
EH38E2387785	chr5:83471438-83471785	non-ubi-PLS	428	ENSG00000038427.15	VCAN	protein_coding	Wagner syndrome 1, 143200 (3), Autosomal dominant	link to OMIM
EH38E2387786	chr5:83471833-83471989	non-ubi-PLS	254	ENSG00000038427.15	VCAN	protein_coding	Wagner syndrome 1, 143200 (3), Autosomal dominant	link to OMIM
EH38E2612564	chr8:16186195-16186363	non-ubi-PLS	4	ENSG00000038945.14	MSR1	protein_coding	Barrett esophagus/esophageal adenocarcinoma, 614266 (3)	link to OMIM
EH38E2612567	chr8:16192647-16192895	non-ubi-PLS	9	ENSG00000038945.14	MSR1	protein_coding	Barrett esophagus/esophageal adenocarcinoma, 614266 (3)	link to OMIM
EH38E2368606	chr5:41213435-41213690	non-ubi-PLS	45	ENSG00000039537.13	C6	protein_coding	C6 deficiency, 612446 (3); Combined C6/C7 deficiency (3)	link to OMIM
EH38E2720790	chr9:115118096-115118444	non-ubi-PLS	375	ENSG00000041982.15	TNC	protein_coding	Deafness, autosomal dominant 56, 615629 (3), Autosomal dominant	link to OMIM
EH38E1734029	chr14:88384679-88384997	non-ubi-PLS	33	ENSG00000042317.16	SPATA7	protein_coding	Retinitis pigmentosa, juvenile, autosomal recessive, 604232 (3); Leber congenital amaurosis 3, 604232 (3)	link to OMIM
EH38E1734030	chr14:88385020-88385201	non-ubi-PLS	162	ENSG00000042317.16	SPATA7	protein_coding	Retinitis pigmentosa, juvenile, autosomal recessive, 604232 (3); Leber congenital amaurosis 3, 604232 (3)	link to OMIM
EH38E1734032	chr14:88385850-88386013	non-ubi-PLS	403	ENSG00000042317.16	SPATA7	protein_coding	Retinitis pigmentosa, juvenile, autosomal recessive, 604232 (3); Leber congenital amaurosis 3, 604232 (3)	link to OMIM
EH38E1422217	chr1:216423165-216423462	non-ubi-PLS	42	ENSG00000042781.12	USH2A	protein_coding	Retinitis pigmentosa 39, 613809 (3); Usher syndrome, type 2A, 276901 (3), Autosomal recessive	link to OMIM
EH38E1693064	chr13:99981433-99981778	non-ubi-PLS	161	ENSG00000043355.10	ZIC2	protein_coding	Holoprosencephaly 5, 609637 (3), Autosomal dominant	link to OMIM
EH38E1693065	chr13:99981815-99982051	non-ubi-PLS	123	ENSG00000043355.10	ZIC2	protein_coding	Holoprosencephaly 5, 609637 (3), Autosomal dominant	link to OMIM
EH38E1339742	chr1:39883185-39883349	non-ubi-PLS	261	ENSG00000043514.15	TRIT1	protein_coding	Combined oxidative phosphorylation deficiency 35, 617873 (3), Autosomal recessive	link to OMIM
EH38E2412813	chr5:138753183-138753530	non-ubi-PLS	473	ENSG00000044115.20	CTNNA1	protein_coding	Macular dystrophy, patterned, 2, 608970 (3), Autosomal dominant	link to OMIM
EH38E2412921	chr5:138875208-138875526	non-ubi-PLS	330	ENSG00000044115.20	CTNNA1	protein_coding	Macular dystrophy, patterned, 2, 608970 (3), Autosomal dominant	link to OMIM
EH38E2412922	chr5:138875526-138875676	non-ubi-PLS	126	ENSG00000044115.20	CTNNA1	protein_coding	Macular dystrophy, patterned, 2, 608970 (3), Autosomal dominant	link to OMIM
EH38E2412923	chr5:138875701-138875855	non-ubi-PLS	70	ENSG00000044115.20	CTNNA1	protein_coding	Macular dystrophy, patterned, 2, 608970 (3), Autosomal dominant	link to OMIM
EH38E2247024	chr3:149221837-149222184	non-ubi-PLS	57	ENSG00000047457.13	CP	protein_coding	[Hypoceruloplasminemia, hereditary], 604290 (3), Autosomal recessive; Hemosiderosis, systemic, due to aceruloplasminemia, 604290 (3), Autosomal recessive; Cerebellar ataxia, 604290 (3), Autosomal recessive	link to OMIM
EH38E2449360	chr6:15585823-15586154	non-ubi-PLS	40	ENSG00000047579.19	DTNBP1	protein_coding	Hermansky-Pudlak syndrome 7, 614076 (3), Autosomal recessive	link to OMIM
EH38E2449405	chr6:15662850-15663200	non-ubi-PLS	474	ENSG00000047579.19	DTNBP1	protein_coding	Hermansky-Pudlak syndrome 7, 614076 (3), Autosomal recessive	link to OMIM
EH38E2283115	chr4:15469614-15469958	non-ubi-PLS	387	ENSG00000048342.15	CC2D2A	protein_coding	Meckel syndrome 6, 612284 (3), Autosomal recessive; Joubert syndrome 9, 612285 (3), Autosomal recessive; COACH syndrome 2, 619111 (3)	link to OMIM
EH38E2283116	chr4:15469983-15470161	non-ubi-PLS	264	ENSG00000048342.15	CC2D2A	protein_coding	Meckel syndrome 6, 612284 (3), Autosomal recessive; Joubert syndrome 9, 612285 (3), Autosomal recessive; COACH syndrome 2, 619111 (3)	link to OMIM
EH38E1319527	chr1:12229827-12230173	non-ubi-PLS	480	ENSG00000048707.13	VPS13D	protein_coding	Spinocerebellar ataxia, autosomal recessive 4, 607317 (3), Autosomal recessive	link to OMIM
EH38E1319750	chr1:12464640-12464990	non-ubi-PLS	259	ENSG00000048707.13	VPS13D	protein_coding	Spinocerebellar ataxia, autosomal recessive 4, 607317 (3), Autosomal recessive	link to OMIM
EH38E1340099	chr1:40317202-40317406	non-ubi-PLS	53	ENSG00000049089.13	COL9A2	protein_coding	?Stickler syndrome, type V, 614284 (3), Autosomal recessive; Epiphyseal dysplasia, multiple, 2, 600204 (3), Autosomal dominant	link to OMIM
EH38E1630348	chr12:88580325-88580675	non-ubi-PLS	469	ENSG00000049130.13	KITLG	protein_coding	Deafness, autosomal dominant 69, unilateral or asymmetric, 616697 (3), Autosomal dominant; Hyperpigmentation with or without hypopigmentation, 145250 (3), Autosomal dominant; [Skin/hair/eye pigmentation 7, blond/brown hair], 611664 (3)	link to OMIM
EH38E1630349	chr12:88580689-88580840	non-ubi-PLS	323	ENSG00000049130.13	KITLG	protein_coding	Deafness, autosomal dominant 69, unilateral or asymmetric, 616697 (3), Autosomal dominant; Hyperpigmentation with or without hypopigmentation, 145250 (3), Autosomal dominant; [Skin/hair/eye pigmentation 7, blond/brown hair], 611664 (3)	link to OMIM
EH38E1630350	chr12:88580887-88581097	non-ubi-PLS	46	ENSG00000049130.13	KITLG	protein_coding	Deafness, autosomal dominant 69, unilateral or asymmetric, 616697 (3), Autosomal dominant; Hyperpigmentation with or without hypopigmentation, 145250 (3), Autosomal dominant; [Skin/hair/eye pigmentation 7, blond/brown hair], 611664 (3)	link to OMIM
EH38E1316907	chr1:9239659-9240006	non-ubi-PLS	230	ENSG00000049239.12	H6PD	protein_coding	Cortisone reductase deficiency 1, 604931 (3), Autosomal recessive	link to OMIM
EH38E1315502	chr1:7784521-7784846	non-ubi-PLS	94	ENSG00000049246.14	PER3	protein_coding	?Advanced sleep phase syndrome, familial, 3, 616882 (3), Autosomal dominant	link to OMIM
EH38E2563472	chr7:74027709-74028056	non-ubi-PLS	311	ENSG00000049540.16	ELN	protein_coding	Cutis laxa, autosomal dominant, 123700 (3), Autosomal dominant; Supravalvar aortic stenosis, 185500 (3), Autosomal dominant	link to OMIM
EH38E2563473	chr7:74028177-74028395	non-ubi-PLS	39	ENSG00000049540.16	ELN	protein_coding	Cutis laxa, autosomal dominant, 123700 (3), Autosomal dominant; Supravalvar aortic stenosis, 185500 (3), Autosomal dominant	link to OMIM
EH38E2518245	chr6:156777791-156778141	non-ubi-PLS	425	ENSG00000049618.21	ARID1B	protein_coding	Coffin-Siris syndrome 1, 135900 (3), Autosomal dominant	link to OMIM
EH38E2382784	chr5:74639870-74640199	non-ubi-PLS	361	ENSG00000049860.13	HEXB	protein_coding	Sandhoff disease, infantile, juvenile, and adult forms, 268800 (3), Autosomal recessive	link to OMIM
EH38E2731979	chr9:131008977-131009319	non-ubi-PLS	137	ENSG00000050555.17	LAMC3	protein_coding	Cortical malformations, occipital, 614115 (3), Autosomal recessive	link to OMIM
EH38E2341577	chr4:165327767-165327962	non-ubi-PLS	474	ENSG00000052802.12	MSMO1	protein_coding	Microcephaly, congenital cataract, and psoriasiform dermatitis, 616834 (3), Autosomal recessive	link to OMIM
EH38E1535711	chr11:44309993-44310338	non-ubi-PLS	264	ENSG00000052850.5	ALX4	protein_coding	Frontonasal dysplasia 2, 613451 (3), Autosomal recessive; Parietal foramina 2, 609597 (3), Autosomal dominant; {Craniosynostosis 5, susceptibility to}, 615529 (3), Autosomal dominant	link to OMIM
EH38E1515400	chr11:2444822-2445075	non-ubi-PLS	206	ENSG00000053918.15	KCNQ1	protein_coding	Long QT syndrome 1, 192500 (3), Autosomal dominant; Jervell and Lange-Nielsen syndrome, 220400 (3), Autosomal recessive; Short QT syndrome 2, 609621 (3), Autosomal dominant; {Long QT syndrome 1, acquired, susceptibility to}, 192500 (3), Autosomal dominant; Atrial fibrillation, familial, 3, 607554 (3), Autosomal dominant	link to OMIM
EH38E1515418	chr11:2461205-2461548	non-ubi-PLS	45	ENSG00000053918.15	KCNQ1	protein_coding	Long QT syndrome 1, 192500 (3), Autosomal dominant; Jervell and Lange-Nielsen syndrome, 220400 (3), Autosomal recessive; Short QT syndrome 2, 609621 (3), Autosomal dominant; {Long QT syndrome 1, acquired, susceptibility to}, 192500 (3), Autosomal dominant; Atrial fibrillation, familial, 3, 607554 (3), Autosomal dominant	link to OMIM
EH38E1419000	chr1:210328072-210328373	non-ubi-PLS	40	ENSG00000054392.12	HHAT	protein_coding	Nivelon-Nivelon-Mabille syndrome, 600092 (3), Autosomal recessive	link to OMIM
EH38E1419002	chr1:210328740-210329087	non-ubi-PLS	487	ENSG00000054392.12	HHAT	protein_coding	Nivelon-Nivelon-Mabille syndrome, 600092 (3), Autosomal recessive	link to OMIM
EH38E1419084	chr1:210439541-210439701	non-ubi-PLS	90	ENSG00000054392.12	HHAT	protein_coding	Nivelon-Nivelon-Mabille syndrome, 600092 (3), Autosomal recessive	link to OMIM
EH38E1317824	chr1:10210746-10210982	non-ubi-PLS	147	ENSG00000054523.17	KIF1B	protein_coding	Pheochromocytoma, 171300 (3), Autosomal dominant; ?Charcot-Marie-Tooth disease, type 2A1, 118210 (3), Autosomal dominant; {Neuroblastoma, susceptibility to, 1}, 256700 (3), Somatic mutation, Autosomal dominant	link to OMIM
EH38E1317827	chr1:10211409-10211757	non-ubi-PLS	476	ENSG00000054523.17	KIF1B	protein_coding	Pheochromocytoma, 171300 (3), Autosomal dominant; ?Charcot-Marie-Tooth disease, type 2A1, 118210 (3), Autosomal dominant; {Neuroblastoma, susceptibility to, 1}, 256700 (3), Somatic mutation, Autosomal dominant	link to OMIM
EH38E2439190	chr6:1609693-1610041	non-ubi-PLS	464	ENSG00000054598.6	FOXC1	protein_coding	Axenfeld-Rieger syndrome, type 3, 602482 (3), Autosomal dominant; Anterior segment dysgenesis 3, multiple subtypes, 601631 (3), Autosomal dominant	link to OMIM
EH38E1720723	chr14:63852796-63853132	non-ubi-PLS	483	ENSG00000054654.15	SYNE2	protein_coding	Emery-Dreifuss muscular dystrophy 5, autosomal dominant, 612999 (3), Autosomal dominant	link to OMIM
EH38E1720781	chr14:63908970-63909148	non-ubi-PLS	8	ENSG00000054654.15	SYNE2	protein_coding	Emery-Dreifuss muscular dystrophy 5, autosomal dominant, 612999 (3), Autosomal dominant	link to OMIM
EH38E1720967	chr14:64213966-64214239	non-ubi-PLS	41	ENSG00000054654.15	SYNE2	protein_coding	Emery-Dreifuss muscular dystrophy 5, autosomal dominant, 612999 (3), Autosomal dominant	link to OMIM
EH38E1551689	chr11:73376507-73376659	non-ubi-PLS	441	ENSG00000054967.12	RELT	protein_coding	Amelogenesis imperfecta, type IIIC, 618386 (3), Autosomal recessive	link to OMIM
EH38E1733838	chr14:87992776-87993013	non-ubi-PLS	455	ENSG00000054983.16	GALC	protein_coding	Krabbe disease, 245200 (3), Autosomal recessive	link to OMIM
EH38E1733839	chr14:87993096-87993446	non-ubi-PLS	494	ENSG00000054983.16	GALC	protein_coding	Krabbe disease, 245200 (3), Autosomal recessive	link to OMIM
EH38E1733840	chr14:87993560-87993739	non-ubi-PLS	247	ENSG00000054983.16	GALC	protein_coding	Krabbe disease, 245200 (3), Autosomal recessive	link to OMIM
EH38E2600998	chr7:150955790-150956140	non-ubi-PLS	277	ENSG00000055118.14	KCNH2	protein_coding	{Long QT syndrome 2, acquired, susceptibility to}, 613688 (3), Autosomal dominant; Long QT syndrome 2, 613688 (3), Autosomal dominant; Short QT syndrome 1, 609620 (3)	link to OMIM
EH38E2601042	chr7:150978269-150978612	non-ubi-PLS	321	ENSG00000055118.14	KCNH2	protein_coding	{Long QT syndrome 2, acquired, susceptibility to}, 613688 (3), Autosomal dominant; Long QT syndrome 2, 613688 (3), Autosomal dominant; Short QT syndrome 1, 609620 (3)	link to OMIM
EH38E2424462	chr5:157265871-157266221	non-ubi-PLS	364	ENSG00000055163.18	CYFIP2	protein_coding	Developmental and epileptic encephalopathy 65, 618008 (3), Autosomal dominant	link to OMIM
EH38E2424463	chr5:157266230-157266427	non-ubi-PLS	172	ENSG00000055163.18	CYFIP2	protein_coding	Developmental and epileptic encephalopathy 65, 618008 (3), Autosomal dominant	link to OMIM
EH38E2424471	chr5:157269254-157269600	non-ubi-PLS	120	ENSG00000055163.18	CYFIP2	protein_coding	Developmental and epileptic encephalopathy 65, 618008 (3), Autosomal dominant	link to OMIM
EH38E2514088	chr6:149320863-149321210	non-ubi-PLS	25	ENSG00000055208.17	TAB2	protein_coding	Congenital heart defects, nonsyndromic, 2, 614980 (3), Autosomal dominant	link to OMIM
EH38E2514113	chr6:149342550-149342872	non-ubi-PLS	16	ENSG00000055208.17	TAB2	protein_coding	Congenital heart defects, nonsyndromic, 2, 614980 (3), Autosomal dominant	link to OMIM
EH38E2602241	chr7:152435797-152436061	non-ubi-PLS	406	ENSG00000055609.17	KMT2C	protein_coding	Kleefstra syndrome 2, 617768 (3), Autosomal dominant	link to OMIM
EH38E2494210	chr6:111567219-111567569	non-ubi-PLS	223	ENSG00000056972.18	TRAF3IP2	protein_coding	?Candidiasis, familial, 8, 615527 (3), Autosomal recessive; {Psoriasis susceptibility 13}, 614070 (3)	link to OMIM
EH38E2494269	chr6:111605888-111606236	non-ubi-PLS	492	ENSG00000056972.18	TRAF3IP2	protein_coding	?Candidiasis, familial, 8, 615527 (3), Autosomal recessive; {Psoriasis susceptibility 13}, 614070 (3)	link to OMIM
EH38E1604179	chr12:32896602-32896758	non-ubi-PLS	282	ENSG00000057294.13	PKP2	protein_coding	Arrhythmogenic right ventricular dysplasia 9, 609040 (3), Autosomal dominant	link to OMIM
EH38E1699667	chr13:113105599-113105909	non-ubi-PLS	72	ENSG00000057593.13	F7	protein_coding	{Myocardial infarction, decreased susceptibility to}, 608446 (3); Factor VII deficiency, 227500 (3), Autosomal recessive	link to OMIM
EH38E2490642	chr6:106325391-106325546	non-ubi-PLS	491	ENSG00000057663.12	ATG5	protein_coding	?Spinocerebellar ataxia, autosomal recessive 25, 617584 (3), Autosomal recessive	link to OMIM
EH38E1403688	chr1:183185997-183186345	non-ubi-PLS	284	ENSG00000058085.14	LAMC2	protein_coding	Epidermolysis bullosa, junctional, non-Herlitz type, 226650 (3), Autosomal recessive; Epidermolysis bullosa, junctional, Herlitz type, 226700 (3), Autosomal recessive	link to OMIM
EH38E2236102	chr3:128051628-128051786	non-ubi-PLS	235	ENSG00000058262.9	SEC61A1	protein_coding	Hyperuricemic nephropathy, familial juvenile, 4, 617056 (3), Autosomal dominant	link to OMIM
EH38E2236105	chr3:128052837-128053056	non-ubi-PLS	198	ENSG00000058262.9	SEC61A1	protein_coding	Hyperuricemic nephropathy, familial juvenile, 4, 617056 (3), Autosomal dominant	link to OMIM
EH38E1627567	chr12:79934649-79934862	non-ubi-PLS	467	ENSG00000058272.16	PPP1R12A	protein_coding	Genitourinary and/or/brain malformation syndrome, 618820 (3), Autosomal dominant	link to OMIM
EH38E2553166	chr7:44325402-44325752	non-ubi-PLS	59	ENSG00000058404.19	CAMK2B	protein_coding	Mental retardation, autosomal dominant 54, 617799 (3), Autosomal dominant	link to OMIM
EH38E2553167	chr7:44325776-44325934	non-ubi-PLS	11	ENSG00000058404.19	CAMK2B	protein_coding	Mental retardation, autosomal dominant 54, 617799 (3), Autosomal dominant	link to OMIM
EH38E2595915	chr7:139777982-139778331	non-ubi-PLS	460	ENSG00000059377.15	TBXAS1	protein_coding	Ghosal hematodiaphyseal syndrome, 231095 (3), Autosomal recessive	link to OMIM
EH38E2595916	chr7:139778418-139778718	non-ubi-PLS	214	ENSG00000059377.15	TBXAS1	protein_coding	Ghosal hematodiaphyseal syndrome, 231095 (3), Autosomal recessive	link to OMIM
EH38E2595939	chr7:139829033-139829383	non-ubi-PLS	144	ENSG00000059377.15	TBXAS1	protein_coding	Ghosal hematodiaphyseal syndrome, 231095 (3), Autosomal recessive	link to OMIM
EH38E1585664	chr12:752871-753219	non-ubi-PLS	406	ENSG00000060237.16	WNK1	protein_coding	Pseudohypoaldosteronism, type IIC, 614492 (3), Autosomal dominant; Neuropathy, hereditary sensory and autonomic, type II, 201300 (3), Autosomal recessive	link to OMIM
EH38E1372754	chr1:103108496-103108843	non-ubi-PLS	291	ENSG00000060718.19	COL11A1	protein_coding	Stickler syndrome, type II, 604841 (3), Autosomal dominant; Marshall syndrome, 154780 (3), Autosomal dominant; ?Deafness, autosomal dominant 37, 618533 (3), Autosomal dominant; {Lumbar disc herniation, susceptibility to}, 603932 (3); Fibrochondrogenesis 1, 228520 (3), Autosomal recessive	link to OMIM
EH38E2615179	chr8:20255027-20255248	non-ubi-PLS	5	ENSG00000061337.15	LZTS1	protein_coding	Esophageal squamous cell carcinoma, somatic, 133239 (3)	link to OMIM
EH38E2615240	chr8:20303872-20304222	non-ubi-PLS	436	ENSG00000061337.15	LZTS1	protein_coding	Esophageal squamous cell carcinoma, somatic, 133239 (3)	link to OMIM
EH38E2403573	chr5:123088865-123089078	non-ubi-PLS	271	ENSG00000061455.10	PRDM6	protein_coding	Patent ductus arteriosus 3, 617039 (3), Autosomal dominant	link to OMIM
EH38E2403574	chr5:123089157-123089313	non-ubi-PLS	261	ENSG00000061455.10	PRDM6	protein_coding	Patent ductus arteriosus 3, 617039 (3), Autosomal dominant	link to OMIM
EH38E2065953	chr2:201233276-201233625	non-ubi-PLS	219	ENSG00000064012.21	CASP8	protein_coding	{Lung cancer, protection against}, 211980 (3), Somatic mutation, Autosomal dominant; ?Autoimmune lymphoproliferative syndrome, type IIB, 607271 (3), Autosomal recessive; Hepatocellular carcinoma, somatic, 114550 (3); {Breast cancer, protection against}, 114480 (3), Somatic mutation, Autosomal dominant	link to OMIM
EH38E2065978	chr2:201257943-201258114	non-ubi-PLS	448	ENSG00000064012.21	CASP8	protein_coding	{Lung cancer, protection against}, 211980 (3), Somatic mutation, Autosomal dominant; ?Autoimmune lymphoproliferative syndrome, type IIB, 607271 (3), Autosomal recessive; Hepatocellular carcinoma, somatic, 114550 (3); {Breast cancer, protection against}, 114480 (3), Somatic mutation, Autosomal dominant	link to OMIM
EH38E2065979	chr2:201258118-201258278	non-ubi-PLS	442	ENSG00000064012.21	CASP8	protein_coding	{Lung cancer, protection against}, 211980 (3), Somatic mutation, Autosomal dominant; ?Autoimmune lymphoproliferative syndrome, type IIB, 607271 (3), Autosomal recessive; Hepatocellular carcinoma, somatic, 114550 (3); {Breast cancer, protection against}, 114480 (3), Somatic mutation, Autosomal dominant	link to OMIM
EH38E2065986	chr2:201260349-201260699	non-ubi-PLS	163	ENSG00000064012.21	CASP8	protein_coding	{Lung cancer, protection against}, 211980 (3), Somatic mutation, Autosomal dominant; ?Autoimmune lymphoproliferative syndrome, type IIB, 607271 (3), Autosomal recessive; Hepatocellular carcinoma, somatic, 114550 (3); {Breast cancer, protection against}, 114480 (3), Somatic mutation, Autosomal dominant	link to OMIM
EH38E2406572	chr5:128083855-128084027	non-ubi-PLS	449	ENSG00000064651.13	SLC12A2	protein_coding	Delpire-McNeill syndrome, 619083 (3), Autosomal dominant; Kilquist syndrome, 619080 (3), Autosomal recessive; Deafness, autosomal dominant 78, 619081 (3), Autosomal dominant	link to OMIM
EH38E2218735	chr3:87276484-87276723	non-ubi-PLS	1	ENSG00000064835.10	POU1F1	protein_coding	Pituitary hormone deficiency, combined, 1, 613038 (3), Autosomal recessive, Autosomal dominant	link to OMIM
EH38E2059115	chr2:187448149-187448499	non-ubi-PLS	461	ENSG00000064989.12	CALCRL	protein_coding	?Lymphatic malformation 8, 618773 (3), Autosomal recessive	link to OMIM
EH38E1615454	chr12:56079682-56079897	non-ubi-PLS	445	ENSG00000065361.14	ERBB3	protein_coding	{?Erythroleukemia, familial, susceptibility to}, 133180 (3), Autosomal dominant; ?Lethal congenital contractural syndrome 2, 607598 (3), Autosomal recessive	link to OMIM
EH38E1615455	chr12:56079902-56080242	non-ubi-PLS	478	ENSG00000065361.14	ERBB3	protein_coding	{?Erythroleukemia, familial, susceptibility to}, 133180 (3), Autosomal dominant; ?Lethal congenital contractural syndrome 2, 607598 (3), Autosomal recessive	link to OMIM
EH38E1615456	chr12:56080246-56080408	non-ubi-PLS	201	ENSG00000065361.14	ERBB3	protein_coding	{?Erythroleukemia, familial, susceptibility to}, 133180 (3), Autosomal dominant; ?Lethal congenital contractural syndrome 2, 607598 (3), Autosomal recessive	link to OMIM
EH38E1615462	chr12:56083013-56083353	non-ubi-PLS	21	ENSG00000065361.14	ERBB3	protein_coding	{?Erythroleukemia, familial, susceptibility to}, 133180 (3), Autosomal dominant; ?Lethal congenital contractural syndrome 2, 607598 (3), Autosomal recessive	link to OMIM
EH38E2233031	chr3:123620457-123620805	non-ubi-PLS	123	ENSG00000065534.18	MYLK	protein_coding	Aortic aneurysm, familial thoracic 7, 613780 (3), Autosomal dominant; Megacystis-microcolon-intestinal hypoperistalsis syndrome, 249210 (3), Autosomal recessive	link to OMIM
EH38E2233226	chr3:123793853-123794032	non-ubi-PLS	8	ENSG00000065534.18	MYLK	protein_coding	Aortic aneurysm, familial thoracic 7, 613780 (3), Autosomal dominant; Megacystis-microcolon-intestinal hypoperistalsis syndrome, 249210 (3), Autosomal recessive	link to OMIM
EH38E2233297	chr3:123884306-123884653	non-ubi-PLS	456	ENSG00000065534.18	MYLK	protein_coding	Aortic aneurysm, familial thoracic 7, 613780 (3), Autosomal dominant; Megacystis-microcolon-intestinal hypoperistalsis syndrome, 249210 (3), Autosomal recessive	link to OMIM
EH38E1496537	chr10:104085458-104085785	non-ubi-PLS	6	ENSG00000065618.16	COL17A1	protein_coding	Epithelial recurrent erosion dystrophy, 122400 (3), Autosomal dominant; Epidermolysis bullosa, junctional, non-Herlitz type, 226650 (3), Autosomal recessive; Epidermolysis bullosa, junctional, localisata variant, 226650 (3), Autosomal recessive	link to OMIM
EH38E1496538	chr10:104085830-104086096	non-ubi-PLS	19	ENSG00000065618.16	COL17A1	protein_coding	Epithelial recurrent erosion dystrophy, 122400 (3), Autosomal dominant; Epidermolysis bullosa, junctional, non-Herlitz type, 226650 (3), Autosomal recessive; Epidermolysis bullosa, junctional, localisata variant, 226650 (3), Autosomal recessive	link to OMIM
EH38E1496539	chr10:104086106-104086287	non-ubi-PLS	18	ENSG00000065618.16	COL17A1	protein_coding	Epithelial recurrent erosion dystrophy, 122400 (3), Autosomal dominant; Epidermolysis bullosa, junctional, non-Herlitz type, 226650 (3), Autosomal recessive; Epidermolysis bullosa, junctional, localisata variant, 226650 (3), Autosomal recessive	link to OMIM
EH38E2550453	chr7:39950498-39950693	non-ubi-PLS	424	ENSG00000065883.14	CDK13	protein_coding	Congenital heart defects, dysmorphic facial features, and intellectual developmental disorder, 617360 (3), Autosomal dominant	link to OMIM
EH38E2550457	chr7:39951543-39951888	non-ubi-PLS	468	ENSG00000065883.14	CDK13	protein_coding	Congenital heart defects, dysmorphic facial features, and intellectual developmental disorder, 617360 (3), Autosomal dominant	link to OMIM
EH38E2012063	chr2:79512727-79513057	non-ubi-PLS	234	ENSG00000066032.18	CTNNA2	protein_coding	Cortical dysplasia, complex, with other brain malformations 9, 618174 (3), Autosomal recessive	link to OMIM
EH38E2012064	chr2:79513165-79513369	non-ubi-PLS	51	ENSG00000066032.18	CTNNA2	protein_coding	Cortical dysplasia, complex, with other brain malformations 9, 618174 (3), Autosomal recessive	link to OMIM
EH38E2012340	chr2:80304672-80304908	non-ubi-PLS	138	ENSG00000066032.18	CTNNA2	protein_coding	Cortical dysplasia, complex, with other brain malformations 9, 618174 (3), Autosomal recessive	link to OMIM
EH38E1610992	chr12:50505161-50505336	non-ubi-PLS	486	ENSG00000066084.12	DIP2B	protein_coding	Mental retardation, FRA12A type, 136630 (3), Autosomal dominant	link to OMIM
EH38E1610697	chr12:50084736-50084939	non-ubi-PLS	367	ENSG00000066117.14	SMARCD1	protein_coding	Coffin-Siris syndrome 11, 618779 (3), Autosomal dominant	link to OMIM
EH38E1610704	chr12:50088048-50088385	non-ubi-PLS	79	ENSG00000066117.14	SMARCD1	protein_coding	Coffin-Siris syndrome 11, 618779 (3), Autosomal dominant	link to OMIM
EH38E2352118	chr5:524308-524576	non-ubi-PLS	10	ENSG00000066230.10	SLC9A3	protein_coding	Diarrhea 8, secretory sodium, congenital, 616868 (3), Autosomal recessive	link to OMIM
EH38E1342428	chr1:43367655-43367852	non-ubi-PLS	377	ENSG00000066322.12	ELOVL1	protein_coding	Ichthyotic keratoderma, spasticity, hypomyelination, and dysmorphic facies, 618527 (3), Autosomal dominant	link to OMIM
EH38E1505716	chr10:121531313-121531502	non-ubi-PLS	36	ENSG00000066468.20	FGFR2	protein_coding	Apert syndrome, 101200 (3), Autosomal dominant; Craniosynostosis, nonspecific (3); Jackson-Weiss syndrome, 123150 (3), Autosomal dominant; Scaphocephaly and Axenfeld-Rieger anomaly (3); Saethre-Chotzen syndrome, 101400 (3), Autosomal dominant; Gastric cancer, somatic, 613659 (3); Scaphocephaly, maxillary retrusion, and mental retardation, 609579 (3); Bent bone dysplasia syndrome, 614592 (3), Auto…	link to OMIM
EH38E1505776	chr10:121596434-121596632	non-ubi-PLS	152	ENSG00000066468.20	FGFR2	protein_coding	Apert syndrome, 101200 (3), Autosomal dominant; Craniosynostosis, nonspecific (3); Jackson-Weiss syndrome, 123150 (3), Autosomal dominant; Scaphocephaly and Axenfeld-Rieger anomaly (3); Saethre-Chotzen syndrome, 101400 (3), Autosomal dominant; Gastric cancer, somatic, 613659 (3); Scaphocephaly, maxillary retrusion, and mental retardation, 609579 (3); Bent bone dysplasia syndrome, 614592 (3), Auto…	link to OMIM
EH38E1505780	chr10:121597892-121598149	non-ubi-PLS	187	ENSG00000066468.20	FGFR2	protein_coding	Apert syndrome, 101200 (3), Autosomal dominant; Craniosynostosis, nonspecific (3); Jackson-Weiss syndrome, 123150 (3), Autosomal dominant; Scaphocephaly and Axenfeld-Rieger anomaly (3); Saethre-Chotzen syndrome, 101400 (3), Autosomal dominant; Gastric cancer, somatic, 613659 (3); Scaphocephaly, maxillary retrusion, and mental retardation, 609579 (3); Bent bone dysplasia syndrome, 614592 (3), Auto…	link to OMIM
EH38E1505781	chr10:121598442-121598780	non-ubi-PLS	421	ENSG00000066468.20	FGFR2	protein_coding	Apert syndrome, 101200 (3), Autosomal dominant; Craniosynostosis, nonspecific (3); Jackson-Weiss syndrome, 123150 (3), Autosomal dominant; Scaphocephaly and Axenfeld-Rieger anomaly (3); Saethre-Chotzen syndrome, 101400 (3), Autosomal dominant; Gastric cancer, somatic, 613659 (3); Scaphocephaly, maxillary retrusion, and mental retardation, 609579 (3); Bent bone dysplasia syndrome, 614592 (3), Auto…	link to OMIM
EH38E1741762	chr14:99793152-99793502	non-ubi-PLS	463	ENSG00000066629.16	EML1	protein_coding	Band heterotopia, 600348 (3), Autosomal recessive	link to OMIM
EH38E2575396	chr7:100177726-100177888	non-ubi-PLS	498	ENSG00000066923.17	STAG3	protein_coding	Premature ovarian failure 8, 615723 (3), Autosomal recessive	link to OMIM
EH38E1443156	chr10:3784860-3785174	non-ubi-PLS	481	ENSG00000067082.14	KLF6	protein_coding	Gastric cancer, somatic, 613659 (3); Prostate cancer, somatic, 176807 (3)	link to OMIM
EH38E1589832	chr12:6341659-6341834	non-ubi-PLS	285	ENSG00000067182.7	TNFRSF1A	protein_coding	{Multiple sclerosis, susceptibility to, 5}, 614810 (3); Periodic fever, familial, 142680 (3), Autosomal dominant	link to OMIM
EH38E1589833	chr12:6341836-6342172	non-ubi-PLS	493	ENSG00000067182.7	TNFRSF1A	protein_coding	{Multiple sclerosis, susceptibility to, 5}, 614810 (3); Periodic fever, familial, 142680 (3), Autosomal dominant	link to OMIM
EH38E1627028	chr12:78863805-78864085	non-ubi-PLS	264	ENSG00000067715.13	SYT1	protein_coding	Baker-Gordon syndrome, 618218 (3), Autosomal dominant	link to OMIM
EH38E1627029	chr12:78864114-78864270	non-ubi-PLS	216	ENSG00000067715.13	SYT1	protein_coding	Baker-Gordon syndrome, 618218 (3), Autosomal dominant	link to OMIM
EH38E1627031	chr12:78864467-78864816	non-ubi-PLS	305	ENSG00000067715.13	SYT1	protein_coding	Baker-Gordon syndrome, 618218 (3), Autosomal dominant	link to OMIM
EH38E1627032	chr12:78864858-78865067	non-ubi-PLS	133	ENSG00000067715.13	SYT1	protein_coding	Baker-Gordon syndrome, 618218 (3), Autosomal dominant	link to OMIM
EH38E1627112	chr12:79045513-79045747	non-ubi-PLS	23	ENSG00000067715.13	SYT1	protein_coding	Baker-Gordon syndrome, 618218 (3), Autosomal dominant	link to OMIM
EH38E2275099	chr4:1792997-1793339	non-ubi-PLS	254	ENSG00000068078.17	FGFR3	protein_coding	Muenke syndrome, 602849 (3), Autosomal dominant; Nevus, epidermal, somatic, 162900 (3); Thanatophoric dysplasia, type II, 187601 (3), Autosomal dominant; Bladder cancer, somatic, 109800 (3); CATSHL syndrome, 610474 (3), Autosomal recessive, Autosomal dominant; Crouzon syndrome with acanthosis nigricans, 612247 (3), Autosomal dominant; Hypochondroplasia, 146000 (3), Autosomal dominant; LADD syndro…	link to OMIM
EH38E2014603	chr2:86337497-86337804	non-ubi-PLS	161	ENSG00000068615.16	REEP1	protein_coding	Spastic paraplegia 31, autosomal dominant, 610250 (3), Autosomal dominant; ?Neuronopathy, distal hereditary motor, type VB, 614751 (3), Autosomal dominant	link to OMIM
EH38E2014604	chr2:86337944-86338161	non-ubi-PLS	90	ENSG00000068615.16	REEP1	protein_coding	Spastic paraplegia 31, autosomal dominant, 610250 (3), Autosomal dominant; ?Neuronopathy, distal hereditary motor, type VB, 614751 (3), Autosomal dominant	link to OMIM
EH38E2014427	chr2:86106347-86106525	non-ubi-PLS	395	ENSG00000068654.15	POLR1A	protein_coding	Acrofacial dysostosis, Cincinnati type, 616462 (3), Autosomal dominant	link to OMIM
EH38E1995405	chr2:46941006-46941356	non-ubi-PLS	485	ENSG00000068724.15	TTC7A	protein_coding	Gastrointestinal defects and immunodeficiency syndrome, 243150 (3), Autosomal recessive	link to OMIM
EH38E2376863	chr5:62306317-62306480	non-ubi-PLS	496	ENSG00000068796.16	KIF2A	protein_coding	Cortical dysplasia, complex, with other brain malformations 3, 615411 (3), Autosomal dominant	link to OMIM
EH38E2376864	chr5:62306525-62306737	non-ubi-PLS	414	ENSG00000068796.16	KIF2A	protein_coding	Cortical dysplasia, complex, with other brain malformations 3, 615411 (3), Autosomal dominant	link to OMIM
EH38E1544375	chr11:64742922-64743074	non-ubi-PLS	349	ENSG00000068831.18	RASGRP2	protein_coding	?Bleeding disorder, platelet-type, 18, 615888 (3), Autosomal recessive	link to OMIM
EH38E1544378	chr11:64743626-64743976	non-ubi-PLS	267	ENSG00000068831.18	RASGRP2	protein_coding	?Bleeding disorder, platelet-type, 18, 615888 (3), Autosomal recessive	link to OMIM
EH38E1544379	chr11:64744007-64744341	non-ubi-PLS	207	ENSG00000068831.18	RASGRP2	protein_coding	?Bleeding disorder, platelet-type, 18, 615888 (3), Autosomal recessive	link to OMIM
EH38E1544380	chr11:64744342-64744550	non-ubi-PLS	111	ENSG00000068831.18	RASGRP2	protein_coding	?Bleeding disorder, platelet-type, 18, 615888 (3), Autosomal recessive	link to OMIM
EH38E1544381	chr11:64744603-64744809	non-ubi-PLS	64	ENSG00000068831.18	RASGRP2	protein_coding	?Bleeding disorder, platelet-type, 18, 615888 (3), Autosomal recessive	link to OMIM
EH38E1544382	chr11:64744882-64745040	non-ubi-PLS	89	ENSG00000068831.18	RASGRP2	protein_coding	?Bleeding disorder, platelet-type, 18, 615888 (3), Autosomal recessive	link to OMIM
EH38E1544383	chr11:64745086-64745435	non-ubi-PLS	251	ENSG00000068831.18	RASGRP2	protein_coding	?Bleeding disorder, platelet-type, 18, 615888 (3), Autosomal recessive	link to OMIM
EH38E1544405	chr11:64759864-64760213	non-ubi-PLS	303	ENSG00000068976.13	PYGM	protein_coding	McArdle disease, 232600 (3), Autosomal recessive	link to OMIM
EH38E2410486	chr5:135034250-135034581	non-ubi-PLS	278	ENSG00000069011.15	PITX1	protein_coding	Clubfoot, congenital, with or without deficiency of long bones and/or mirror-image polydactyly, 119800 (3), Autosomal dominant; Liebenberg syndrome, 186550 (4), Autosomal dominant	link to OMIM
EH38E2410487	chr5:135034657-135034807	non-ubi-PLS	164	ENSG00000069011.15	PITX1	protein_coding	Clubfoot, congenital, with or without deficiency of long bones and/or mirror-image polydactyly, 119800 (3), Autosomal dominant; Liebenberg syndrome, 186550 (4), Autosomal dominant	link to OMIM
EH38E1598102	chr12:21940996-21941152	non-ubi-PLS	263	ENSG00000069431.10	ABCC9	protein_coding	Hypertrichotic osteochondrodysplasia, 239850 (3), Autosomal dominant; ?Atrial fibrillation, familial, 12, 614050 (3), Autosomal dominant; Cardiomyopathy, dilated, 1O, 608569 (3), Autosomal dominant	link to OMIM
EH38E1598103	chr12:21941163-21941453	non-ubi-PLS	321	ENSG00000069431.10	ABCC9	protein_coding	Hypertrichotic osteochondrodysplasia, 239850 (3), Autosomal dominant; ?Atrial fibrillation, familial, 12, 614050 (3), Autosomal dominant; Cardiomyopathy, dilated, 1O, 608569 (3), Autosomal dominant	link to OMIM
EH38E1598104	chr12:21941461-21941681	non-ubi-PLS	250	ENSG00000069431.10	ABCC9	protein_coding	Hypertrichotic osteochondrodysplasia, 239850 (3), Autosomal dominant; ?Atrial fibrillation, familial, 12, 614050 (3), Autosomal dominant; Cardiomyopathy, dilated, 1O, 608569 (3), Autosomal dominant	link to OMIM
EH38E1548124	chr11:68684355-68684694	non-ubi-PLS	38	ENSG00000069482.6	GAL	protein_coding	?Epilepsy, familial temporal lobe, 8, 616461 (3), Autosomal dominant	link to OMIM
EH38E1513769	chr11:637042-637385	non-ubi-PLS	78	ENSG00000069696.6	DRD4	protein_coding	{Attention deficit-hyperactivity disorder}, 143465 (3), Autosomal dominant; Autonomic nervous system dysfunction (3)	link to OMIM
EH38E1593342	chr12:12266679-12266937	non-ubi-PLS	474	ENSG00000070018.8	LRP6	protein_coding	{Coronary artery disease, autosomal dominant, 2}, 610947 (3), Autosomal dominant; Tooth agenesis, selective, 7, 616724 (3), Autosomal dominant	link to OMIM
EH38E1595009	chr12:14696310-14696471	non-ubi-PLS	31	ENSG00000070019.4	GUCY2C	protein_coding	Diarrhea 6, 614616 (3), Autosomal dominant; Meconium ileus, 614665 (3), Autosomal recessive	link to OMIM
EH38E1595010	chr12:14696509-14696855	non-ubi-PLS	28	ENSG00000070019.4	GUCY2C	protein_coding	Diarrhea 6, 614616 (3), Autosomal dominant; Meconium ileus, 614665 (3), Autosomal recessive	link to OMIM
EH38E1721439	chr14:64823010-64823249	non-ubi-PLS	10	ENSG00000070182.17	SPTB	protein_coding	Elliptocytosis-3, 617948 (3); Spherocytosis, type 2, 616649 (3), Autosomal dominant; Anemia, neonatal hemolytic, fatal or near-fatal, 617948 (3)	link to OMIM
EH38E1721492	chr14:64879614-64879767	non-ubi-PLS	113	ENSG00000070182.17	SPTB	protein_coding	Elliptocytosis-3, 617948 (3); Spherocytosis, type 2, 616649 (3), Autosomal dominant; Anemia, neonatal hemolytic, fatal or near-fatal, 617948 (3)	link to OMIM
EH38E1721493	chr14:64879840-64880189	non-ubi-PLS	242	ENSG00000070182.17	SPTB	protein_coding	Elliptocytosis-3, 617948 (3); Spherocytosis, type 2, 616649 (3), Autosomal dominant; Anemia, neonatal hemolytic, fatal or near-fatal, 617948 (3)	link to OMIM
EH38E2369956	chr5:44388503-44388653	non-ubi-PLS	130	ENSG00000070193.4	FGF10	protein_coding	Aplasia of lacrimal and salivary glands, 180920 (3), Autosomal dominant; LADD syndrome, 149730 (3), Autosomal dominant	link to OMIM
EH38E2369957	chr5:44388764-44389040	non-ubi-PLS	210	ENSG00000070193.4	FGF10	protein_coding	Aplasia of lacrimal and salivary glands, 180920 (3), Autosomal dominant; LADD syndrome, 149730 (3), Autosomal dominant	link to OMIM
EH38E2692030	chr9:35748993-35749341	non-ubi-PLS	478	ENSG00000070610.14	GBA2	protein_coding	Spastic paraplegia 46, autosomal recessive, 614409 (3), Autosomal recessive	link to OMIM
EH38E2421066	chr5:150497615-150497962	non-ubi-PLS	250	ENSG00000070614.14	NDST1	protein_coding	Mental retardation, autosomal recessive 46, 616116 (3), Autosomal recessive	link to OMIM
EH38E2421086	chr5:150507930-150508278	non-ubi-PLS	3	ENSG00000070614.14	NDST1	protein_coding	Mental retardation, autosomal recessive 46, 616116 (3), Autosomal recessive	link to OMIM
EH38E1467016	chr10:49609054-49609233	non-ubi-PLS	17	ENSG00000070748.17	CHAT	protein_coding	Myasthenic syndrome, congenital, 6, presynaptic, 254210 (3), Autosomal recessive	link to OMIM
EH38E1467026	chr10:49612878-49613203	non-ubi-PLS	39	ENSG00000070748.17	CHAT	protein_coding	Myasthenic syndrome, congenital, 6, presynaptic, 254210 (3), Autosomal recessive	link to OMIM
EH38E1343802	chr1:44986307-44986509	non-ubi-PLS	469	ENSG00000070785.16	EIF2B3	protein_coding	Leukoencephalopathy with vanishing white matter, 603896 (3), Autosomal recessive	link to OMIM
EH38E2420808	chr5:150290058-150290375	non-ubi-PLS	37	ENSG00000070808.15	CAMK2A	protein_coding	?Mental retardation, autosomal recessive 63, 618095 (3), Autosomal recessive; Mental retardation, autosomal dominant 53, 617798 (3), Autosomal dominant	link to OMIM
EH38E2280771	chr4:10116458-10116613	non-ubi-PLS	212	ENSG00000071127.16	WDR1	protein_coding	Periodic fever, immunodeficiency, and thrombocytopenia syndrome, 150550 (3), Autosomal recessive	link to OMIM
EH38E2352361	chr5:892261-892461	non-ubi-PLS	179	ENSG00000071539.13	TRIP13	protein_coding	Mosaic variegated aneuploidy syndrome 3, 617598 (3), Autosomal recessive; Oocyte maturation defect 9, 619011 (3), Autosomal recessive	link to OMIM
EH38E2352362	chr5:892504-892655	non-ubi-PLS	438	ENSG00000071539.13	TRIP13	protein_coding	Mosaic variegated aneuploidy syndrome 3, 617598 (3), Autosomal recessive; Oocyte maturation defect 9, 619011 (3), Autosomal recessive	link to OMIM
EH38E2352363	chr5:892661-893010	non-ubi-PLS	498	ENSG00000071539.13	TRIP13	protein_coding	Mosaic variegated aneuploidy syndrome 3, 617598 (3), Autosomal recessive; Oocyte maturation defect 9, 619011 (3), Autosomal recessive	link to OMIM
EH38E2676266	chr8:144409038-144409191	non-ubi-PLS	429	ENSG00000071894.14	CPSF1	protein_coding	Myopia 27, 618827 (3), Autosomal dominant	link to OMIM
EH38E1724310	chr14:68977230-68977568	non-ubi-PLS	160	ENSG00000072110.13	ACTN1	protein_coding	Bleeding disorder, platelet-type, 15, 615193 (3), Autosomal dominant	link to OMIM
EH38E1724314	chr14:68979031-68979200	non-ubi-PLS	454	ENSG00000072110.13	ACTN1	protein_coding	Bleeding disorder, platelet-type, 15, 615193 (3), Autosomal dominant	link to OMIM
EH38E2031469	chr2:127650467-127650657	non-ubi-PLS	11	ENSG00000072163.18	LIMS2	protein_coding	?Muscular dystrophy, autosomal recessive, with cardiomyopathy and triangular tongue, 616827 (3), Autosomal recessive	link to OMIM
EH38E2031489	chr2:127664376-127664718	non-ubi-PLS	95	ENSG00000072163.18	LIMS2	protein_coding	?Muscular dystrophy, autosomal recessive, with cardiomyopathy and triangular tongue, 616827 (3), Autosomal recessive	link to OMIM
EH38E2031499	chr2:127674327-127674644	non-ubi-PLS	33	ENSG00000072163.18	LIMS2	protein_coding	?Muscular dystrophy, autosomal recessive, with cardiomyopathy and triangular tongue, 616827 (3), Autosomal recessive	link to OMIM
EH38E2031501	chr2:127674912-127675233	non-ubi-PLS	63	ENSG00000072163.18	LIMS2	protein_coding	?Muscular dystrophy, autosomal recessive, with cardiomyopathy and triangular tongue, 616827 (3), Autosomal recessive	link to OMIM
EH38E2031508	chr2:127681661-127681834	non-ubi-PLS	23	ENSG00000072163.18	LIMS2	protein_coding	?Muscular dystrophy, autosomal recessive, with cardiomyopathy and triangular tongue, 616827 (3), Autosomal recessive	link to OMIM
EH38E2076162	chr2:219434612-219434909	non-ubi-PLS	48	ENSG00000072195.14	SPEG	protein_coding	Centronuclear myopathy 5, 615959 (3), Autosomal recessive	link to OMIM
EH38E2076171	chr2:219441864-219442107	non-ubi-PLS	240	ENSG00000072195.14	SPEG	protein_coding	Centronuclear myopathy 5, 615959 (3), Autosomal recessive	link to OMIM
EH38E2076198	chr2:219460496-219460845	non-ubi-PLS	330	ENSG00000072195.14	SPEG	protein_coding	Centronuclear myopathy 5, 615959 (3), Autosomal recessive	link to OMIM
EH38E2076199	chr2:219461038-219461239	non-ubi-PLS	133	ENSG00000072195.14	SPEG	protein_coding	Centronuclear myopathy 5, 615959 (3), Autosomal recessive	link to OMIM
EH38E2076200	chr2:219461257-219461421	non-ubi-PLS	133	ENSG00000072195.14	SPEG	protein_coding	Centronuclear myopathy 5, 615959 (3), Autosomal recessive	link to OMIM
EH38E2408283	chr5:132226989-132227308	non-ubi-PLS	136	ENSG00000072682.18	P4HA2	protein_coding	Myopia 25, autosomal dominant, 617238 (3), Autosomal dominant	link to OMIM
EH38E2408285	chr5:132227698-132228047	non-ubi-PLS	447	ENSG00000072682.18	P4HA2	protein_coding	Myopia 25, autosomal dominant, 617238 (3), Autosomal dominant	link to OMIM
EH38E2408286	chr5:132228118-132228335	non-ubi-PLS	174	ENSG00000072682.18	P4HA2	protein_coding	Myopia 25, autosomal dominant, 617238 (3), Autosomal dominant	link to OMIM
EH38E2277718	chr4:5711024-5711344	non-ubi-PLS	420	ENSG00000072840.12	EVC	protein_coding	Ellis-van Creveld syndrome, 225500 (3), Autosomal recessive; ?Weyers acrofacial dysostosis, 193530 (3), Autosomal dominant	link to OMIM
EH38E2268270	chr3:189631065-189631415	non-ubi-PLS	43	ENSG00000073282.12	TP63	protein_coding	Limb-mammary syndrome, 603543 (3), Autosomal dominant; Orofacial cleft 8, 618149 (3); Split-hand/foot malformation 4, 605289 (3), Autosomal dominant; Hay-Wells syndrome, 106260 (3), Autosomal dominant; Ectrodactyly, ectodermal dysplasia, and cleft lip/palate syndrome 3, 604292 (3), Autosomal dominant; Rapp-Hodgkin syndrome, 129400 (3), Autosomal dominant; ADULT syndrome, 103285 (3), Autosomal dom…	link to OMIM
EH38E2268271	chr3:189631545-189631736	non-ubi-PLS	8	ENSG00000073282.12	TP63	protein_coding	Limb-mammary syndrome, 603543 (3), Autosomal dominant; Orofacial cleft 8, 618149 (3); Split-hand/foot malformation 4, 605289 (3), Autosomal dominant; Hay-Wells syndrome, 106260 (3), Autosomal dominant; Ectrodactyly, ectodermal dysplasia, and cleft lip/palate syndrome 3, 604292 (3), Autosomal dominant; Rapp-Hodgkin syndrome, 129400 (3), Autosomal dominant; ADULT syndrome, 103285 (3), Autosomal dom…	link to OMIM
EH38E2268371	chr3:189789445-189789757	non-ubi-PLS	24	ENSG00000073282.12	TP63	protein_coding	Limb-mammary syndrome, 603543 (3), Autosomal dominant; Orofacial cleft 8, 618149 (3); Split-hand/foot malformation 4, 605289 (3), Autosomal dominant; Hay-Wells syndrome, 106260 (3), Autosomal dominant; Ectrodactyly, ectodermal dysplasia, and cleft lip/palate syndrome 3, 604292 (3), Autosomal dominant; Rapp-Hodgkin syndrome, 129400 (3), Autosomal dominant; ADULT syndrome, 103285 (3), Autosomal dom…	link to OMIM
EH38E2320616	chr4:112297125-112297463	non-ubi-PLS	437	ENSG00000073331.17	ALPK1	protein_coding	ROSAH syndrome, 614979 (3), Autosomal dominant	link to OMIM
EH38E2049735	chr2:169031356-169031506	non-ubi-PLS	19	ENSG00000073734.8	ABCB11	protein_coding	Cholestasis, progressive familial intrahepatic 2, 601847 (3), Autosomal recessive; Cholestasis, benign recurrent intrahepatic, 2, 605479 (3), Autosomal recessive	link to OMIM
EH38E1558416	chr11:86068598-86068751	non-ubi-PLS	363	ENSG00000073921.17	PICALM	protein_coding	Leukemia, acute myeloid, somatic, 601626 (3)	link to OMIM
EH38E1558419	chr11:86069759-86070103	non-ubi-PLS	488	ENSG00000073921.17	PICALM	protein_coding	Leukemia, acute myeloid, somatic, 601626 (3)	link to OMIM
[truncated: 2,757 more rows]
